# Supplementary material for: Chenodeoxycholic Acid Modulates Bile Acid Synthesis Independent of Fibroblast Growth Factor 19 in Primary Human Hepatocytes
Source: Front Endocrinol (Lausanne). 2021 Feb 22;11:554922. doi: 10.3389/fendo.2020.554922 (PMC7937932; doi:10.3389/fendo.2020.554922)
Supplement: Supplementary Table 1 — htseq counts Chr1-22. [file Table_1.xlsx]

## Sheet: Sheet1
gene_id	VF16_Ctrl_100pct	VF16_CDCA_100pct	HF375_Ctrl_100pct	HF375_CDCA_100pct	VF39_Ctrl_100pct	VF39_CDCA_100pct	VF16_Ctrl	VF16_FGF19	VF16_CDCA	HF224_Ctrl	HF224_FGF19	HF224_CDCA	HF226_Ctrl	HF226_FGF19	HF226_CDCA
ENSG00000000419	573	477	508	481	749	785	534	517	628	600	823	1030	540	601	530
ENSG00000000457	866	697	744	738	549	651	873	960	933	623	667	754	846	862	797
ENSG00000000460	111	104	178	185	41	82	111	115	106	117	123	134	104	96	91
ENSG00000000938	15	16	49	84	33	66	13	7	6	15	16	12	115	61	62
ENSG00000000971	44094	41739	101448	106294	51934	57948	49816	50744	53539	36555	46366	41992	56069	52277	47473
ENSG00000001036	3088	3201	1712	1668	1493	1751	3487	4141	3578	3664	4119	4102	3048	3118	2585
ENSG00000001084	2381	2010	2243	1934	3058	2786	2562	2785	2374	4009	4719	4479	2440	2348	1939
ENSG00000001167	535	648	308	370	166	258	744	663	601	798	848	785	583	553	453
ENSG00000001460	79	62	31	31	27	19	49	49	45	83	117	124	76	45	62
ENSG00000001461	354	424	165	147	194	147	386	394	307	509	423	526	296	274	222
ENSG00000001561	1168	840	577	795	836	771	873	826	909	1080	1713	1794	953	951	899
ENSG00000001617	33	48	136	87	38	65	47	64	69	20	19	14	53	45	56
ENSG00000001626	1142	1096	373	379	67	59	841	955	899	197	224	198	137	123	73
ENSG00000001629	2181	1941	854	854	651	711	1552	1604	1600	1846	1842	1945	1455	1456	1393
ENSG00000001630	554	392	547	501	750	501	519	708	503	1034	1092	1047	826	854	672
ENSG00000001631	706	735	397	428	406	430	597	556	555	742	675	776	648	607	620
ENSG00000002016	152	145	86	74	65	49	163	145	127	177	197	215	201	163	160
ENSG00000002079	11	10	0	0	2	1	5	6	7	2	1	0	0	0	0
ENSG00000002330	518	686	563	530	520	648	683	919	897	751	984	1161	822	635	684
ENSG00000002549	2065	2177	2450	2006	3404	3711	2590	3224	2339	1822	2307	2521	2570	2470	2377
ENSG00000002587	29	16	17	20	2	10	20	13	13	1	0	0	22	41	17
ENSG00000002726	0	0	1	1	0	0	0	0	0	1	2	1	0	0	1
ENSG00000002745	0	8	6	0	1	0	2	1	0	1	1	2	0	0	0
ENSG00000002746	0	1	0	0	0	0	3	1	0	12	8	3	3	1	6
ENSG00000002822	203	176	229	176	342	349	255	239	241	257	317	368	263	270	259
ENSG00000002834	5119	4981	1220	1157	996	1160	5463	5302	4799	7236	6110	6542	3928	3540	2918
ENSG00000002919	421	463	321	279	281	308	593	648	557	704	714	701	558	464	448
ENSG00000002933	2704	3213	5847	4001	3702	4433	3648	4213	3653	2776	2899	3115	3043	2527	2273
ENSG00000003056	2478	2264	1971	1887	943	953	2331	2684	2376	2063	2602	2848	2201	2079	1780
ENSG00000003137	241	308	13	16	1	10	149	157	103	3	5	0	22	20	34
ENSG00000003147	66	73	449	502	14	21	64	64	64	319	367	433	61	37	48
ENSG00000003249	394	485	473	314	379	386	929	984	987	2678	2381	2460	1870	1588	1364
ENSG00000003393	1608	1388	1840	1591	2208	2153	1859	1997	1881	2094	2149	2235	1587	1635	1362
ENSG00000003400	676	733	371	351	237	297	650	759	635	474	578	556	539	503	485
ENSG00000003402	3144	3285	1982	1751	1804	1827	3049	3388	3288	4247	3966	4392	2966	2926	2436
ENSG00000003436	11073	9941	7839	10524	12426	13839	7269	6437	7898	6238	6866	7967	5567	6457	5622
ENSG00000003509	422	330	378	391	315	368	425	474	479	506	503	614	461	434	393
ENSG00000003756	1391	1400	921	710	632	696	1550	1498	1619	1902	1746	1949	1407	1363	1133
ENSG00000003987	5	7	7	8	4	12	11	0	7	0	3	0	5	9	4
ENSG00000003989	3729	3115	10638	9332	9678	9784	3988	4046	2838	5553	5309	3984	7753	6497	5509
ENSG00000004059	735	721	646	579	536	727	941	1135	913	1200	1461	1514	1169	1090	930
ENSG00000004139	86	137	135	105	41	60	128	184	130	143	165	125	160	134	67
ENSG00000004142	1758	1762	1723	1522	1564	1731	2223	2565	2320	3266	3566	3742	2239	2148	1795
ENSG00000004399	302	326	392	283	205	177	266	294	203	296	236	259	342	304	225
ENSG00000004455	2552	2192	2125	1928	2671	2409	3041	3188	2640	2496	3048	3102	2477	2693	2057
ENSG00000004468	97	53	237	181	61	71	50	54	44	8	2	6	50	59	66
ENSG00000004478	2425	2381	1509	1295	1717	1654	2517	2857	2105	2844	3178	3039	2798	2578	2088
ENSG00000004487	1153	1066	700	608	697	740	1336	1515	1235	1421	1606	1583	1300	1050	892
ENSG00000004534	1272	1105	599	632	579	481	1206	1397	1254	1254	1215	1413	1078	1086	1042
ENSG00000004660	7	14	38	43	9	7	14	20	3	2	2	1	23	6	19
ENSG00000004700	2074	1703	979	1153	769	713	1722	1614	1606	1778	2081	2291	1382	1404	1334
ENSG00000004766	1304	1040	656	691	505	501	851	836	897	1084	1196	1304	835	931	803
ENSG00000004776	0	0	1	1	1	0	0	0	0	1	0	1	0	1	0
ENSG00000004777	0	0	8	1	5	0	8	10	6	4	2	9	2	4	6
ENSG00000004779	623	596	834	844	1122	1044	801	1005	827	838	1198	1101	1061	923	799
ENSG00000004799	300	334	3192	2522	12554	11623	183	198	172	256	210	206	333	328	196
ENSG00000004809	1	7	0	7	1	5	6	8	9	0	0	0	6	2	4
ENSG00000004838	1	1	2	12	0	3	8	6	2	1	2	11	20	11	3
ENSG00000004846	0	0	0	2	0	0	0	0	0	0	0	0	0	0	0
ENSG00000004864	1181	1081	2608	2461	3350	3557	1728	1878	1693	2063	2329	2478	2526	2142	2113
ENSG00000004866	291	312	252	194	304	266	271	310	255	375	290	327	344	243	225
ENSG00000004897	2637	2250	1241	1400	991	1158	2209	2340	2197	2051	2383	2799	1951	2042	1731
ENSG00000004939	0	0	7	4	0	2	0	0	0	0	0	0	0	0	0
ENSG00000004948	1	7	0	0	1	0	0	0	0	0	0	0	0	0	0
ENSG00000004975	178	164	155	115	243	259	151	165	152	239	215	277	262	185	218
ENSG00000005001	4	0	0	1	0	0	0	0	0	0	0	0	0	0	0
ENSG00000005007	426	406	354	249	343	425	415	425	364	557	398	434	525	442	309
ENSG00000005020	236	311	219	229	107	97	161	166	161	492	378	513	358	285	237
ENSG00000005059	305	335	122	129	50	41	247	319	294	92	124	178	196	166	112
ENSG00000005073	0	0	0	0	0	0	2	0	0	0	0	0	0	0	0
ENSG00000005075	280	268	281	290	328	312	297	323	285	366	394	507	347	314	342
ENSG00000005100	625	533	175	224	237	245	583	471	466	734	630	717	478	503	350
ENSG00000005102	0	0	0	0	0	0	0	0	0	0	0	0	0	0	0
ENSG00000005108	300	257	109	150	57	27	202	153	139	82	79	66	89	81	74
ENSG00000005156	364	325	177	231	180	209	354	324	298	468	484	462	420	373	351
ENSG00000005175	608	473	320	384	251	255	480	343	442	508	580	668	510	466	413
ENSG00000005187	570	592	1490	1159	1381	1264	409	451	368	285	328	239	595	745	601
ENSG00000005189	51	32	71	38	52	37	79	93	85	86	114	79	66	43	38
ENSG00000005194	880	842	388	332	406	503	1111	1237	1114	1310	1534	1514	893	915	657
ENSG00000005206	125	184	135	86	120	127	179	190	163	197	161	192	224	188	148
ENSG00000005238	564	692	173	161	112	146	573	576	556	730	663	908	424	432	350
ENSG00000005243	191	224	334	244	436	341	266	315	328	437	518	448	238	314	200
ENSG00000005249	15	35	112	110	27	17	20	6	12	3	1	4	26	11	13
ENSG00000005339	368	271	251	177	248	300	248	270	223	589	255	291	300	324	232
ENSG00000005379	15	8	61	37	62	83	28	42	15	41	29	39	57	54	37
ENSG00000005381	2	0	1	1	1	5	1	1	1	3	1	7	2	2	1
ENSG00000005421	2670	2373	16439	15486	7990	8531	4791	5513	4585	6847	8930	7630	10017	9655	7929
ENSG00000005436	489	390	520	482	774	639	500	444	455	575	563	633	516	595	474
ENSG00000005448	51	57	40	27	6	13	19	72	35	52	38	41	42	30	25
ENSG00000005469	638	497	417	263	599	497	560	564	415	789	772	848	460	582	334
ENSG00000005471	2946	4184	8222	11912	7740	9939	3938	3959	8707	954	884	2756	4007	3021	7255
ENSG00000005483	982	899	399	412	426	437	553	424	505	1115	819	878	627	574	548
ENSG00000005486	479	558	304	258	333	340	590	627	547	851	822	993	643	634	506
ENSG00000005513	0	2	0	0	0	1	0	3	1	0	0	1	0	0	1
ENSG00000005700	0	0	0	0	0	0	0	0	0	0	1	1	1	2	1
ENSG00000005801	763	678	241	222	145	139	598	510	527	573	568	535	444	497	501
ENSG00000005810	3116	2630	1302	1334	1299	1270	2583	2070	2226	3581	2497	2873	2152	2044	1774
ENSG00000005812	1856	1786	1519	1682	1914	2047	1381	1460	1706	1784	2266	2693	1772	1547	1540
ENSG00000005844	27	28	103	120	109	161	19	46	32	15	16	14	171	126	109
ENSG00000005882	155	121	250	185	1117	1043	131	158	159	226	227	266	195	168	121
ENSG00000005884	865	1057	84	50	22	49	473	577	513	583	394	523	202	460	225
ENSG00000005961	4	0	0	0	0	0	0	0	0	0	0	1	2	0	1
ENSG00000005981	7	1	89	44	74	105	10	4	3	4	9	2	9	3	11
ENSG00000006007	2112	2001	1061	1086	979	1046	1946	2297	1947	1625	1839	2083	1569	1526	1278
ENSG00000006015	201	234	254	241	254	311	269	285	255	231	346	332	397	321	321
ENSG00000006016	3	0	0	0	1	0	0	3	0	0	0	0	0	0	0
ENSG00000006025	10	14	6	8	0	3	19	10	14	8	0	3	9	12	13
ENSG00000006042	132	107	161	138	527	711	118	191	116	549	834	743	562	555	417
ENSG00000006047	0	0	13	2	29	5	2	2	0	9	2	9	1	2	1
ENSG00000006059	0	0	0	0	0	0	0	0	0	0	0	0	0	0	0
ENSG00000006062	147	180	82	81	175	158	163	143	130	292	270	228	215	211	143
ENSG00000006071	1	1	0	0	0	0	1	0	3	0	0	0	1	2	0
ENSG00000006116	0	0	0	0	0	0	0	0	0	0	0	0	0	0	0
ENSG00000006118	1587	1821	112	72	21	33	1349	1425	1379	1775	1625	1728	636	834	582
ENSG00000006125	2134	2348	613	621	619	589	2134	2083	2014	2836	2195	2552	1577	1521	1326
ENSG00000006128	0	0	0	0	0	0	0	0	0	0	0	0	1	0	0
ENSG00000006194	699	665	657	653	540	609	968	1061	873	1189	1332	1188	941	791	718
ENSG00000006210	351	324	139	92	155	134	426	474	295	1037	859	807	685	597	414
ENSG00000006282	1496	1348	825	798	655	743	1780	2116	1703	2197	2442	2512	1752	1784	1469
ENSG00000006283	0	0	0	0	0	0	0	0	0	0	0	1	0	0	1
ENSG00000006327	3730	3849	986	1076	491	599	4925	5493	5222	5887	8052	8507	6220	5667	5978
ENSG00000006377	0	0	0	0	0	0	0	0	0	0	2	0	0	0	0
ENSG00000006432	482	558	74	91	161	137	432	374	417	583	340	429	310	263	278
ENSG00000006451	1307	1308	694	842	439	419	1016	974	1062	1126	1335	1492	908	1034	796
ENSG00000006453	2324	2168	453	414	992	804	2100	1987	2413	2478	2206	2727	1767	1592	1619
ENSG00000006459	864	829	667	797	673	776	718	543	637	832	810	887	809	822	820
ENSG00000006468	558	459	228	237	200	272	455	492	319	388	506	430	222	224	133
ENSG00000006530	48	78	32	30	35	47	77	65	67	82	94	71	57	65	57
ENSG00000006534	33	46	111	111	39	39	62	69	43	52	68	84	98	77	81
ENSG00000006555	159	156	51	46	47	65	89	131	114	111	73	124	120	127	142
ENSG00000006576	480	390	338	316	316	260	256	274	282	414	387	401	313	307	291
ENSG00000006606	31	23	2	1	0	0	14	12	19	3	4	5	0	8	6
ENSG00000006607	951	775	470	440	647	584	911	950	882	1283	1220	1157	711	625	562
ENSG00000006611	36	29	8	10	7	2	21	36	29	4	5	0	6	12	4
ENSG00000006625	161	172	167	125	128	139	219	265	222	366	360	389	210	242	190
ENSG00000006634	173	197	74	75	68	63	154	123	152	151	114	191	128	129	136
ENSG00000006638	1	21	8	12	8	8	6	16	11	0	0	1	14	12	8
ENSG00000006652	1104	939	427	406	432	433	904	775	768	1345	1288	1470	1017	921	779
ENSG00000006659	0	0	0	0	0	0	0	0	0	0	0	0	0	0	0
ENSG00000006695	154	205	58	74	185	198	215	185	178	360	265	352	181	205	172
ENSG00000006704	89	68	32	35	51	50	69	113	98	212	151	149	98	104	82
ENSG00000006712	600	529	320	312	255	284	582	744	664	757	842	993	555	524	426
ENSG00000006715	1539	1428	817	738	715	817	1381	1525	1397	1873	1861	1941	1699	1838	1582
ENSG00000006740	15	23	24	36	13	20	11	26	13	5	6	5	9	11	5
ENSG00000006744	1459	1217	856	719	641	678	1725	1720	1414	1618	1924	1985	1446	1393	1301
ENSG00000006747	2	1	1	9	6	1	9	1	1	1	0	2	37	8	19
ENSG00000006788	0	0	1	0	0	0	0	0	0	0	0	0	0	0	0
ENSG00000006831	2384	2351	4990	4397	10253	9490	3387	3534	3551	5378	4940	5241	5076	4372	4478
ENSG00000006837	12	6	10	6	5	5	10	4	15	13	7	9	4	10	6
ENSG00000007001	8	19	35	21	239	252	21	19	13	0	0	2	1	7	5
ENSG00000007038	0	0	1	0	1	0	0	0	0	0	0	0	0	0	0
ENSG00000007047	94	86	58	45	81	83	86	97	111	108	91	132	113	149	154
ENSG00000007062	284	308	38	30	16	20	260	263	302	35	39	29	70	75	50
ENSG00000007080	379	398	124	135	174	144	396	418	344	521	569	653	492	476	440
ENSG00000007129	0	0	0	0	0	0	0	0	0	0	0	0	0	0	0
ENSG00000007168	2219	2300	1417	1346	1655	1550	2336	2511	2365	4154	4102	4548	2805	2441	2109
ENSG00000007171	0	3	9	5	8	2	4	5	2	5	4	6	9	11	17
ENSG00000007174	0	5	0	0	0	0	0	0	2	0	0	0	0	3	4
ENSG00000007202	5481	5813	2705	2632	1788	1914	7020	6994	6573	8887	8335	9227	4940	4856	4037
ENSG00000007216	0	0	5	0	0	4	0	0	0	2	0	0	0	0	0
ENSG00000007237	30	33	239	220	23	43	14	24	28	21	6	5	119	58	82
ENSG00000007255	203	153	262	226	264	251	199	266	220	258	329	260	232	232	289
ENSG00000007264	1	2	28	24	9	11	10	3	3	2	1	1	79	33	53
ENSG00000007306	0	0	0	0	0	0	0	0	0	0	0	0	0	0	0
ENSG00000007312	9	12	21	33	7	16	25	19	21	0	1	4	15	7	7
ENSG00000007314	1	5	0	2	1	2	3	0	0	0	0	0	0	0	0
ENSG00000007341	322	307	141	142	116	135	307	282	324	359	333	417	303	257	264
ENSG00000007372	0	0	0	0	0	0	0	0	1	0	1	2	0	1	0
ENSG00000007376	317	280	182	142	185	147	490	454	410	401	402	452	360	345	307
ENSG00000007384	161	175	87	69	72	85	216	299	268	300	266	257	324	257	247
ENSG00000007392	576	520	346	212	264	239	594	677	608	625	657	599	640	621	479
ENSG00000007402	0	0	0	1	0	0	0	0	0	0	0	0	1	0	0
ENSG00000007516	11	28	11	20	22	18	18	19	13	37	28	20	28	14	31
ENSG00000007520	519	467	353	293	297	342	607	636	607	669	798	781	511	534	434
ENSG00000007541	201	248	170	108	138	153	334	325	290	287	262	283	351	225	215
ENSG00000007545	54	105	44	71	49	43	73	47	57	120	51	99	74	82	91
ENSG00000007866	104	151	69	50	73	87	138	158	143	182	97	160	150	129	139
ENSG00000007908	1	1	191	157	24	30	19	5	3	0	1	0	13	16	9
ENSG00000007923	444	614	296	292	375	459	615	719	646	918	810	933	732	703	589
ENSG00000007933	1773	1550	13833	9674	8304	7831	2741	3272	2634	4498	5819	5089	4272	4902	3548
ENSG00000007944	185	153	95	88	38	38	124	157	167	95	104	102	146	99	88
ENSG00000007968	0	0	0	0	0	0	0	0	0	0	0	0	0	0	0
ENSG00000008018	2651	2505	2712	2495	2537	2801	3410	3933	3503	3556	4204	3998	3303	3298	2518
ENSG00000008083	286	241	130	126	99	168	238	268	202	176	141	263	149	201	160
ENSG00000008118	0	2	2	1	0	0	3	0	1	0	1	0	0	0	0
ENSG00000008128	27	23	12	8	13	10	41	34	26	37	25	24	41	53	37
ENSG00000008130	1091	1034	1496	1119	2090	1910	1147	1420	1094	1890	1957	2044	1814	1642	1322
ENSG00000008196	0	0	0	0	0	0	0	0	0	0	0	0	0	0	0
ENSG00000008197	0	0	0	0	0	0	0	0	0	0	0	0	0	0	0
ENSG00000008226	1	1	0	2	6	4	4	7	1	10	6	9	1	0	10
ENSG00000008256	627	576	136	135	140	95	508	506	520	546	501	673	283	306	259
ENSG00000008277	5	4	6	5	2	1	4	2	3	0	1	0	12	11	1
ENSG00000008282	1381	1334	766	950	859	907	1364	1212	1481	2077	2142	2358	1600	1429	1387
ENSG00000008283	603	666	324	257	192	169	735	714	672	685	694	802	496	595	448
ENSG00000008294	3454	3210	2685	2374	3579	3403	3271	3356	3065	5074	5319	5531	3185	3197	2512
ENSG00000008300	12	24	5	9	9	15	25	14	20	94	45	35	37	28	21
ENSG00000008311	767	613	962	765	916	912	840	897	834	677	808	724	723	933	638
ENSG00000008323	36	81	123	97	202	238	69	73	51	116	91	94	98	65	63
ENSG00000008324	221	220	251	214	145	209	171	275	301	254	280	380	216	204	227
ENSG00000008382	99	104	278	186	237	179	128	231	160	435	524	423	301	235	184
ENSG00000008394	7798	9015	10658	9185	16156	13486	12470	10713	13165	17512	20151	24432	19815	17991	15613
ENSG00000008405	745	666	384	402	399	393	813	717	784	921	1067	1355	505	605	485
ENSG00000008438	0	0	1	0	0	2	0	0	0	0	0	0	0	1	0
ENSG00000008441	63	74	92	58	181	194	108	71	65	128	75	66	91	71	78
ENSG00000008513	2930	3469	3371	2943	6400	7256	3895	3946	4080	2982	3283	3521	2237	2426	1993
ENSG00000008516	2	13	0	2	0	7	2	1	8	10	15	4	17	4	6
ENSG00000008517	2345	2774	424	451	310	390	3050	3503	3130	3563	3582	3868	4818	3543	3276
ENSG00000008710	290	410	300	199	687	606	499	530	374	818	664	649	799	746	691
ENSG00000008735	3	12	9	7	6	4	11	12	10	75	37	60	3	17	7
ENSG00000008838	368	389	189	158	219	244	354	401	385	521	509	520	421	367	287
ENSG00000008853	123	154	59	43	70	97	122	126	101	221	277	203	126	122	124
ENSG00000008869	1598	1532	851	817	580	640	1695	1710	1722	1352	1490	1489	1323	1220	1253
ENSG00000008952	2539	3424	2456	2485	3377	2699	2240	1862	2215	2645	2981	3978	2551	2657	2623
ENSG00000008988	4889	4203	3826	3481	2240	2352	5350	6624	5902	4319	5572	5375	4942	4518	3946
ENSG00000009307	18844	15899	10308	9880	8483	8817	16218	17874	16120	16849	19992	21691	14444	15061	12523
ENSG00000009335	3471	3249	1916	1824	2114	2032	4152	4069	3986	5122	5257	5599	3600	3520	3086
ENSG00000009413	2492	1809	560	666	603	716	1180	745	1015	2976	2158	2023	1370	1299	1118
ENSG00000009709	0	0	0	0	0	0	0	0	0	0	0	0	0	0	0
ENSG00000009724	606	677	2027	1564	1946	2009	1011	1122	1118	629	775	883	2075	1688	1459
ENSG00000009765	303	290	1079	914	785	770	657	772	601	1618	1566	1639	1619	1298	1116
ENSG00000009780	86	149	136	129	175	156	165	187	141	209	205	250	240	209	184
ENSG00000009790	1	3	11	31	18	16	3	2	1	2	4	4	97	48	48
ENSG00000009830	197	214	61	52	69	104	196	217	200	424	367	456	277	209	256
ENSG00000009844	1742	1430	976	969	1111	1204	1423	1542	1429	1546	1942	2132	1437	1421	1110
ENSG00000009950	190	176	382	308	624	434	230	298	289	496	416	347	508	493	374
ENSG00000009954	2068	2082	1564	1393	1828	1731	2271	2350	2045	2945	2640	2862	2515	2333	2217
ENSG00000010017	764	692	686	569	953	873	623	678	646	925	842	867	738	640	608
ENSG00000010030	58	27	19	15	20	22	74	69	50	63	85	93	91	79	118
ENSG00000010072	458	358	201	251	188	184	300	440	375	391	458	404	342	307	246
ENSG00000010165	902	903	407	409	366	399	951	1133	891	1216	1336	1185	1079	833	728
ENSG00000010219	240	240	249	225	115	151	260	333	304	231	408	374	267	256	272
ENSG00000010244	2908	2579	1385	1420	1514	1492	3084	3324	2886	3218	3427	3795	2671	2657	2156
ENSG00000010256	2369	2446	2433	1873	3023	3194	3317	3576	3246	3562	4368	4580	3315	3207	2812
ENSG00000010270	841	751	379	494	232	242	745	840	720	664	943	915	716	743	638
ENSG00000010278	2585	1939	813	942	920	1224	1978	2496	2202	2312	3099	3256	2599	2417	2183
ENSG00000010282	0	1	2	0	0	0	0	0	0	0	0	0	0	0	0
ENSG00000010292	446	369	176	119	176	180	293	303	356	276	277	310	241	198	193
ENSG00000010295	212	183	184	130	149	159	209	208	176	212	296	241	249	213	147
ENSG00000010310	59	28	0	1	1	0	19	13	4	5	7	5	5	13	3
ENSG00000010318	56	39	110	97	141	134	88	58	51	59	84	69	47	69	50
ENSG00000010319	1	1	0	1	4	2	2	1	2	2	2	1	1	4	2
ENSG00000010322	496	637	488	405	663	522	588	706	577	680	679	834	750	698	591
ENSG00000010327	297	244	450	310	50	68	251	208	136	21	16	14	284	226	209
ENSG00000010361	46	52	24	19	47	79	34	52	28	37	29	35	52	47	26
ENSG00000010379	7	3	79	53	116	96	11	32	14	31	28	18	36	35	11
ENSG00000010438	373	325	420	287	170	232	347	441	357	147	160	214	260	213	196
ENSG00000010539	279	236	172	170	129	97	259	295	245	223	273	261	252	225	206
ENSG00000010610	104	183	352	317	211	127	72	96	73	22	20	15	182	112	156
ENSG00000010626	42	42	36	20	5	4	65	48	46	60	66	74	85	54	49
ENSG00000010704	651	597	472	374	365	400	637	811	602	585	502	557	494	475	416
ENSG00000010803	556	607	165	153	139	197	614	554	504	503	453	434	343	346	282
ENSG00000010810	149	199	446	441	240	308	171	218	183	55	50	76	325	236	171
ENSG00000010818	1356	1660	222	231	383	372	872	827	1107	1314	906	1554	633	750	703
ENSG00000010932	7	6	45	63	1	0	16	23	11	448	574	462	339	232	235
ENSG00000011007	912	1421	869	874	1232	1240	1273	1348	1121	1649	1210	1479	1418	1346	1039
ENSG00000011009	917	984	393	398	519	610	1387	1532	1370	1533	1832	1819	1152	1001	978
ENSG00000011021	155	208	150	136	192	170	182	161	157	311	184	204	207	169	142
ENSG00000011028	80	70	132	100	7	12	60	49	39	45	25	34	45	28	21
ENSG00000011052	0	0	0	0	0	0	0	0	0	0	0	0	0	0	0
ENSG00000011083	0	0	0	0	0	0	0	0	0	0	0	0	0	0	0
ENSG00000011105	1005	1095	1191	1006	1776	1900	1600	1587	1381	1329	1382	1445	1261	1294	1096
ENSG00000011114	0	0	0	0	0	0	0	2	0	0	0	0	0	0	0
ENSG00000011132	306	356	214	145	184	171	338	372	335	348	452	503	428	416	353
ENSG00000011143	93	85	71	77	69	39	102	105	102	111	162	174	109	124	99
ENSG00000011198	707	623	348	313	283	331	647	673	655	1182	1431	1557	665	734	549
ENSG00000011243	766	763	572	464	587	513	1131	1119	972	960	1123	1187	1066	936	850
ENSG00000011258	640	562	439	497	598	631	425	406	469	416	405	458	451	395	397
ENSG00000011260	378	421	408	385	449	525	445	574	426	573	546	585	479	447	370
ENSG00000011275	828	929	545	496	705	672	987	976	953	1115	986	1108	1006	843	797
ENSG00000011295	876	858	652	573	801	860	967	1167	1023	1190	1367	1373	1494	1254	1209
ENSG00000011304	997	1085	821	647	1118	1127	1301	1290	1222	1717	1093	1341	1496	1153	1026
ENSG00000011332	0	4	0	0	0	0	0	0	0	0	0	0	0	0	0
ENSG00000011347	6	22	221	197	2091	1389	58	58	89	67	42	83	581	304	510
ENSG00000011376	503	549	306	311	337	304	777	834	652	826	852	863	770	583	534
ENSG00000011405	3641	3004	1360	1698	1538	1341	2327	1758	2501	3518	3032	3775	2663	2633	2294
ENSG00000011422	84	122	184	140	62	67	145	131	118	43	33	59	225	144	142
ENSG00000011426	310	249	53	46	24	30	274	255	307	20	45	15	63	74	65
ENSG00000011451	78	108	53	46	87	66	107	70	101	147	92	81	85	110	100
ENSG00000011454	932	783	641	622	551	573	807	904	794	1176	1160	1135	820	748	638
ENSG00000011465	81	89	738	708	114	185	95	85	107	0	0	1	50	90	68
ENSG00000011478	74	73	58	53	44	63	75	60	63	94	90	108	72	76	47
ENSG00000011485	518	540	277	265	388	405	685	692	605	1024	1060	1142	785	878	626
ENSG00000011523	199	218	234	245	159	153	204	243	207	209	178	245	344	250	306
ENSG00000011566	871	824	513	548	767	736	667	587	614	1139	1374	1464	817	795	742
ENSG00000011590	0	0	0	0	0	0	0	0	0	2	0	0	0	0	0
ENSG00000011600	207	161	585	560	100	148	86	54	82	59	35	35	419	227	270
ENSG00000011638	65	95	33	33	17	12	73	77	67	29	32	33	68	34	30
ENSG00000012048	183	171	194	93	720	408	152	135	119	115	92	124	100	93	80
ENSG00000012061	496	653	337	309	196	291	609	653	597	414	578	518	501	541	433
ENSG00000012124	4	2	5	5	6	5	2	2	1	6	8	3	11	6	3
ENSG00000012171	41	43	25	18	47	17	46	52	29	130	154	212	60	82	58
ENSG00000012223	0	0	2	6	31	39	0	0	0	2	3	1	0	1	2
ENSG00000012232	766	904	459	506	651	743	951	948	944	1199	957	1120	851	752	709
ENSG00000012504	3621	3020	2663	2913	2258	2649	3508	3591	3001	2790	3286	3013	2920	2976	2224
ENSG00000012660	4065	3807	2043	1765	3279	2551	4202	4876	4414	4480	5327	5566	5366	4713	4351
ENSG00000012779	0	0	0	0	0	0	0	0	0	0	0	0	0	0	0
ENSG00000012822	635	633	696	605	937	909	667	687	659	779	831	823	700	552	570
ENSG00000012963	1	0	0	0	0	0	0	0	0	0	0	0	0	0	1
ENSG00000012983	757	657	275	301	227	222	515	472	613	732	769	898	549	523	494
ENSG00000013016	100	85	129	87	101	94	75	104	89	13	20	31	55	61	57
ENSG00000013275	0	1	0	0	0	0	0	0	0	0	0	1	5	1	0
ENSG00000013288	551	800	443	361	266	272	585	651	525	874	603	843	806	666	617
ENSG00000013293	0	0	0	0	5	1	0	0	0	2	8	1	1	4	0
ENSG00000013297	7	1	4	8	1	5	2	6	4	9	13	8	2	2	0
ENSG00000013306	1045	971	589	483	526	475	1095	1394	1103	1232	1389	1553	1209	1025	895
ENSG00000013364	2467	2163	1886	1638	1277	1698	2874	2919	2308	4010	3780	4455	3429	2539	2241
ENSG00000013374	1598	1740	943	905	940	1010	1950	1959	1739	1914	2116	2415	1800	1728	1569
ENSG00000013375	4336	3835	2695	2943	2345	2409	5084	5106	5693	7730	9052	9973	6195	6350	6238
ENSG00000013392	277	333	215	243	235	258	364	396	441	511	425	517	387	339	336
ENSG00000013441	1529	1339	2149	2115	2109	1921	1594	1587	1600	1495	1901	1908	2189	2098	1873
ENSG00000013503	629	581	367	441	384	313	783	643	691	624	635	803	613	549	401
ENSG00000013523	211	219	245	171	815	924	250	229	210	440	374	386	284	268	243
ENSG00000013561	1414	1221	986	980	1601	1630	1575	1773	1568	2500	2862	3031	1755	1847	1677
ENSG00000013573	63	42	49	69	14	9	62	61	42	143	133	161	221	211	165
ENSG00000013583	367	420	167	205	309	291	350	361	372	503	270	327	634	577	476
ENSG00000013588	392	316	2	6	5	2	113	146	155	50	19	36	31	98	28
ENSG00000013725	0	0	6	9	0	0	0	5	1	0	1	0	42	21	24
ENSG00000013810	75	72	42	42	46	42	77	111	88	51	40	50	42	45	53
ENSG00000014123	1733	1562	1355	1366	1197	1067	1549	1268	1495	1343	1736	1951	1433	1576	1541
ENSG00000014138	168	152	87	72	71	62	168	190	188	171	204	176	173	149	135
ENSG00000014164	5	33	6	8	37	39	23	18	24	27	16	24	36	18	24
ENSG00000014216	1691	1397	757	634	581	625	1610	1789	1515	1973	1733	2062	1734	1671	1312
ENSG00000014257	0	4	2	1	1	0	0	4	0	0	0	0	6	1	1
ENSG00000014641	3623	3363	3611	3631	5263	6087	3929	4433	3969	3028	4006	4154	3321	3623	3095
ENSG00000014824	1618	1471	1260	1334	1278	1278	1407	1536	1622	2064	2458	2733	1572	1735	1469
ENSG00000014914	243	268	166	197	82	135	361	348	306	852	1070	790	554	450	349
ENSG00000014919	1042	967	622	497	821	766	1363	1176	1117	1881	1477	2070	1143	928	845
ENSG00000015133	149	126	78	83	57	81	136	130	133	149	129	176	225	174	144
ENSG00000015153	897	716	314	380	437	368	526	445	477	768	929	1030	641	613	555
ENSG00000015171	1932	1631	1091	1137	1128	967	1940	1948	1927	2555	2604	2929	1925	1855	1612
ENSG00000015413	6	0	0	0	0	0	2	9	2	0	0	0	1	0	0
ENSG00000015475	2232	2016	958	1136	914	1029	2495	2789	2230	1806	2326	2434	2066	2127	1644
ENSG00000015479	136	97	48	71	79	64	57	77	77	124	104	138	80	102	92
ENSG00000015520	307	229	236	169	381	326	248	255	205	579	320	361	498	327	283
ENSG00000015532	267	271	241	242	375	388	343	371	286	293	336	331	392	219	238
ENSG00000015568	34	51	13	16	20	15	37	33	22	44	32	32	14	25	19
ENSG00000015592	0	0	0	0	0	0	0	0	0	1	0	0	0	0	0
ENSG00000015676	1618	1762	942	903	1129	1111	1801	2089	1969	2287	2351	2521	1734	1823	1682
ENSG00000016082	0	0	0	0	0	0	0	0	0	0	0	0	0	0	0
ENSG00000016391	820	770	1145	1031	1165	1227	1146	1112	854	1323	1685	1236	1441	1275	857
ENSG00000016402	0	0	4	4	3	6	13	0	1	1	0	0	0	0	0
ENSG00000016490	0	0	0	0	0	0	0	0	0	0	0	0	0	0	0
ENSG00000016602	0	0	0	0	0	0	0	0	0	0	0	0	0	0	0
ENSG00000016864	593	623	1097	856	999	1027	651	732	580	812	795	765	639	649	430
ENSG00000017260	2002	1890	906	808	711	728	1905	1935	1816	2759	2407	2645	1658	1583	1368
ENSG00000017427	600	515	617	576	256	206	505	467	482	1608	1390	1731	1028	979	728
ENSG00000017797	1360	1551	839	878	1044	1026	1318	1399	1434	2066	2120	2482	1427	1331	1226
ENSG00000018189	1357	1149	438	515	466	583	970	915	834	1024	832	936	836	762	718
ENSG00000018236	12	5	0	0	0	0	1	1	5	0	0	0	0	0	0
ENSG00000018280	10	11	40	52	23	41	6	6	2	10	8	10	29	19	29
ENSG00000018408	1219	1295	578	564	503	475	749	852	745	1810	1518	1463	867	981	687
ENSG00000018510	4473	4110	1726	2388	1407	1580	3597	3786	3926	5311	6309	6928	4531	4178	4431
ENSG00000018607	0	0	0	0	0	0	0	0	0	0	0	0	0	0	0
ENSG00000018625	0	2	0	0	0	0	2	0	4	28	14	23	1	1	0
ENSG00000018699	510	563	230	224	175	162	526	631	505	477	564	573	471	449	355
ENSG00000018869	66	81	42	37	64	33	69	57	68	44	44	43	79	77	60
ENSG00000019102	58	92	2	4	7	18	45	63	51	19	6	24	30	36	44
ENSG00000019144	249	334	143	88	44	50	285	286	249	158	146	108	158	173	144
ENSG00000019169	198	255	824	632	86	160	73	96	62	81	58	74	227	177	145
ENSG00000019186	102	67	5	0	0	0	11	22	29	0	0	0	6	4	3
ENSG00000019485	84	72	51	59	37	82	120	129	68	122	110	134	116	118	70
ENSG00000019505	77	86	4	10	4	12	43	46	51	6	18	2	16	7	0
ENSG00000019549	118	114	150	163	145	164	86	161	100	138	152	133	105	163	96
ENSG00000019582	816	1382	2274	1569	1563	1425	1151	1197	1239	129	117	161	2655	1568	1932
ENSG00000019991	40	29	127	122	34	46	20	16	13	0	0	1	42	30	25
ENSG00000019995	2016	1751	1347	1404	2062	2067	1827	1756	1927	3520	3439	3943	2111	2519	1962
ENSG00000020129	150	107	63	49	60	50	124	154	115	182	153	118	92	97	97
ENSG00000020181	54	101	85	45	2	19	68	76	72	3	5	7	59	52	45
ENSG00000020219	0	0	0	0	0	0	0	0	0	0	0	0	0	0	0
ENSG00000020256	126	133	87	92	125	125	142	190	167	326	230	305	270	155	247
ENSG00000020426	478	406	260	260	307	288	380	416	360	355	452	474	331	393	228
ENSG00000020577	1259	1242	644	525	1654	1343	1144	1057	1198	3287	2252	2881	1852	1692	1567
ENSG00000020633	4	9	29	12	2	1	3	1	1	0	0	0	20	15	17
ENSG00000020922	517	484	263	304	270	270	429	405	371	455	514	491	414	421	370
ENSG00000021300	14	20	2	8	11	1	24	30	8	2	0	13	6	2	5
ENSG00000021355	2897	3049	710	942	475	475	2864	3223	3226	1980	2235	2546	2092	2122	1794
ENSG00000021461	14	12	78	27	238	140	40	26	11	17	27	29	72	80	57
ENSG00000021488	189	166	211	246	187	189	296	383	336	395	548	467	461	423	301
ENSG00000021574	623	716	280	297	510	412	482	523	643	611	736	911	618	554	574
ENSG00000021645	4	25	0	1	0	1	2	5	10	1	0	0	6	6	1
ENSG00000021762	7	18	25	16	13	7	26	13	7	2	2	3	16	21	9
ENSG00000021776	1795	1673	837	924	730	740	1622	1824	1682	1673	1684	1816	1383	1269	1262
ENSG00000021826	4248	2963	20015	12677	47785	38159	10388	11274	9431	19528	22783	19079	24223	26742	18963
ENSG00000021852	2201	2370	9828	10011	7109	9022	3161	3849	3153	3929	4985	4538	4615	4128	3613
ENSG00000022277	1066	1194	855	891	731	813	1300	1629	1336	1397	1824	1857	1253	1267	1097
ENSG00000022355	0	0	0	0	0	0	0	0	0	0	0	0	0	0	0
ENSG00000022556	0	0	0	0	0	0	0	0	0	0	0	0	0	0	0
ENSG00000022567	88	80	75	75	4	16	37	37	34	1	7	0	26	25	23
ENSG00000022840	1229	1665	812	739	970	1095	1185	1411	1333	1670	1071	1616	1367	1177	1215
ENSG00000022976	201	199	160	144	161	196	236	240	162	259	288	255	200	216	172
ENSG00000023041	647	692	500	459	311	378	769	750	760	882	914	1212	860	893	721
ENSG00000023171	103	82	39	39	37	35	80	100	81	19	9	14	62	59	34
ENSG00000023191	0	0	0	0	0	0	0	0	0	0	0	0	0	1	0
ENSG00000023228	0	4	0	1	3	4	1	2	0	5	3	3	7	2	2
ENSG00000023287	5701	4242	1967	2695	3391	3024	3373	2127	3903	3362	3822	4268	2905	2963	3016
ENSG00000023318	1415	1302	884	702	1046	928	1196	1361	1584	1458	1425	1671	1237	1202	1068
ENSG00000023330	1459	1634	1862	1208	2513	2076	1700	1778	2209	1360	1547	1866	1889	1878	2160
ENSG00000023445	13959	11067	2614	3356	1246	1368	10007	9267	6962	3576	4273	5069	7689	8948	6783
ENSG00000023516	2412	1936	631	833	906	913	1265	1183	1226	2106	1468	1588	1143	1157	1100
ENSG00000023572	215	239	160	175	240	224	236	299	328	343	423	539	284	272	323
ENSG00000023608	110	109	57	69	38	26	61	49	64	63	117	136	99	77	72
ENSG00000023697	1198	1227	1432	1327	1824	1849	1446	1623	1524	1818	2325	2700	1696	1774	1505
ENSG00000023734	2034	1933	784	821	909	881	2171	2232	2019	2366	2638	2729	1924	1881	1486
ENSG00000023839	8031	6006	6107	5307	9598	9904	8820	9502	8804	14634	15112	17522	10049	9433	8994
ENSG00000023892	12	19	57	59	18	9	21	22	12	2	8	8	65	75	69
ENSG00000023902	235	251	264	244	43	89	308	368	298	428	378	597	342	277	277
ENSG00000023909	1973	1833	971	1056	1065	995	1714	1880	1957	2217	2530	3653	1807	2016	2166
ENSG00000024048	2372	1873	1517	1516	2046	2122	2147	2051	2041	2394	2395	2457	2110	2117	1922
ENSG00000024422	32	40	29	20	10	14	41	34	33	83	40	18	44	38	27
ENSG00000024526	42	37	9	16	8	5	55	54	57	1	1	0	37	5	5
ENSG00000024862	409	420	755	579	771	806	595	620	581	721	752	889	535	475	534
ENSG00000025039	459	424	675	693	907	961	532	643	510	726	874	955	834	777	633
ENSG00000025156	244	245	193	132	195	271	270	327	246	208	318	330	213	266	220
ENSG00000025293	911	832	507	526	519	558	715	815	788	1020	1085	1175	845	686	663
ENSG00000025423	1215	955	8214	4681	8660	6302	1887	2384	1865	2435	3230	2996	3541	3185	2656
ENSG00000025434	439	457	1026	831	916	997	538	692	484	543	586	590	650	658	526
ENSG00000025708	1509	1444	782	680	685	799	1852	2242	1804	2274	2655	2426	2591	2147	2128
ENSG00000025770	209	215	209	197	241	287	286	352	274	332	414	359	334	265	300
ENSG00000025772	644	669	296	302	342	358	859	938	773	701	741	920	700	652	554
ENSG00000025796	1410	1237	874	1011	1143	958	1084	954	1004	1267	1123	1157	1088	1080	800
ENSG00000025800	2307	2376	1198	1003	1390	1310	2374	2531	2690	3651	3516	3810	2083	2171	1911
ENSG00000026025	4885	4709	3117	2860	541	679	3615	3902	3581	1390	1129	1357	3609	3359	2830
ENSG00000026036	38	30	20	7	18	7	52	55	44	59	84	45	40	45	37
ENSG00000026103	1856	1765	590	740	258	308	1773	1536	1813	2687	3527	3224	2521	2504	2036
ENSG00000026297	205	189	366	342	165	118	204	219	189	149	183	186	196	224	169
ENSG00000026508	651	725	499	666	77	86	237	258	220	308	205	188	601	377	461
ENSG00000026559	13	19	1	5	0	0	14	14	8	2	1	1	0	0	1
ENSG00000026652	98	85	46	28	11	14	56	60	60	35	20	49	22	42	44
ENSG00000026751	16	22	74	146	13	39	12	5	6	11	7	5	147	114	89
ENSG00000026950	554	577	318	293	284	182	521	489	439	438	426	494	509	470	476
ENSG00000027001	404	339	291	244	197	208	485	504	422	612	719	700	426	484	421
ENSG00000027075	300	245	243	219	76	103	223	301	202	97	72	86	216	174	163
ENSG00000027644	0	0	0	0	0	0	0	0	0	0	0	0	0	0	0
ENSG00000027697	4138	3587	1775	1949	1377	1559	4216	4355	3908	4126	4897	4990	3719	3413	3054
ENSG00000027847	256	332	194	228	140	160	427	427	341	499	528	570	457	383	336
ENSG00000027869	0	2	2	3	0	0	1	2	1	0	0	0	11	8	11
ENSG00000028116	552	597	278	251	276	222	609	469	522	548	686	796	480	553	501
ENSG00000028137	430	459	465	470	408	393	393	493	477	198	256	392	411	355	397
ENSG00000028203	2629	2162	1055	1018	696	743	2094	2148	2148	1987	2351	2375	2119	2133	1938
ENSG00000028277	0	9	4	3	1	5	5	0	0	1	6	2	0	2	0
ENSG00000028310	435	411	196	182	113	118	435	490	364	418	380	383	326	304	314
ENSG00000028528	1990	2125	1573	1354	2260	2050	2100	2213	1856	2198	2174	2354	2179	1748	1724
ENSG00000028839	406	390	163	236	272	258	372	364	426	339	453	525	376	330	279
ENSG00000029153	1786	1646	570	628	398	456	1552	1678	1399	2291	2564	2430	1482	1546	1272
ENSG00000029363	3120	2790	1389	1438	1278	1171	2396	2095	2275	2508	2885	3028	2374	2329	1923
ENSG00000029364	4243	4038	3735	3505	3112	3341	5316	5634	4950	5231	6000	6310	4217	3983	3519
ENSG00000029534	10	0	0	0	0	2	5	0	2	0	0	0	1	2	0
ENSG00000029559	0	0	0	0	0	0	0	0	0	0	0	0	0	0	0
ENSG00000029639	270	252	230	299	388	382	387	386	387	281	289	298	361	331	366
ENSG00000029725	2518	2335	1416	1650	1502	1447	2537	2667	2451	2371	2539	2727	2009	1924	1692
ENSG00000030066	903	862	426	409	266	277	827	902	839	900	755	844	876	807	711
ENSG00000030110	333	252	125	130	75	110	322	332	347	433	488	489	322	300	315
ENSG00000030304	0	0	0	0	0	0	0	0	0	0	0	0	0	0	0
ENSG00000030419	205	185	103	118	39	36	92	75	103	218	170	223	260	239	191
ENSG00000030582	1236	940	1003	696	781	855	825	809	853	1077	664	857	1556	1041	1016
ENSG00000031003	1265	928	476	502	299	281	749	752	741	1116	962	1054	723	756	577
ENSG00000031081	292	250	274	224	90	88	263	251	210	42	40	53	170	139	125
ENSG00000031691	101	67	68	66	42	33	63	46	83	54	76	120	46	50	35
ENSG00000031698	3580	3312	3081	2917	2334	2391	4363	5096	4501	4058	4873	5438	4661	4258	4266
ENSG00000031823	350	395	247	199	323	341	500	506	454	540	545	580	470	381	351
ENSG00000032219	1076	887	758	919	962	968	831	561	651	1580	1514	1440	900	890	660
ENSG00000032389	430	453	270	295	201	241	585	753	638	720	730	793	505	448	385
ENSG00000032444	301	356	217	207	184	291	248	308	282	348	313	452	287	268	282
ENSG00000032742	485	420	411	427	425	413	468	371	394	470	508	531	484	511	397
ENSG00000033011	879	701	337	271	254	237	964	1048	860	770	946	1022	622	629	598
ENSG00000033030	438	392	365	356	591	619	428	473	421	606	550	611	485	486	417
ENSG00000033050	1002	910	344	298	282	296	998	1142	994	1006	1084	1144	794	718	640
ENSG00000033100	817	998	573	566	578	722	1136	1061	967	1252	971	1080	1114	911	808
ENSG00000033122	0	7	1	1	0	0	1	2	3	1	0	0	0	2	0
ENSG00000033170	202	194	165	183	56	36	138	139	162	146	124	161	146	172	101
ENSG00000033178	3270	2563	1163	1551	879	896	2397	2174	2393	2797	2906	3056	2222	2249	2179
ENSG00000033327	459	423	253	228	83	125	413	434	467	384	300	474	277	291	229
ENSG00000033627	443	433	344	264	212	273	339	376	349	799	458	518	363	355	325
ENSG00000033800	862	559	346	365	392	421	559	527	573	806	736	827	527	601	423
ENSG00000033867	2459	1696	763	891	247	265	1205	1137	1073	755	866	965	820	850	774
ENSG00000034053	1	0	4	0	0	1	0	3	1	0	0	4	1	1	0
ENSG00000034152	396	498	205	214	308	332	451	460	435	775	594	648	591	563	508
ENSG00000034239	0	1	9	3	8	7	0	0	0	3	0	1	2	1	2
ENSG00000034510	10557	10506	3485	3299	973	1231	9263	11028	10037	10303	13480	14447	9143	8957	7689
ENSG00000034533	142	128	204	221	289	289	217	222	159	206	255	263	204	219	171
ENSG00000034677	5112	4304	2513	2947	2750	2668	4264	4400	5363	5400	6267	7008	4055	4065	4945
ENSG00000034693	426	331	446	444	422	455	505	465	422	442	580	597	524	533	421
ENSG00000034713	946	1089	640	655	968	1008	935	1001	996	976	1181	1280	1005	895	790
ENSG00000034971	0	0	0	0	0	0	0	0	0	0	0	0	0	0	0
ENSG00000035115	1072	994	205	195	196	208	1129	1142	1232	128	133	117	866	800	822
ENSG00000035141	717	835	566	520	468	460	1057	1141	968	1152	1167	1163	970	1083	938
ENSG00000035403	4076	4180	504	481	370	440	4329	3877	4098	6634	5655	6751	2478	2669	2124
ENSG00000035499	63	47	9	21	6	25	79	70	76	2	7	4	9	11	16
ENSG00000035664	477	436	163	239	216	263	588	716	757	987	916	1199	852	716	920
ENSG00000035681	520	399	179	233	170	201	420	398	415	500	463	496	366	378	331
ENSG00000035687	642	581	321	307	319	325	659	644	537	853	1043	1099	692	696	549
ENSG00000035720	0	0	6	1	0	0	1	0	0	0	0	1	0	1	1
ENSG00000035862	161	266	349	251	148	186	111	138	111	167	70	83	380	289	238
ENSG00000035928	2952	2536	1667	1445	2525	2195	2430	2473	2412	2669	2927	2971	2017	1817	1633
ENSG00000036054	2512	1995	1163	1395	1679	1715	1725	1703	1763	2192	2701	2898	1777	1949	1494
ENSG00000036257	1670	1639	1046	1217	1814	1773	1302	1333	1254	1861	1491	1565	1402	1269	1233
ENSG00000036448	0	3	0	0	0	0	1	0	0	0	0	0	0	0	0
ENSG00000036530	15	7	5	1	7	2	0	5	1	16	7	4	1	2	3
ENSG00000036549	1986	1644	1662	1606	1643	1663	1795	1860	1689	1816	2066	2032	1831	1627	1565
ENSG00000036565	0	0	0	0	0	0	0	0	0	0	0	0	0	0	0
ENSG00000036672	18	44	10	4	21	12	24	32	49	10	10	12	19	30	28
ENSG00000036828	0	0	1	0	0	0	1	0	0	0	0	0	0	0	0
ENSG00000037042	102	98	50	55	64	82	77	95	94	175	137	187	112	133	111
ENSG00000037241	365	222	171	191	157	182	310	377	312	458	628	687	312	373	206
ENSG00000037280	144	193	132	145	58	57	246	218	128	15	8	17	110	75	86
ENSG00000037474	987	1064	526	462	1135	1215	1101	1090	905	1703	1522	1764	1140	1053	836
ENSG00000037637	477	456	193	224	288	317	466	515	524	798	734	797	486	459	449
ENSG00000037749	1288	1160	699	737	496	556	1070	1321	1297	1481	1443	1574	988	999	873
ENSG00000037757	360	359	260	267	319	328	410	453	394	493	612	639	450	477	341
ENSG00000037897	60	100	17	9	20	11	88	100	71	96	103	130	98	75	54
ENSG00000037965	0	0	0	0	0	0	0	0	0	0	0	0	0	0	0
ENSG00000038002	748	662	415	591	336	393	820	936	800	538	674	713	570	555	465
ENSG00000038210	796	748	1146	1194	1421	1345	745	723	655	1127	1556	1676	1413	1390	1244
ENSG00000038219	2553	1967	889	1011	1037	871	1920	959	1735	2186	2056	2402	1577	1547	1393
ENSG00000038274	1179	1231	1149	1106	1756	1691	1174	1214	1054	961	1187	1227	1423	1188	1075
ENSG00000038295	7	5	7	14	0	3	12	1	1	0	0	2	2	0	0
ENSG00000038358	485	526	244	228	327	259	508	551	477	510	577	696	543	476	417
ENSG00000038382	5450	4604	979	919	935	1066	4205	3953	3496	6129	4356	4949	3357	3327	2668
ENSG00000038427	985	778	261	227	110	132	518	510	496	24	15	9	148	156	140
ENSG00000038532	314	299	148	136	216	210	223	284	242	513	317	336	307	273	241
ENSG00000038945	975	1012	2801	3266	475	674	328	388	260	292	182	372	2053	1407	1539
ENSG00000039068	2608	2470	1988	1945	3771	3163	2671	2902	2592	3627	3152	2995	3017	2315	1985
ENSG00000039123	1912	1592	1328	1426	1442	1384	1856	1704	1678	1753	1953	1815	1522	1616	1289
ENSG00000039139	718	655	37	50	53	67	664	675	535	235	232	225	258	340	192
ENSG00000039319	2442	1819	1476	1780	1397	1323	1900	1339	1830	2415	2291	2757	1731	1803	1559
ENSG00000039523	40	33	10	1	5	5	11	32	35	56	28	46	14	15	9
ENSG00000039537	5411	4658	27392	21288	18004	19310	9897	11261	9035	4240	5238	4495	11355	11006	9481
ENSG00000039560	2601	2615	1045	1017	1709	1226	1846	2059	2298	2826	2752	2995	1822	2125	1607
ENSG00000039600	0	0	4	0	0	0	0	0	1	0	0	4	1	1	0
ENSG00000039650	360	349	165	154	106	83	301	368	295	531	467	462	303	312	282
ENSG00000039987	0	0	0	0	0	0	0	0	0	0	0	0	0	0	0
ENSG00000040199	817	846	386	395	468	523	845	948	924	2181	1483	1646	835	713	703
ENSG00000040275	133	165	104	67	35	46	180	115	134	109	138	155	135	103	105
ENSG00000040341	1338	1072	641	661	884	808	895	824	852	844	1101	1236	863	877	702
ENSG00000040487	225	192	112	97	126	151	219	228	224	417	463	583	253	237	241
ENSG00000040531	129	217	149	104	163	172	151	210	188	366	360	413	323	268	214
ENSG00000040608	33	45	73	54	86	64	40	54	80	78	67	82	127	124	89
ENSG00000040633	1043	1219	734	774	689	777	1378	1493	1193	1565	1803	1770	1085	1013	931
ENSG00000040731	0	0	0	0	0	0	0	0	0	0	2	0	0	0	0
ENSG00000040933	356	343	247	202	203	167	272	236	307	479	359	462	298	234	283
ENSG00000041353	651	442	119	164	117	122	400	251	383	1201	1404	1693	670	518	415
ENSG00000041357	3691	2896	2082	2393	1703	1937	3589	3913	3621	3083	3961	3921	2958	3036	2666
ENSG00000041515	60	28	59	48	110	93	32	50	24	21	40	23	31	26	28
ENSG00000041802	1275	1202	681	637	466	476	1551	1723	1437	2039	2230	2436	1401	1452	1274
ENSG00000041880	508	435	282	221	305	221	625	605	574	545	704	786	600	613	492
ENSG00000041982	2437	2883	182	177	17	14	1722	1337	1481	177	149	213	1735	1612	1357
ENSG00000041988	190	166	165	103	346	345	264	312	223	316	359	351	261	244	199
ENSG00000042062	18	7	18	17	48	33	14	13	15	18	19	10	8	12	16
ENSG00000042088	269	210	193	179	152	179	242	287	266	349	328	350	290	262	241
ENSG00000042286	452	578	276	254	443	412	713	775	719	1075	1080	1301	643	693	574
ENSG00000042304	0	0	0	0	0	0	0	0	0	0	0	0	0	0	0
ENSG00000042317	249	153	138	122	133	100	162	218	182	250	282	333	166	150	150
ENSG00000042429	658	589	263	292	306	376	555	600	559	751	723	884	574	588	542
ENSG00000042445	4235	4095	3732	3293	4390	4418	5297	5484	5267	6687	7570	8203	6234	5318	5356
ENSG00000042493	540	575	400	363	125	137	476	568	457	628	762	624	962	709	771
ENSG00000042753	1036	994	584	529	707	764	1137	1310	1118	1251	1364	1501	1036	990	844
ENSG00000042781	13	13	645	372	521	415	10	9	11	46	49	24	69	108	38
ENSG00000042813	0	0	0	0	0	2	0	0	3	5	0	0	2	1	1
ENSG00000042832	36	19	4	8	13	11	12	7	16	14	8	2	10	23	8
ENSG00000042980	16	12	11	18	24	22	8	2	2	0	0	1	22	30	35
ENSG00000043039	0	0	0	0	0	0	0	0	0	0	0	0	1	0	0
ENSG00000043093	2342	2019	1052	1282	1569	1716	1438	1025	1513	1968	2462	2689	1715	1877	1461
ENSG00000043143	486	364	287	293	342	413	395	446	237	296	236	292	360	322	294
ENSG00000043355	0	0	0	0	0	0	0	0	0	2	1	2	0	0	0
ENSG00000043462	77	44	128	119	43	26	16	30	16	9	13	4	120	91	128
ENSG00000043514	354	350	211	223	333	354	435	563	398	430	517	532	386	406	344
ENSG00000043591	1	0	5	1	2	1	1	0	0	2	0	5	0	6	0
ENSG00000044012	108	88	161	97	43	40	216	228	188	560	757	794	436	369	339
ENSG00000044090	621	643	395	358	341	353	697	640	615	893	813	948	642	499	475
ENSG00000044115	11458	11837	4844	4251	4030	4436	12061	12751	10961	15363	14241	16813	10458	9906	8992
ENSG00000044459	836	698	545	639	1060	970	559	407	520	725	734	827	583	618	609
ENSG00000044524	14	9	48	45	8	6	12	4	15	0	0	0	0	2	7
ENSG00000044574	17309	18595	4555	5923	2060	1908	10952	11265	10424	13771	12446	11872	8291	8200	6541
ENSG00000046604	5589	5209	1385	1608	1640	1715	4242	4562	4407	5934	5184	5675	4243	4257	3624
ENSG00000046889	196	213	71	77	6	14	128	112	77	41	25	40	84	71	76
ENSG00000047056	479	444	231	238	245	197	375	391	337	541	469	504	343	281	274
ENSG00000047188	1567	1291	781	950	973	1021	1435	1377	1465	2267	2073	2166	1400	1478	1268
ENSG00000047249	740	829	514	396	618	621	840	857	907	1108	1138	1405	854	916	693
ENSG00000047315	4233	3843	2029	2010	1723	1760	5273	5660	4833	4275	4704	5379	4050	4150	3634
ENSG00000047346	1993	1627	653	752	949	1042	1056	974	839	1635	1198	1076	907	867	619
ENSG00000047365	1861	1531	845	1020	722	718	1333	1154	1339	1389	1275	1362	1392	1510	1244
ENSG00000047410	5294	4578	1781	2303	1864	1700	4012	2407	3937	4572	4517	4985	3450	3428	3170
ENSG00000047457	86696	84917	224564	270661	114220	143716	96055	90970	96368	16559	21596	21966	54109	65107	64423
ENSG00000047578	217	282	100	62	46	53	234	236	195	320	249	276	191	208	186
ENSG00000047579	97	84	68	40	27	46	99	99	69	107	93	75	108	81	84
ENSG00000047617	2	4	0	0	1	2	0	0	3	0	1	1	3	1	4
ENSG00000047621	679	543	274	332	148	180	532	485	439	502	609	675	401	468	393
ENSG00000047662	0	3	0	4	0	0	1	2	0	1	8	0	0	0	0
ENSG00000047849	3305	3467	960	876	1013	1118	3043	2701	2744	6192	3540	4326	3106	2512	2311
ENSG00000047932	1054	1148	644	651	718	719	990	967	1064	1212	1307	1652	1122	1066	1147
ENSG00000047936	26	12	58	74	82	76	6	8	14	0	1	12	53	24	160
ENSG00000048028	717	609	495	399	618	540	554	685	621	603	564	731	742	623	707
ENSG00000048052	175	123	78	40	11	16	134	85	79	49	67	98	109	149	165
ENSG00000048140	1516	1210	635	545	435	538	1435	1641	1505	1659	2024	1766	1361	1240	1014
ENSG00000048162	345	439	127	168	166	191	690	747	508	580	731	762	451	554	382
ENSG00000048342	172	163	59	49	35	64	214	227	179	249	196	230	196	183	141
ENSG00000048392	5168	4255	1672	2012	1182	1177	3007	2997	3109	6408	8069	8671	4652	4852	3839
ENSG00000048405	1373	967	521	522	522	490	843	782	878	1134	926	1236	824	766	759
ENSG00000048462	0	0	0	0	0	1	0	0	0	0	0	0	0	0	1
ENSG00000048471	163	160	190	192	71	132	146	120	117	246	189	260	177	146	143
ENSG00000048540	0	0	0	0	0	0	0	0	0	0	0	0	0	0	0
ENSG00000048544	1233	1108	860	797	681	698	1248	1308	1290	1518	1836	2016	1548	1517	1170
ENSG00000048545	0	0	0	0	0	0	0	0	0	0	0	0	0	0	0
ENSG00000048649	1867	1674	678	873	712	772	1120	1040	1108	1433	1355	1354	1096	1097	1025
ENSG00000048707	3530	3774	1430	1301	1235	1260	4936	4617	4659	6960	5541	6490	4773	3969	4065
ENSG00000048740	50	16	119	119	10	18	15	9	13	15	13	24	151	75	85
ENSG00000048828	2532	2502	1001	910	1332	1286	2129	1960	2210	4060	2996	3366	2519	2247	1794
ENSG00000048991	214	171	87	48	71	82	107	111	88	300	112	125	117	115	67
ENSG00000049089	1	11	3	1	6	2	2	2	5	4	10	8	3	0	2
ENSG00000049130	583	493	243	254	45	47	381	360	362	109	79	136	307	253	207
ENSG00000049167	303	187	164	150	131	144	246	238	192	194	271	283	178	212	148
ENSG00000049192	155	117	25	17	1	1	89	85	105	65	55	46	83	106	68
ENSG00000049239	6784	6351	3934	3093	5019	5894	8573	8129	7801	12367	9075	10610	9620	7389	8217
ENSG00000049245	1920	1993	1374	1289	1350	1382	2134	2337	2152	2723	3056	3505	2249	2247	1785
ENSG00000049246	69	48	437	272	727	701	109	133	104	177	161	150	355	269	217
ENSG00000049247	7	3	0	0	1	0	0	2	5	0	0	0	0	0	0
ENSG00000049249	35	48	8	9	5	8	27	40	34	21	16	35	72	39	41
ENSG00000049283	0	0	4	0	1	0	0	1	0	3	14	1	0	0	0
ENSG00000049323	819	895	223	208	229	220	927	902	941	1289	1362	1632	522	526	439
ENSG00000049449	3216	2953	1794	1726	1195	1328	2967	3318	3069	2269	2740	2676	3344	3335	2849
ENSG00000049540	0	9	3	1	35	43	3	2	9	0	0	1	0	5	3
ENSG00000049541	219	277	425	322	248	233	316	445	364	341	386	406	486	359	294
ENSG00000049618	968	864	370	270	395	389	568	506	544	1371	567	763	643	545	738
ENSG00000049656	817	792	940	1069	1725	2148	764	851	908	771	888	931	810	764	1173
ENSG00000049759	1550	1510	475	588	742	811	1304	1284	2037	1616	1307	2394	1179	1031	1455
ENSG00000049860	1917	2079	2674	2339	2397	2576	2683	2883	2705	3533	4242	4430	3463	3115	2812
ENSG00000049883	192	172	102	124	223	160	211	237	152	314	234	261	214	207	109
ENSG00000050130	1482	1309	879	894	743	765	1421	1388	1535	1587	2051	2141	1185	1270	977
ENSG00000050165	678	723	152	142	14	38	366	556	439	336	311	384	193	214	173
ENSG00000050327	242	228	55	60	81	89	202	205	320	257	183	328	211	187	198
ENSG00000050344	226	237	69	115	19	26	157	151	155	46	63	106	160	139	86
ENSG00000050393	336	359	370	364	364	287	388	426	442	464	463	562	433	444	332
ENSG00000050405	2541	2136	1205	1240	589	599	2399	2677	2143	1478	1828	1800	2134	1747	1486
ENSG00000050426	483	435	529	458	495	573	696	685	613	818	844	776	664	653	604
ENSG00000050438	18	5	21	11	2	3	3	5	8	1	0	7	22	14	12
ENSG00000050555	3	1	19	20	0	5	0	7	3	0	0	0	1	0	0
ENSG00000050628	0	1	0	1	0	1	6	0	1	1	1	0	0	0	0
ENSG00000050730	0	0	1	0	1	0	0	0	0	0	0	0	6	11	2
ENSG00000050748	954	965	518	502	711	610	857	883	760	1387	1250	1351	924	818	735
ENSG00000050767	1	0	7	0	4	2	0	4	4	1	0	0	1	0	0
ENSG00000050820	615	934	376	361	661	695	841	1021	1069	1666	1310	1942	1342	1321	1570
ENSG00000051009	293	309	202	205	215	269	446	443	457	652	687	793	416	437	427
ENSG00000051108	3436	3976	2246	1831	2124	2082	3137	3281	3737	3978	3976	4531	3888	3796	3685
ENSG00000051128	175	182	110	111	16	37	149	209	161	47	53	60	127	126	115
ENSG00000051180	19	42	14	11	12	10	34	43	28	21	12	42	9	8	9
ENSG00000051341	76	70	10	9	6	12	62	61	57	22	27	21	25	36	14
ENSG00000051382	1000	802	334	346	379	380	562	450	465	1366	846	876	658	516	436
ENSG00000051523	297	340	511	455	70	79	147	191	148	26	21	24	268	172	243
ENSG00000051596	243	181	193	223	175	172	185	203	223	191	272	271	180	246	187
ENSG00000051620	1505	1403	1855	1961	1819	2106	1666	1955	1735	1813	2110	2033	1769	1834	1429
ENSG00000051825	1169	865	546	535	549	532	767	758	731	623	666	762	566	648	513
ENSG00000052126	1380	1034	624	696	799	628	1007	1050	989	1333	1243	1310	792	843	776
ENSG00000052344	104	141	61	30	489	438	162	176	194	406	354	431	548	349	370
ENSG00000052723	1366	1224	776	938	1368	1164	1279	1228	1323	1399	1977	2017	1527	1464	1233
ENSG00000052749	285	224	56	45	58	58	313	325	253	633	459	543	227	235	190
ENSG00000052795	2663	3062	2709	2345	10500	10896	2032	2161	2174	2044	1659	2545	2065	1948	2010
ENSG00000052802	5073	4804	15852	13493	28971	19230	6206	8011	8684	12055	13530	16478	12382	11820	12166
ENSG00000052841	2411	2228	1507	1438	1362	1543	2504	2370	2262	2113	2266	2545	2044	1769	1620
ENSG00000052850	0	4	0	0	0	0	0	0	0	1	0	0	0	0	0
ENSG00000053108	0	11	18	6	5	4	9	5	7	6	2	1	7	7	6
ENSG00000053254	557	748	777	789	1360	1285	566	535	708	1148	785	923	940	589	755
ENSG00000053328	46	28	9	13	4	5	24	32	13	8	1	4	15	33	22
ENSG00000053371	757	758	764	621	984	1072	876	1018	965	1278	1523	1737	1013	995	714
ENSG00000053372	542	599	214	200	129	169	605	640	587	435	559	605	482	466	394
ENSG00000053438	0	0	0	0	0	0	0	0	0	0	0	0	0	0	0
ENSG00000053501	206	152	177	153	83	88	215	203	207	194	266	309	218	241	163
ENSG00000053524	6	0	4	2	1	0	0	0	1	0	0	0	1	2	0
ENSG00000053702	0	0	1	0	0	0	0	0	0	0	0	0	0	0	0
ENSG00000053747	1459	1396	122	150	20	26	1467	1357	1316	709	568	753	806	782	723
ENSG00000053770	2990	2457	1599	1855	2179	2064	2386	2138	2407	2994	3532	3623	2256	2274	1871
ENSG00000053900	465	410	241	294	226	234	496	474	497	503	499	528	358	398	360
ENSG00000053918	11	5	18	14	2	9	8	8	4	4	1	1	6	14	3
ENSG00000054116	1073	1185	800	786	733	824	1289	1399	1311	1370	1845	2037	1443	1413	1268
ENSG00000054118	3298	3618	2547	2284	2383	2116	4237	4509	4131	3876	4444	4645	3457	3169	2974
ENSG00000054148	925	814	437	353	410	363	746	821	693	982	1188	1394	789	944	644
ENSG00000054179	0	1	4	0	0	8	1	2	0	13	2	9	0	0	0
ENSG00000054219	9	8	5	48	12	19	1	0	5	1	0	1	24	18	7
ENSG00000054267	1626	1522	537	752	650	631	1057	916	1159	1348	1312	1509	1047	980	984
ENSG00000054277	2255	2089	560	574	505	550	1666	1695	1426	2814	2884	3192	1458	1515	1095
ENSG00000054282	0	0	2	0	0	0	0	0	0	0	2	0	0	0	0
ENSG00000054356	0	0	0	0	0	0	0	0	1	0	0	0	0	0	1
ENSG00000054392	0	0	0	0	0	0	0	0	0	0	0	0	0	0	0
ENSG00000054523	2823	2659	932	886	1228	1218	2395	2129	2344	5308	3768	4476	2204	2120	1878
ENSG00000054598	14	19	0	0	0	1	5	1	5	12	6	14	10	10	0
ENSG00000054611	310	325	212	174	181	157	275	360	267	316	288	385	295	307	247
ENSG00000054654	2914	2304	2038	1985	2073	1774	2074	1417	1802	2247	1555	1729	2997	2550	2788
ENSG00000054690	91	75	13	11	28	12	62	70	71	72	44	68	74	70	65
ENSG00000054793	1529	1571	737	754	651	629	1674	1655	1454	4140	3058	3159	2452	1713	1758
ENSG00000054796	0	0	0	0	0	0	0	0	0	0	0	0	0	0	0
ENSG00000054803	0	0	1	1	0	0	0	0	0	1	0	1	0	0	0
ENSG00000054938	76	76	140	108	63	48	52	53	42	143	177	118	102	85	59
ENSG00000054965	617	804	616	590	740	747	657	627	608	1361	819	860	1030	694	659
ENSG00000054967	116	128	113	109	25	26	127	115	92	37	53	61	105	81	97
ENSG00000054983	401	337	445	434	688	728	413	445	357	466	447	525	416	383	430
ENSG00000055044	768	668	528	563	601	563	925	786	758	669	983	933	768	761	645
ENSG00000055070	1053	1528	636	615	941	963	1222	1405	1196	1729	1347	1483	1483	1238	1071
ENSG00000055118	0	0	2	3	2	1	0	3	0	0	0	0	0	0	2
ENSG00000055130	1565	1592	1114	1083	1476	1356	2002	2266	1867	2335	2265	2585	1908	1563	1418
ENSG00000055147	684	613	495	532	322	333	610	686	596	578	669	762	619	555	509
ENSG00000055163	558	371	187	154	1133	979	530	470	435	2103	1658	1785	781	682	654
ENSG00000055208	1882	1576	1109	1276	1458	1504	1126	1222	1269	2127	1523	2035	1349	1258	1088
ENSG00000055211	987	1120	936	844	935	923	1077	1175	1114	1331	1592	1714	1054	1010	922
ENSG00000055332	1301	1298	694	650	1077	1177	1080	1015	906	1668	1119	1323	1157	1023	1113
ENSG00000055483	92	107	84	114	69	102	163	151	143	274	180	234	175	159	154
ENSG00000055609	2260	1840	776	621	700	783	1235	1035	1077	3729	1630	1856	1411	1182	1091
ENSG00000055732	6	11	2	6	0	4	2	4	1	8	7	3	13	15	11
ENSG00000055813	0	0	0	0	0	0	1	1	0	0	0	0	1	0	1
ENSG00000055917	3185	2761	2187	2329	2260	2436	2159	2042	2053	3484	2827	3221	2791	2770	2255
ENSG00000055950	724	769	708	747	577	606	770	972	790	978	1271	1271	1000	929	785
ENSG00000055955	211	198	287	291	213	227	295	310	270	334	354	478	274	247	229
ENSG00000055957	5472	5499	16046	13258	15533	15971	10398	10762	9726	9724	11910	10624	13350	10700	11320
ENSG00000056050	209	182	189	196	271	242	230	235	286	246	258	272	256	236	197
ENSG00000056097	3678	3221	1603	1835	1651	1808	2703	3145	2509	2651	3301	3281	2365	2549	1979
ENSG00000056291	8	11	0	0	0	0	5	3	5	0	1	1	0	0	0
ENSG00000056487	0	0	0	0	0	0	0	0	0	0	0	0	0	0	0
ENSG00000056558	660	706	97	125	88	109	593	610	561	1099	1129	1360	591	658	548
ENSG00000056586	3599	3138	1275	1450	1443	1488	2859	2974	2894	4183	4085	4647	2778	2414	2371
ENSG00000056736	333	252	551	410	500	480	436	490	392	238	303	281	425	470	301
ENSG00000056972	342	445	150	125	121	143	324	431	348	498	436	552	379	378	305
ENSG00000057019	1884	1740	643	622	645	608	1262	1321	1255	962	1160	1134	834	942	745
ENSG00000057149	0	0	0	0	0	0	0	0	0	0	0	0	0	0	0
ENSG00000057252	1008	1094	959	926	935	936	848	976	1009	706	821	966	1048	892	998
ENSG00000057294	2399	2211	805	797	1005	1060	2041	2241	2119	2910	2768	3018	1586	1757	1383
ENSG00000057468	4	5	3	1	1	3	7	4	0	7	10	6	17	18	8
ENSG00000057593	447	357	2101	1603	3353	3126	1030	1207	935	1169	1459	1301	1493	1226	1139
ENSG00000057608	7359	6409	5301	5413	5743	6182	7349	8578	7372	6861	8473	8971	7576	7168	6272
ENSG00000057657	49	79	66	67	25	3	36	27	26	5	0	4	31	39	29
ENSG00000057663	967	640	664	721	714	626	812	719	810	790	1059	1207	865	903	903
ENSG00000057704	119	152	86	145	315	325	57	60	100	95	83	193	240	196	370
ENSG00000057757	526	525	785	697	608	624	602	757	678	810	898	1052	767	750	656
ENSG00000057935	290	260	171	143	214	220	299	359	244	323	319	327	332	227	205
ENSG00000058056	370	470	249	379	721	904	354	456	391	517	361	327	378	354	318
ENSG00000058063	3016	2667	1293	1475	1420	1496	2356	2269	2459	3352	3426	3979	3117	2785	2817
ENSG00000058085	11608	12116	223	229	69	56	12209	12016	11424	3036	3448	3199	5945	7142	5402
ENSG00000058091	1745	1597	698	690	853	832	1411	1390	1410	2715	2607	2831	1325	1260	1070
ENSG00000058262	8981	9348	3611	2924	3050	2820	10307	10841	10208	10051	9598	10644	7386	6983	6278
ENSG00000058272	2123	1735	825	817	655	606	1350	1382	1225	1836	1917	2180	1393	1379	1108
ENSG00000058335	12	45	0	0	0	0	14	20	7	1	1	1	3	4	3
ENSG00000058404	41	27	48	42	113	115	28	30	45	96	96	89	90	43	62
ENSG00000058453	81	85	48	34	44	35	114	116	93	99	134	133	101	111	72
ENSG00000058600	781	691	379	343	513	472	980	972	740	1012	935	1027	671	695	649
ENSG00000058668	1277	1257	341	314	104	156	794	805	860	1050	648	863	484	335	355
ENSG00000058673	3867	3447	1756	1688	1530	1450	2685	2643	2948	3880	3238	3554	2688	2552	2458
ENSG00000058729	704	608	420	479	387	431	676	589	606	541	622	687	497	549	448
ENSG00000058799	1014	1068	990	787	703	835	1171	1385	1398	955	1284	1397	1094	1142	1089
ENSG00000058804	751	765	362	385	337	355	931	854	818	643	744	805	634	714	650
ENSG00000058866	13	19	17	21	7	4	5	11	12	81	51	89	89	97	62
ENSG00000059122	392	352	170	206	245	220	385	429	351	472	519	483	418	383	352
ENSG00000059145	190	237	64	77	115	113	162	226	146	161	148	184	137	148	150
ENSG00000059377	141	152	329	257	127	128	48	83	62	15	16	29	113	78	73
ENSG00000059378	2467	2417	581	700	688	785	3283	3174	3137	2113	2076	2591	2062	1888	1974
ENSG00000059573	1558	1584	542	614	546	549	1596	1851	1472	2345	2676	2305	1290	1301	1045
ENSG00000059588	532	432	285	250	415	358	541	446	410	740	737	726	505	494	356
ENSG00000059691	547	497	482	428	428	487	743	868	628	736	891	886	771	706	559
ENSG00000059728	412	458	134	196	151	166	303	323	339	467	360	410	343	267	247
ENSG00000059758	1211	1129	750	837	641	636	818	841	902	807	970	927	879	841	771
ENSG00000059769	263	300	633	611	950	810	328	369	336	257	370	290	373	364	308
ENSG00000059804	80	30	112	103	41	48	53	64	44	10	2	2	95	132	169
ENSG00000059915	3	3	9	9	7	9	6	4	8	3	8	10	12	8	2
ENSG00000060069	96	81	54	54	131	154	127	113	105	189	186	237	139	117	121
ENSG00000060138	366	405	256	223	97	118	166	298	194	202	203	162	349	319	289
ENSG00000060140	4	0	1	2	0	2	1	0	1	0	1	6	27	13	11
ENSG00000060237	2174	2047	769	770	1324	1398	1199	1078	1123	4152	1368	1997	1569	1341	1288
ENSG00000060303	0	2	2	2	1	0	2	1	5	0	4	2	1	0	0
ENSG00000060339	1940	1617	699	588	595	519	1628	1658	1691	1591	1747	2077	1414	1389	1315
ENSG00000060491	930	1051	1138	821	1394	1460	1879	1885	1440	1755	1773	1894	1856	1566	1451
ENSG00000060558	8	16	70	43	5	20	4	2	0	2	5	0	48	25	44
ENSG00000060566	669	684	904	919	561	826	622	577	625	140	92	114	288	174	172
ENSG00000060642	315	367	563	424	631	671	357	487	391	501	607	615	508	463	402
ENSG00000060656	408	541	811	738	237	324	904	890	781	694	599	770	1109	934	1084
ENSG00000060688	476	509	353	257	275	266	622	698	521	510	662	624	522	467	526
ENSG00000060709	0	1	0	0	6	0	0	2	1	1	4	6	0	0	1
ENSG00000060718	9	1	0	1	0	0	0	0	0	0	0	0	0	0	0
ENSG00000060749	1619	1292	359	351	386	358	643	637	715	1378	798	869	709	611	560
ENSG00000060762	1675	1910	2315	2632	2582	3551	1636	1738	2118	752	948	1359	1625	1619	1620
ENSG00000060971	2336	1928	3519	2637	4715	4090	2558	2908	2258	3847	4486	4142	2698	2618	2245
ENSG00000060982	529	528	581	652	97	118	271	338	291	65	56	60	656	520	499
ENSG00000061273	302	372	84	67	21	54	513	527	501	485	452	511	352	353	294
ENSG00000061337	9	16	35	21	2	1	9	11	11	0	0	0	3	0	1
ENSG00000061455	3	1	4	4	8	13	0	3	1	0	6	1	0	5	4
ENSG00000061492	0	0	0	0	0	0	0	0	0	0	0	0	0	0	0
ENSG00000061656	48	63	91	78	148	91	59	125	75	31	57	37	54	85	81
ENSG00000061676	6949	5760	2777	3095	3710	3567	4608	4505	4395	6616	6561	7162	4467	4616	3731
ENSG00000061794	1716	1682	1165	1014	1245	1277	2111	2378	1983	2188	2722	2791	2211	2090	1717
ENSG00000061918	102	135	156	153	129	117	129	139	86	87	110	69	233	175	143
ENSG00000061936	417	376	302	259	247	183	528	471	380	440	400	388	456	441	385
ENSG00000061938	93	90	121	135	351	313	102	105	103	154	162	125	202	153	123
ENSG00000061987	2335	1934	1229	1463	1347	1257	1877	1573	1621	2670	2379	2355	1890	2049	1734
ENSG00000062038	28	37	0	3	0	6	12	13	11	2	1	11	0	1	0
ENSG00000062194	1848	1763	1525	1607	1816	1754	1689	1718	1801	1737	1972	1900	1895	1764	1708
ENSG00000062282	840	812	3576	1933	3943	3067	1238	1567	1008	2189	2386	1875	1399	1161	716
ENSG00000062370	150	134	74	100	72	83	167	141	187	139	176	184	145	136	91
ENSG00000062485	610	661	322	248	341	318	736	771	804	1207	941	1178	701	624	567
ENSG00000062524	3	3	9	13	2	3	6	4	6	1	7	4	2	4	10
ENSG00000062582	11	8	7	10	2	8	8	7	4	13	10	12	17	10	5
ENSG00000062598	560	569	279	252	247	311	525	551	481	676	761	765	545	526	456
ENSG00000062650	4146	3616	1943	2148	2158	2207	3870	3910	3375	5802	5512	5345	4144	3714	3240
ENSG00000062716	13495	11176	2722	3726	2407	2736	7739	8467	8397	8088	9937	10534	6384	6900	6438
ENSG00000062725	1406	1166	849	965	974	1024	1123	1153	1136	1168	1318	1511	1011	893	965
ENSG00000062822	196	134	82	59	125	133	197	265	194	195	239	174	277	147	198
ENSG00000063015	0	0	0	0	1	0	0	0	0	0	1	0	0	0	0
ENSG00000063046	7250	7186	7049	6290	5575	5399	9128	9682	8243	7145	8727	8625	8485	8070	7010
ENSG00000063127	9	15	25	24	33	62	14	19	6	26	4	25	11	6	7
ENSG00000063169	21	12	0	6	16	6	8	12	5	17	14	12	8	14	14
ENSG00000063176	172	97	137	75	166	224	226	226	173	294	299	274	236	249	178
ENSG00000063177	2893	2926	2247	1974	1479	1687	3232	3975	3198	2604	3265	3697	3556	3424	2913
ENSG00000063180	3	15	1	3	9	14	5	1	11	1	3	7	14	2	2
ENSG00000063241	904	1016	1062	857	1407	1499	1288	1323	1138	1102	1396	1243	986	938	696
ENSG00000063244	934	1019	568	527	583	646	1397	1502	1225	1474	1596	1588	1211	1064	924
ENSG00000063245	289	340	321	251	647	591	347	314	348	604	454	536	596	522	405
ENSG00000063322	340	404	440	368	421	520	480	576	396	779	685	905	626	508	520
ENSG00000063438	1	3	8	1	2	2	1	1	4	8	1	1	1	10	1
ENSG00000063515	0	0	0	0	0	0	0	0	0	0	0	0	0	0	0
ENSG00000063660	582	529	600	424	694	753	699	744	608	1083	1038	1046	944	908	870
ENSG00000063761	77	89	27	43	35	53	84	103	99	130	84	130	89	71	73
ENSG00000063854	525	563	1806	1429	3877	3575	701	786	785	970	1203	1160	1109	939	919
ENSG00000063978	1101	888	418	344	455	451	1287	1261	1338	1413	1613	1993	1086	965	871
ENSG00000064012	1071	963	528	467	339	383	1130	1209	1037	1038	1007	1113	1038	1072	936
ENSG00000064042	1281	1130	462	514	258	353	1008	1057	821	2698	2341	2517	1601	1631	1361
ENSG00000064102	822	639	344	343	337	328	809	700	763	887	909	1130	780	696	562
ENSG00000064115	3920	3866	1903	1769	1415	1454	4171	4729	4319	6261	7414	7675	5483	5362	4685
ENSG00000064195	0	0	0	0	0	0	0	0	0	0	1	0	0	0	1
ENSG00000064199	89	120	30	40	9	22	90	106	77	124	126	145	45	85	83
ENSG00000064201	0	0	0	2	0	1	0	0	0	0	0	0	8	1	1
ENSG00000064205	0	0	1	1	0	0	1	0	0	0	0	2	1	6	1
ENSG00000064218	0	0	0	0	0	0	0	0	0	0	0	0	0	0	0
ENSG00000064225	379	355	618	626	739	797	360	326	263	360	404	418	358	448	317
ENSG00000064270	2	2	0	0	3	1	3	1	0	0	0	1	0	0	0
ENSG00000064300	13	19	120	105	13	18	9	14	22	0	1	0	9	2	5
ENSG00000064309	84	81	36	77	96	126	70	70	64	145	86	55	52	50	49
ENSG00000064313	1310	1135	538	588	478	478	1268	1245	1350	1443	1660	1751	1141	1045	1047
ENSG00000064393	1428	1399	770	719	1122	1227	641	667	624	2208	735	787	908	757	735
ENSG00000064419	1397	1455	729	689	928	1017	1772	1752	1727	2028	2024	2308	1518	1488	1253
ENSG00000064489	0	0	0	0	0	0	0	0	0	0	0	0	0	2	0
ENSG00000064490	197	194	112	135	97	104	301	271	218	245	271	293	220	218	188
ENSG00000064545	185	210	180	100	248	276	268	228	245	265	301	293	256	187	150
ENSG00000064547	22	27	1	9	5	1	19	39	19	11	10	6	38	60	58
ENSG00000064601	708	1058	924	746	935	987	949	1059	1062	1564	1348	1667	1388	1095	998
ENSG00000064607	1183	1226	613	497	552	511	1230	1162	1131	1544	1391	1655	1057	1097	966
ENSG00000064651	3478	3108	569	555	276	312	2254	2288	2375	603	670	657	930	779	845
ENSG00000064652	490	461	187	166	147	170	416	431	385	535	666	777	320	288	244
ENSG00000064655	0	2	3	2	0	4	0	0	0	6	6	2	3	9	4
ENSG00000064666	1057	1605	172	158	162	172	1374	1584	1305	1338	893	1194	1910	1802	1368
ENSG00000064687	85	77	103	57	43	37	53	67	54	42	70	76	83	81	52
ENSG00000064692	38	42	30	23	6	2	19	34	11	7	9	6	18	12	10
ENSG00000064703	676	620	352	279	412	329	785	748	693	748	815	1022	639	576	569
ENSG00000064726	2845	2586	1592	1758	1474	1516	2501	2422	2515	2911	4086	4377	2344	2604	2145
ENSG00000064763	84	81	65	56	17	33	38	63	36	17	10	7	49	50	29
ENSG00000064787	94	57	5	14	1	4	134	180	123	79	50	75	252	208	206
ENSG00000064835	0	0	0	0	0	0	0	0	0	0	0	0	0	0	0
ENSG00000064886	17	23	7	9	9	10	2	4	6	4	3	2	19	10	8
ENSG00000064932	6	4	0	0	2	3	0	4	4	2	2	4	14	8	7
ENSG00000064933	526	456	273	230	281	224	385	277	331	373	434	497	399	378	316
ENSG00000064961	692	728	563	636	510	566	886	1092	839	807	1167	1207	1012	1017	895
ENSG00000064989	1132	908	1452	1665	424	506	882	622	782	77	118	119	343	327	307
ENSG00000064995	591	588	342	353	285	368	562	674	614	737	818	844	617	589	508
ENSG00000064999	226	192	143	126	89	119	188	170	184	345	214	236	250	252	208
ENSG00000065000	1102	1042	494	470	1154	1022	888	782	699	1587	1073	1460	1210	1032	880
ENSG00000065029	276	306	236	214	235	278	338	382	301	433	472	423	337	288	277
ENSG00000065054	398	544	925	625	1394	1323	565	732	480	622	568	601	809	798	562
ENSG00000065057	216	212	416	302	407	422	284	321	226	155	200	166	248	234	194
ENSG00000065060	1064	1062	563	553	497	515	786	749	819	1708	1177	1389	911	738	912
ENSG00000065135	3852	3521	2293	2670	1951	2225	4001	4323	4320	4958	5992	6221	3801	4158	3590
ENSG00000065150	3941	3450	2289	2117	1345	1376	4347	4740	3823	3932	4059	4157	3912	4222	3517
ENSG00000065154	629	631	605	521	658	526	490	497	447	131	159	254	252	264	154
ENSG00000065183	947	895	606	611	521	509	1380	1541	1052	1644	2007	1643	1422	1431	1078
ENSG00000065243	2484	2065	868	1042	1021	881	1485	1561	1623	1991	2164	2266	1616	1751	1426
ENSG00000065268	441	375	197	240	283	311	554	560	517	545	595	555	606	516	433
ENSG00000065308	1144	1162	520	437	604	604	1394	1267	1151	2255	1658	1623	939	964	727
ENSG00000065320	132	132	402	214	293	367	210	233	174	208	241	211	321	267	163
ENSG00000065325	167	224	11	17	1	11	80	121	84	201	198	289	34	84	25
ENSG00000065328	33	18	9	18	5	9	20	53	43	7	2	4	22	8	5
ENSG00000065357	88	91	20	14	5	9	25	40	61	52	52	69	36	75	39
ENSG00000065361	1937	1589	2321	2279	3948	3880	1996	2149	1792	2973	2863	2724	2282	1756	1750
ENSG00000065371	0	0	0	0	0	1	0	0	1	0	0	0	0	0	0
ENSG00000065413	43	48	49	45	40	38	40	41	19	42	46	54	49	71	56
ENSG00000065427	3142	3028	1824	1765	1460	1618	3883	4410	3723	3322	4258	4749	3569	3604	2957
ENSG00000065457	477	494	197	162	206	167	398	441	472	690	598	882	473	437	328
ENSG00000065485	1198	1317	922	819	981	1065	1468	1501	1491	1373	1693	1747	1457	1293	1239
ENSG00000065491	242	244	70	61	38	73	217	159	225	194	169	236	226	234	143
ENSG00000065518	1141	1134	913	782	1189	1100	1419	1512	1400	1335	1982	2184	1534	1389	1185
ENSG00000065526	857	702	259	240	473	555	443	358	371	1222	481	500	502	360	315
ENSG00000065534	3270	3093	1460	1383	2317	2318	2797	2847	2879	3750	2540	3388	2765	2766	2332
ENSG00000065548	2098	1954	1213	1309	1254	1218	1865	1239	1755	1910	2368	2592	1782	1875	1505
ENSG00000065559	1664	1406	867	894	1040	1113	1692	1893	1600	1835	2113	2246	1515	1460	1368
ENSG00000065600	148	188	88	84	64	64	170	217	138	168	159	197	153	146	165
ENSG00000065609	0	0	0	0	0	0	0	0	0	0	0	0	0	0	0
ENSG00000065613	2851	2503	1526	1883	1660	1785	2484	2049	2312	2975	3438	3751	2422	2482	2183
ENSG00000065615	590	610	408	447	289	362	495	464	531	468	597	632	513	565	465
ENSG00000065618	4	13	1	0	4	0	5	0	2	0	2	6	0	1	0
ENSG00000065621	65	71	60	25	64	63	79	110	68	71	39	37	84	75	50
ENSG00000065665	90	66	74	29	46	47	86	79	54	119	136	116	90	65	60
ENSG00000065675	13	13	21	10	1	5	20	16	10	2	2	7	38	16	21
ENSG00000065717	25	45	42	29	43	20	20	35	20	15	19	4	28	41	49
ENSG00000065802	581	645	325	292	233	261	748	828	584	997	888	966	704	641	622
ENSG00000065809	5503	5041	4566	4396	2647	2377	6537	7041	7525	7779	9531	11253	7907	7514	8051
ENSG00000065833	1270	1152	340	295	374	181	919	978	936	3189	2725	3154	1235	1265	908
ENSG00000065882	1558	1788	1165	1157	1320	1443	1916	2109	1870	2108	1985	2259	1940	1657	1655
ENSG00000065883	1732	1301	763	668	850	855	1152	1174	1173	1632	1255	1400	1238	1132	964
ENSG00000065911	308	297	286	284	27	49	176	225	207	28	24	11	145	147	133
ENSG00000065970	125	131	55	53	64	69	121	94	81	234	99	136	131	105	94
ENSG00000065978	3436	3322	2747	2870	1410	1366	3499	4212	3387	3116	3845	4405	3521	3652	2988
ENSG00000065989	19	45	16	11	13	10	16	21	14	19	28	19	39	12	12
ENSG00000066027	1616	1674	1799	2013	2662	3229	1605	1604	1734	1433	1601	1876	1915	1731	1973
ENSG00000066032	0	0	0	0	5	1	0	0	0	0	0	0	0	0	0
ENSG00000066044	613	832	556	499	1798	1508	709	824	826	909	828	1101	893	904	1204
ENSG00000066056	315	328	355	325	213	179	361	423	368	54	22	42	168	155	133
ENSG00000066084	3404	3191	1337	1284	1352	1386	2797	2591	2308	4652	3494	3712	2618	2474	2077
ENSG00000066117	412	505	266	207	202	225	556	658	655	825	681	809	486	469	356
ENSG00000066135	1560	1598	854	699	744	571	1674	1605	1685	1853	1534	1662	1518	1194	1239
ENSG00000066136	277	350	238	171	306	245	398	352	293	434	389	482	495	371	287
ENSG00000066185	24	27	61	68	25	52	47	44	54	62	77	84	70	60	49
ENSG00000066230	0	0	0	0	0	0	0	0	0	0	0	0	0	0	0
ENSG00000066248	530	407	263	232	307	305	682	586	519	610	664	652	478	398	317
ENSG00000066279	790	592	84	115	91	119	507	189	476	388	348	361	72	148	81
ENSG00000066294	214	223	1071	1055	85	120	77	55	51	72	50	48	564	358	423
ENSG00000066322	1393	1392	467	394	424	464	1652	1791	1608	2112	2643	2915	1191	1315	1059
ENSG00000066336	3	19	56	43	18	24	2	8	2	2	4	1	55	16	34
ENSG00000066379	8	2	4	3	0	2	10	1	11	8	15	6	2	1	0
ENSG00000066382	6	2	13	4	3	3	1	9	4	4	6	4	8	7	2
ENSG00000066405	0	0	0	0	0	0	0	0	0	0	0	0	0	0	0
ENSG00000066422	1420	1144	685	549	598	611	1048	932	937	1170	1313	1479	1008	922	813
ENSG00000066427	543	426	428	485	770	781	318	364	340	492	470	584	494	424	427
ENSG00000066455	1227	1107	2126	2324	2746	2573	1232	1337	1361	2116	2508	2885	2047	1773	1786
ENSG00000066468	761	890	972	1043	915	830	1269	1323	1307	1235	1214	1343	1279	996	1231
ENSG00000066557	804	688	562	652	682	669	737	474	767	730	983	1089	778	842	674
ENSG00000066583	986	957	1107	1124	1234	1042	1340	1458	1308	1301	1689	1886	1583	1497	1320
ENSG00000066629	167	183	45	52	34	45	138	182	140	141	132	164	75	97	57
ENSG00000066651	1225	842	836	834	547	530	1231	1204	1192	893	1002	970	1060	938	797
ENSG00000066654	1747	1654	1269	1271	1123	1206	1928	1985	1796	1963	2128	2408	1896	1851	1692
ENSG00000066697	1097	1076	323	340	245	336	1033	1127	947	1228	1336	1718	880	956	685
ENSG00000066735	70	68	52	37	14	17	51	70	71	2	3	2	26	13	24
ENSG00000066739	1948	1690	1302	1383	1705	1739	1603	1552	1572	2674	2029	2286	1626	1485	1427
ENSG00000066777	3185	2664	1365	1507	1522	1658	2698	2482	2596	3598	2976	3175	2448	2374	1997
ENSG00000066813	1873	1640	9357	7303	9842	9812	3580	4120	2800	5508	6127	5127	8100	7833	6315
ENSG00000066827	368	361	166	181	129	166	335	332	326	407	326	348	318	264	263
ENSG00000066855	777	715	732	626	1165	1022	720	729	683	946	1042	1186	971	891	851
ENSG00000066923	0	11	42	26	5	10	2	5	7	5	4	0	7	3	5
ENSG00000066926	1136	1154	700	633	590	553	1506	1538	1526	1579	1856	1909	1249	1214	1108
ENSG00000066933	776	625	442	535	516	479	502	520	523	1356	1226	1257	792	611	609
ENSG00000067057	492	473	105	123	49	81	487	532	375	1770	1758	2149	1013	1131	814
ENSG00000067064	3064	2503	4868	4246	8859	5135	3611	4053	4151	8848	11114	12180	6650	6383	5780
ENSG00000067066	1877	1668	1069	1005	1061	1130	1723	1877	1753	2101	2190	2445	1760	1637	1499
ENSG00000067082	4639	4296	1259	1783	2214	2447	2870	2980	2826	8025	6739	7164	4715	4612	4028
ENSG00000067113	1141	1164	618	650	602	765	1104	1232	1535	1125	1305	1743	950	945	1136
ENSG00000067141	428	431	101	90	126	118	335	312	370	704	502	558	293	267	250
ENSG00000067167	41360	34041	6516	8626	4303	4387	22192	20424	22074	22660	34932	41100	16106	20611	15222
ENSG00000067182	779	957	916	763	864	899	864	943	854	953	890	1070	1168	898	789
ENSG00000067191	2	16	1	2	0	1	6	2	5	9	11	12	12	14	4
ENSG00000067208	1273	1135	1102	1098	1124	919	882	961	834	1398	1096	1158	1007	867	670
ENSG00000067221	436	412	162	158	114	161	615	604	459	503	486	516	555	629	465
ENSG00000067225	4963	5035	1909	1799	511	748	2951	3585	3088	2500	2748	3185	2407	2466	2175
ENSG00000067248	1990	1661	949	1078	869	853	1685	1654	1565	1676	1743	2066	1205	1324	1053
ENSG00000067334	1995	2008	1172	1190	923	882	1816	1471	1777	2076	2291	2618	1576	1642	1329
ENSG00000067365	231	182	134	121	104	129	201	260	253	301	367	327	278	212	161
ENSG00000067369	1222	1320	460	411	157	226	1060	1153	917	1030	1045	945	774	782	594
ENSG00000067533	466	437	210	227	158	117	453	509	401	700	759	848	584	543	455
ENSG00000067560	6830	7521	5750	4549	4421	4678	8022	9124	8468	10558	11993	13943	7954	7656	6541
ENSG00000067596	1667	1509	615	657	721	818	1941	1957	1639	1651	1867	2031	1457	1283	1221
ENSG00000067601	8	9	6	4	10	5	8	10	16	9	10	9	14	22	8
ENSG00000067606	286	295	150	176	143	148	360	340	318	316	367	448	308	321	239
ENSG00000067704	2467	2288	2596	2209	2770	2713	3368	3627	3251	4594	4953	4731	3282	2838	2720
ENSG00000067715	9	18	4	10	0	3	0	2	8	0	0	0	5	4	3
ENSG00000067798	152	123	11	21	2	4	56	71	67	5	0	9	16	11	18
ENSG00000067836	267	233	184	178	178	185	298	313	279	233	261	270	282	270	267
ENSG00000067900	2532	2405	870	1005	912	917	1961	1369	1830	2782	2548	2885	1733	1785	1595
ENSG00000067955	926	942	288	374	285	316	686	831	711	1129	1213	1409	897	881	826
ENSG00000068001	971	916	564	428	379	479	953	1214	894	818	867	985	782	732	575
ENSG00000068024	192	160	102	105	120	155	111	126	72	186	136	115	183	118	133
ENSG00000068028	567	588	304	274	135	214	640	714	560	839	953	970	589	663	481
ENSG00000068078	231	275	595	389	711	640	421	469	394	972	1086	876	592	531	396
ENSG00000068079	476	579	198	177	203	261	478	627	468	420	496	532	578	431	532
ENSG00000068097	234	275	160	99	122	94	307	318	292	342	336	372	309	297	197
ENSG00000068120	518	537	410	388	647	572	560	623	464	566	450	514	637	558	440
ENSG00000068137	194	193	211	174	410	319	278	331	317	390	373	410	357	265	295
ENSG00000068305	1361	1258	766	774	1162	988	1235	981	1255	2056	1801	1876	2013	1420	1474
ENSG00000068383	507	482	396	340	394	480	577	644	544	712	756	804	717	548	528
ENSG00000068489	21	17	15	22	2	3	15	32	25	2	9	3	9	11	12
ENSG00000068615	32	28	23	20	4	2	23	14	14	44	36	27	10	24	9
ENSG00000068650	511	765	239	202	337	324	352	349	308	1252	383	510	444	467	376
ENSG00000068654	761	580	185	169	183	208	600	639	641	1238	742	984	694	634	457
ENSG00000068697	3622	3823	3097	3222	3078	3453	4309	4839	4657	4654	5793	6040	4386	4051	3578
ENSG00000068724	237	246	123	137	107	165	277	298	309	263	281	395	320	282	319
ENSG00000068745	1176	1088	461	412	431	415	1195	1227	1338	1088	1293	1387	1089	934	863
ENSG00000068781	0	0	0	1	0	0	0	0	0	0	0	0	0	0	0
ENSG00000068784	482	387	381	471	368	339	484	446	470	496	575	612	486	470	491
ENSG00000068796	566	473	168	191	118	137	379	314	417	435	405	438	272	294	291
ENSG00000068831	1	8	49	37	31	41	9	9	6	1	12	11	8	25	5
ENSG00000068878	4158	3346	1469	1640	2428	2465	2874	3093	2774	4650	3368	3644	2792	2701	2387
ENSG00000068885	1002	744	158	170	75	56	353	329	424	1095	1306	1470	351	369	360
ENSG00000068903	0	0	0	0	1	0	0	0	0	0	0	0	0	1	0
ENSG00000068912	1350	1399	1001	1018	847	878	1225	1370	1345	1276	1489	1793	1298	1139	1055
ENSG00000068971	220	242	108	97	90	96	296	326	278	450	482	537	318	301	262
ENSG00000068976	1	0	2	1	2	0	0	1	3	2	0	2	1	0	0
ENSG00000069011	0	1	0	0	0	0	0	0	0	0	1	0	0	0	0
ENSG00000069018	0	0	0	0	0	0	0	0	0	0	0	0	0	0	0
ENSG00000069020	1423	1340	243	277	365	339	742	567	552	1766	941	1124	1095	1028	842
ENSG00000069122	818	881	881	709	174	243	914	1008	763	115	88	145	391	419	420
ENSG00000069188	3	12	9	0	0	0	3	3	1	1	2	0	1	1	1
ENSG00000069206	0	0	0	0	0	0	0	0	0	0	0	0	0	0	0
ENSG00000069248	1298	1044	821	800	847	828	1386	1490	1404	1292	1527	1612	1239	1055	1073
ENSG00000069275	5056	5199	6852	6413	4485	3973	5002	5486	5049	5843	6312	6993	5789	5421	4549
ENSG00000069329	4057	3314	2101	2274	1573	1775	3240	3855	3574	3479	4179	4485	3469	3469	2807
ENSG00000069345	2089	1879	1344	1389	1625	1708	2185	2386	2132	2234	2725	2917	2290	2290	2004
ENSG00000069399	128	109	59	45	31	29	159	113	89	133	98	78	138	176	134
ENSG00000069424	13	30	101	80	37	24	15	12	5	11	17	26	176	133	93
ENSG00000069431	846	563	1692	1183	2103	1572	763	728	684	3281	3108	3214	916	1192	741
ENSG00000069482	9	13	0	0	0	1	11	9	10	12	10	7	3	3	5
ENSG00000069493	18	20	39	29	7	21	3	7	10	11	5	6	102	50	65
ENSG00000069667	1594	1176	1234	1626	2462	2799	1063	904	1740	2666	2492	3535	1811	1765	2401
ENSG00000069696	0	0	0	0	0	0	0	0	0	0	0	0	0	0	0
ENSG00000069702	128	135	305	338	490	611	134	109	92	1401	1425	964	592	521	312
ENSG00000069712	0	0	0	0	0	0	0	0	0	0	0	0	0	0	0
ENSG00000069764	0	0	0	0	0	0	0	0	0	0	0	0	0	0	0
ENSG00000069812	223	200	18	7	4	4	69	100	81	491	471	524	68	111	54
ENSG00000069849	936	925	538	445	130	151	570	658	668	709	700	711	536	585	473
ENSG00000069869	2399	2090	2177	2424	2771	2541	1847	1717	1757	3869	3965	4120	3154	2760	2429
ENSG00000069943	354	293	190	228	184	186	320	426	405	485	601	596	337	335	285
ENSG00000069956	5011	4056	3026	3060	2694	2528	3872	3746	4270	3547	4177	4927	3599	3588	3220
ENSG00000069966	684	675	461	420	769	799	634	614	601	950	1034	1119	569	473	510
ENSG00000069974	514	477	379	437	625	672	438	451	393	428	457	578	581	517	468
ENSG00000069998	608	517	647	568	487	555	889	1009	884	691	826	782	833	796	660
ENSG00000070010	886	844	529	459	447	426	933	1004	927	948	1031	1208	1042	908	874
ENSG00000070018	0	0	1	0	0	0	1	0	0	0	0	0	0	1	3
ENSG00000070019	0	1	1	11	1	0	0	2	0	6	13	5	5	12	1
ENSG00000070031	0	0	0	0	0	0	0	0	0	0	0	0	0	0	0
ENSG00000070047	0	0	0	0	0	0	0	0	0	0	0	0	0	0	0
ENSG00000070061	2135	1784	1444	1229	915	704	1929	1746	2008	1979	2029	2162	1846	1685	1722
ENSG00000070081	2160	1839	1212	1483	680	563	1706	1372	1757	1022	1305	1504	873	1083	756
ENSG00000070087	328	244	250	274	683	722	318	286	360	277	296	280	388	355	293
ENSG00000070159	1833	1606	1371	1416	1941	2237	1994	1944	1816	2949	2596	2527	2286	1847	1723
ENSG00000070182	39	23	0	2	4	11	25	25	20	158	163	143	27	10	13
ENSG00000070190	8	12	35	40	11	6	2	0	3	6	0	0	26	10	20
ENSG00000070193	0	0	0	0	0	0	0	0	0	0	0	0	0	0	0
ENSG00000070214	2504	2405	3276	2881	3118	3322	2315	2823	2204	2442	2308	2223	2487	2159	2079
ENSG00000070269	554	434	252	304	280	295	384	401	451	600	554	558	477	455	356
ENSG00000070366	265	239	106	137	134	106	171	250	217	278	190	246	206	185	143
ENSG00000070367	3363	2638	1114	1540	1450	1354	2098	1555	2257	3226	3694	3912	2545	2574	2016
ENSG00000070371	339	292	111	87	189	149	417	379	365	534	558	519	393	373	328
ENSG00000070388	0	6	0	0	4	4	1	0	0	0	1	0	0	0	1
ENSG00000070404	8130	10944	465	334	154	212	14634	16205	12908	4364	4717	5426	6089	7081	5510
ENSG00000070413	1188	1427	829	658	1487	1505	1922	1940	1732	2195	2002	2268	2115	1822	1664
ENSG00000070423	251	246	206	126	276	264	327	395	273	326	347	401	438	346	332
ENSG00000070444	25	24	24	37	20	32	34	42	30	50	22	26	72	24	32
ENSG00000070476	236	265	264	212	430	409	244	228	263	404	297	344	464	364	443
ENSG00000070495	338	370	186	179	215	247	394	443	397	613	590	662	360	407	357
ENSG00000070501	232	294	232	199	197	164	319	305	267	382	417	453	320	283	242
ENSG00000070526	0	0	1	0	10	13	4	0	0	0	0	0	0	1	0
ENSG00000070540	701	804	370	322	250	233	774	1000	796	996	1222	1368	763	734	715
ENSG00000070601	8	4	3	1	11	14	9	4	1	10	16	8	6	7	2
ENSG00000070610	906	847	619	630	646	612	1057	1241	1227	1159	1297	1413	1166	1055	1097
ENSG00000070614	1166	1487	1480	1320	2768	2831	1337	1358	1536	2376	1535	2134	1541	1241	1352
ENSG00000070669	442	396	151	131	60	55	437	520	524	386	383	454	544	437	518
ENSG00000070718	230	240	277	218	101	86	218	243	193	257	265	280	243	228	180
ENSG00000070729	11	14	0	0	0	0	24	16	6	27	37	40	12	3	17
ENSG00000070731	34	51	62	58	67	31	29	22	27	32	54	45	59	47	40
ENSG00000070748	0	0	0	0	0	0	0	0	0	0	0	0	0	0	0
ENSG00000070756	2405	2383	859	756	746	683	1523	1500	1327	2659	1578	1905	1932	1682	1608
ENSG00000070759	164	163	136	100	220	275	160	173	171	137	146	129	224	183	139
ENSG00000070761	354	330	332	286	392	433	397	413	380	344	485	525	386	354	292
ENSG00000070770	1042	1079	442	439	374	353	895	951	866	1953	1128	1367	777	900	730
ENSG00000070778	546	553	247	160	229	213	455	455	499	1207	732	878	851	665	658
ENSG00000070785	533	470	303	341	455	436	534	642	509	617	671	706	473	587	426
ENSG00000070808	0	0	0	0	4	0	0	0	0	0	0	0	0	0	0
ENSG00000070814	151	185	109	66	111	96	173	165	146	140	130	172	163	162	139
ENSG00000070831	8259	7920	4180	4635	2938	3170	9080	10337	9413	9495	13030	14334	8723	8924	7424
ENSG00000070882	349	264	114	124	20	37	202	196	205	302	280	321	218	247	174
ENSG00000070886	0	1	0	0	0	0	0	0	0	0	0	0	0	0	0
ENSG00000070915	0	0	0	1	0	0	0	0	0	1	0	4	0	0	0
ENSG00000070950	296	278	149	165	122	153	305	301	312	380	395	460	248	227	231
ENSG00000070961	1303	1324	806	846	811	713	1185	931	997	1045	1022	1210	966	995	744
ENSG00000070985	0	0	0	0	0	0	0	0	0	0	0	0	0	0	0
ENSG00000071051	646	657	217	277	318	283	574	661	685	697	584	858	431	391	379
ENSG00000071054	4888	6019	1541	1396	1028	926	4805	4725	4765	8596	6850	8477	3750	3461	3232
ENSG00000071073	829	768	971	1127	1066	901	697	602	601	499	610	693	622	596	617
ENSG00000071082	3962	3336	2444	2487	1148	1232	3430	3598	3195	2453	3474	3273	2563	2690	2093
ENSG00000071127	10627	10570	2880	2867	1686	1966	12107	13508	11343	13823	15258	16355	9907	10053	8237
ENSG00000071189	1845	1424	1073	1305	1011	1064	1463	1331	1450	1686	1831	1880	1368	1493	1163
ENSG00000071203	0	0	0	0	0	0	0	0	0	0	0	0	0	0	0
ENSG00000071205	169	81	285	175	257	210	56	53	63	244	219	212	168	116	101
ENSG00000071242	323	416	263	246	210	237	326	368	320	534	434	428	317	349	355
ENSG00000071243	297	277	217	265	143	129	321	259	265	226	315	323	253	266	238
ENSG00000071246	484	587	501	379	85	130	495	575	396	72	57	68	259	188	210
ENSG00000071282	1520	2080	64	70	51	40	1394	1653	1520	473	555	587	432	565	459
ENSG00000071462	285	301	136	138	176	174	327	378	326	399	386	480	284	295	240
ENSG00000071537	10898	9709	5165	4936	2953	2872	9046	9283	9904	12568	12522	13063	8450	8069	7104
ENSG00000071539	42	110	29	21	15	15	82	85	55	38	29	35	48	44	17
ENSG00000071564	297	435	144	143	130	189	358	420	321	448	434	476	403	332	291
ENSG00000071575	247	233	189	192	111	85	220	218	156	93	103	112	198	184	190
ENSG00000071626	928	884	591	545	536	540	1108	1084	921	1001	1033	1135	1097	1085	828
ENSG00000071655	842	782	1001	774	732	794	1136	1254	1038	1691	1862	1902	1576	1443	1324
ENSG00000071677	0	0	0	0	0	0	0	0	0	0	0	0	0	0	0
ENSG00000071794	1058	818	865	906	1436	1303	927	922	904	963	1053	1256	930	997	765
ENSG00000071894	364	468	187	141	223	217	491	525	438	521	501	600	651	585	470
ENSG00000071909	3	0	0	0	0	5	1	0	0	0	2	0	0	0	0
ENSG00000071967	245	258	345	343	405	488	154	169	182	103	93	135	149	109	147
ENSG00000071991	0	1	6	9	0	1	0	0	4	0	0	0	2	0	1
ENSG00000071994	1588	1300	822	784	821	770	1532	1743	1558	1491	1706	1874	1287	1322	1063
ENSG00000072041	0	0	0	0	0	0	0	0	0	0	0	0	0	0	0
ENSG00000072042	3453	3136	3178	2912	2613	2124	4073	4784	4074	3993	4957	5362	5131	4600	4338
ENSG00000072062	89	87	69	42	65	106	63	86	75	251	122	132	114	92	54
ENSG00000072071	11	16	6	5	9	5	13	17	5	12	4	7	4	6	1
ENSG00000072080	125	59	1219	1072	1752	1944	249	344	265	126	164	107	250	301	204
ENSG00000072110	3429	5291	1075	970	716	785	3726	3879	3316	6067	4395	5749	3554	3518	2512
ENSG00000072121	965	925	588	449	373	386	794	769	816	1367	1046	1332	861	813	658
ENSG00000072134	254	332	224	173	362	367	260	275	248	335	393	323	412	354	340
ENSG00000072135	157	232	305	222	163	190	248	266	234	208	248	287	341	351	277
ENSG00000072163	156	166	106	64	80	70	130	127	166	272	195	183	130	157	99
ENSG00000072182	0	0	0	0	0	0	0	0	0	0	0	0	0	0	0
ENSG00000072195	10	21	5	2	2	5	14	9	6	6	6	9	3	1	2
ENSG00000072201	220	160	153	118	221	207	188	246	193	184	234	201	260	228	187
ENSG00000072210	6392	6439	6533	5781	8678	9039	6238	7170	6524	16290	18668	20111	9813	8615	8164
ENSG00000072274	7983	7390	5423	5568	9664	9656	9043	9460	8720	24259	26947	27530	10931	9732	7826
ENSG00000072310	586	725	2801	1752	3123	2787	1177	1270	898	951	712	686	2266	1996	1371
ENSG00000072364	6029	5305	1282	1300	921	1020	3212	2873	3337	5446	3852	4739	3115	2902	2749
ENSG00000072401	506	419	123	152	167	162	212	210	246	250	529	599	362	338	314
ENSG00000072415	1918	1667	915	925	993	1110	1534	1387	1576	1744	1659	2002	1601	1439	1139
ENSG00000072422	512	426	313	451	152	145	352	411	378	276	315	313	420	465	384
ENSG00000072518	120	139	78	67	90	91	152	148	167	289	202	205	210	182	113
ENSG00000072571	84	80	35	43	27	35	90	69	89	9	3	9	21	14	28
ENSG00000072609	728	669	326	315	230	292	830	882	656	928	844	950	639	671	585
ENSG00000072657	6	0	102	87	34	16	0	0	0	137	103	112	94	95	34
ENSG00000072682	1225	1169	442	368	366	406	1567	1603	1347	1917	2058	2097	1296	1246	990
ENSG00000072694	2	1	23	35	3	23	1	1	3	0	1	2	4	3	8
ENSG00000072736	830	766	615	496	765	810	676	776	837	911	750	841	605	649	623
ENSG00000072756	473	442	182	213	179	215	438	394	500	502	511	561	554	553	444
ENSG00000072778	4725	4715	5934	5645	5707	5775	4913	5502	5734	7793	8825	9808	6139	5480	5793
ENSG00000072786	473	509	323	356	130	130	466	513	418	408	357	421	460	400	359
ENSG00000072803	2732	2672	1248	1166	1287	1279	3259	3496	3180	4966	5268	5607	3531	3202	2753
ENSG00000072818	2	5	16	14	3	6	10	3	6	1	9	2	76	81	63
ENSG00000072832	12	0	3	8	0	0	3	9	12	0	0	0	2	1	0
ENSG00000072840	155	92	70	60	176	195	81	92	88	85	58	51	128	97	147
ENSG00000072849	1130	1020	715	782	428	529	1028	1164	1234	1027	1208	1461	1030	997	918
ENSG00000072858	5	0	2	1	2	4	2	2	0	6	1	1	8	3	4
ENSG00000072864	0	0	0	0	0	0	0	0	0	0	0	0	0	0	2
ENSG00000072952	26	20	14	19	1	3	5	12	6	0	1	0	1	5	0
ENSG00000072954	159	182	124	152	252	279	203	236	185	413	444	498	218	168	197
ENSG00000072958	484	728	460	411	669	738	653	906	721	994	793	1023	688	697	544
ENSG00000073008	4452	4931	1122	1208	1977	2036	4942	5391	5311	7115	7024	9864	4974	5155	5186
ENSG00000073050	91	78	48	67	34	56	104	87	95	120	124	143	71	116	85
ENSG00000073060	934	1259	1618	1369	2182	2426	1364	1631	1608	2557	1775	2321	1958	1632	1722
ENSG00000073067	0	0	0	0	0	0	0	1	0	0	0	0	0	0	0
ENSG00000073111	160	175	95	74	60	57	199	221	195	104	107	104	116	109	116
ENSG00000073146	14	6	12	2	58	43	5	11	6	0	0	5	0	2	3
ENSG00000073150	41	15	23	21	148	132	36	41	19	39	55	47	48	39	29
ENSG00000073169	538	445	1379	962	1616	1557	665	756	546	730	799	746	811	784	796
ENSG00000073282	4	9	7	0	0	0	7	2	4	2	6	9	8	6	3
ENSG00000073331	494	367	325	338	315	350	461	439	400	399	382	346	480	389	350
ENSG00000073350	636	676	723	505	795	790	886	1049	697	1190	1182	1285	1321	1119	887
ENSG00000073417	1575	1446	1075	941	1225	1250	1352	1273	1236	1518	1445	1593	1567	1502	1222
ENSG00000073536	259	261	148	105	89	106	322	385	251	270	374	296	347	280	258
ENSG00000073578	1836	1967	2626	2297	3619	3462	2797	2921	2501	4386	4447	4818	3778	3181	2836
ENSG00000073584	1358	1302	528	622	510	547	1214	1209	1186	1169	1291	1327	945	1054	933
ENSG00000073598	0	0	0	0	0	0	0	0	0	0	0	0	0	0	0
ENSG00000073605	194	319	131	130	315	254	232	247	305	348	253	418	445	344	382
ENSG00000073614	3136	2896	1334	1345	1705	1692	2803	2771	2969	3522	3150	3469	2415	2034	2107
ENSG00000073670	4	2	1	0	11	0	1	1	0	10	8	1	1	5	0
ENSG00000073711	801	654	137	121	263	255	536	564	509	453	418	416	252	251	239
ENSG00000073712	4782	3904	2797	2600	2678	3044	4470	4757	4165	5525	6873	6840	3897	4366	3470
ENSG00000073734	421	714	3103	4175	9990	10790	278	319	2290	91	78	603	597	524	2418
ENSG00000073737	31	29	55	143	102	104	35	16	34	27	16	18	43	38	38
ENSG00000073754	203	181	1017	787	35	17	67	107	46	13	12	5	203	104	127
ENSG00000073756	24	25	29	44	4	12	10	4	18	0	0	2	12	5	19
ENSG00000073792	36	64	18	12	8	23	30	53	40	19	9	21	12	22	15
ENSG00000073803	766	830	962	904	1414	1397	653	757	1049	1093	862	1145	1059	924	1040
ENSG00000073849	7496	6984	12577	10392	18896	20725	9440	9977	8105	11600	11699	11212	9756	8199	6984
ENSG00000073861	0	0	4	3	1	0	0	0	0	0	0	0	18	18	14
ENSG00000073910	1456	1243	1310	1296	1026	1054	1647	1975	1916	1657	1503	1756	1935	2124	2278
ENSG00000073921	4216	4455	2479	2663	3043	3133	4074	4151	4339	7998	7896	8227	4717	4406	3882
ENSG00000073969	25	5	5	6	5	4	6	11	9	9	4	5	3	3	3
ENSG00000074047	9	1	8	0	0	0	2	2	0	0	0	0	0	1	1
ENSG00000074054	1401	1343	587	559	787	824	1214	1146	1195	1750	1377	1443	924	865	847
ENSG00000074071	805	792	578	564	744	834	996	1162	1087	1105	1318	1347	1123	1005	841
ENSG00000074181	54	32	19	16	4	4	11	38	12	0	0	1	3	6	11
ENSG00000074201	2003	2190	1785	1821	1053	1149	2228	2449	2143	1295	1598	1607	2162	1885	1808
ENSG00000074211	5	4	0	0	0	0	0	2	2	24	5	31	2	1	2
ENSG00000074219	711	668	173	139	91	131	559	706	614	510	599	719	404	402	457
ENSG00000074266	333	315	183	146	179	185	354	333	301	327	319	304	272	250	275
ENSG00000074276	63	37	522	411	437	487	106	59	63	1198	851	1094	593	497	489
ENSG00000074317	0	0	0	0	0	0	0	0	0	0	0	0	0	0	0
ENSG00000074319	684	952	560	673	775	860	927	1156	1002	1065	1215	1323	1018	920	944
ENSG00000074356	522	565	254	270	266	309	597	581	528	818	674	848	617	552	465
ENSG00000074370	0	3	7	16	2	12	2	4	0	4	8	0	36	43	17
ENSG00000074410	232	252	24	24	38	24	164	230	190	143	134	163	84	65	32
ENSG00000074416	4437	6089	1596	1430	1276	1375	5027	5382	4881	7588	5372	7177	4233	4050	3332
ENSG00000074527	3273	2955	374	378	103	131	2480	2355	2289	5156	5100	5858	2085	2070	1477
ENSG00000074582	253	245	189	146	221	160	347	409	328	414	503	517	450	461	375
ENSG00000074590	748	948	493	488	932	803	883	850	621	715	597	526	804	643	491
ENSG00000074603	1624	1317	634	576	591	553	1133	1264	1250	1481	1567	1709	1058	954	824
ENSG00000074621	44	56	37	67	59	47	77	45	51	122	111	106	106	74	51
ENSG00000074657	356	396	204	176	70	39	304	302	241	135	81	121	152	164	158
ENSG00000074660	0	0	0	0	0	0	0	0	0	0	0	0	2	0	0
ENSG00000074695	7293	6693	6338	6566	7000	5878	5941	5740	6129	3854	4743	5390	5829	5277	4743
ENSG00000074696	3380	2976	4454	4260	4278	4291	3182	3860	3104	4461	5100	5119	5588	5400	4368
ENSG00000074706	10	15	16	5	4	10	1	14	5	1	8	12	35	27	36
ENSG00000074755	982	1032	625	612	925	946	959	849	781	1686	1002	1282	1051	839	704
ENSG00000074771	0	0	0	0	0	0	0	0	0	0	0	0	0	0	0
ENSG00000074800	43530	38512	11383	11096	11430	12211	45215	50490	41988	37585	46162	47870	29570	31359	25586
ENSG00000074803	0	0	0	0	0	0	0	0	0	0	0	0	0	0	0
ENSG00000074842	1835	2084	981	1078	719	854	1928	2381	2085	1823	2128	2061	1760	1683	1535
ENSG00000074855	23	60	21	29	30	33	59	57	58	79	70	94	65	94	69
ENSG00000074935	311	283	560	457	604	465	326	262	466	267	354	418	465	466	783
ENSG00000074964	1480	1597	1366	1232	2511	2754	1793	1884	2461	1175	1208	2006	1936	1633	2374
ENSG00000074966	42	34	4	5	17	17	20	22	23	15	20	12	29	41	22
ENSG00000075035	0	0	0	0	0	0	0	0	0	0	0	0	0	0	0
ENSG00000075043	0	0	0	0	0	0	0	0	0	0	0	0	0	0	0
ENSG00000075073	0	5	5	0	0	0	0	0	0	0	0	0	2	1	0
ENSG00000075089	330	316	289	346	447	494	351	345	339	448	464	482	385	405	314
ENSG00000075131	33	39	40	30	51	71	73	55	55	79	114	102	45	71	42
ENSG00000075142	596	595	483	349	180	179	490	694	593	247	347	346	512	562	547
ENSG00000075151	1664	1627	461	462	573	521	1194	1028	1089	1735	1171	1474	954	820	760
ENSG00000075188	249	247	175	179	119	141	259	373	254	275	347	313	281	214	200
ENSG00000075213	8	7	0	10	0	7	10	3	5	0	0	0	3	7	1
ENSG00000075218	23	25	6	5	3	5	27	40	36	7	9	7	16	7	8
ENSG00000075223	87	60	52	62	17	36	41	37	39	17	9	12	73	55	86
ENSG00000075234	1955	1647	3242	2683	2885	3017	2451	2582	2225	2348	2397	2368	2449	2191	2044
ENSG00000075239	5447	4953	11050	9257	9469	9832	7416	8454	6814	8105	10177	9757	8074	7996	6739
ENSG00000075240	384	465	443	301	675	698	389	426	357	581	529	516	533	507	405
ENSG00000075275	205	219	253	197	111	108	269	253	375	156	172	152	326	228	333
ENSG00000075290	0	0	2	0	32	15	0	0	0	0	0	0	0	0	0
ENSG00000075292	6582	5447	3412	4083	3255	3301	4428	3493	4801	4455	4213	4692	4877	4470	4664
ENSG00000075303	192	125	143	187	242	238	130	171	207	191	170	247	158	188	181
ENSG00000075336	282	316	229	153	201	205	351	387	327	362	447	541	343	447	312
ENSG00000075340	2	5	0	0	0	0	6	1	0	0	1	0	4	0	6
ENSG00000075388	0	0	0	0	0	0	0	0	0	0	0	0	0	0	0
ENSG00000075391	1942	1737	302	360	133	120	1139	993	1050	2575	1720	2299	597	572	459
ENSG00000075399	107	163	118	113	85	114	174	198	147	214	226	211	185	180	165
ENSG00000075407	716	586	192	241	478	411	450	405	459	787	544	722	621	537	508
ENSG00000075413	1320	1262	608	629	653	577	1304	1421	1307	1635	1701	1813	1319	1153	1101
ENSG00000075415	10341	10737	6094	5483	7267	6826	15800	17457	15760	19538	23120	23238	15480	14822	12395
ENSG00000075420	6851	6286	1800	2205	1601	1750	3787	3309	4123	7324	5432	7246	3805	3596	3722
ENSG00000075426	824	1061	317	294	481	453	753	680	728	1488	1176	1279	728	731	643
ENSG00000075429	0	0	0	0	0	0	0	0	0	0	0	0	0	0	0
ENSG00000075461	9	1	0	0	0	0	3	0	2	2	1	1	4	9	3
ENSG00000075539	2828	2470	940	1006	1154	1201	2059	1899	2007	2614	2106	2335	1709	1660	1538
ENSG00000075568	829	707	226	301	330	335	389	354	415	1208	589	698	538	467	439
ENSG00000075618	608	673	608	450	96	145	426	452	347	122	88	129	318	242	195
ENSG00000075624	26932	34075	8989	7741	4935	6099	33267	36533	35512	58252	42792	61393	50335	44966	36241
ENSG00000075643	1646	1633	1291	1026	1349	1197	2019	2202	1841	1931	1686	1846	1897	1676	1550
ENSG00000075651	1139	1062	1134	1109	1476	1472	957	899	891	1078	897	1261	1087	955	953
ENSG00000075673	0	0	0	0	0	0	0	0	0	0	0	0	0	0	0
ENSG00000075702	12	9	3	5	3	2	12	10	13	10	29	12	22	3	14
ENSG00000075711	3633	2997	810	919	992	915	2143	2106	2125	2860	2632	2945	2002	2016	1608
ENSG00000075785	1623	1630	909	908	1037	936	1296	1491	1490	2258	2206	2492	1786	1678	1305
ENSG00000075790	1349	1194	852	990	750	640	1122	960	1142	1313	1685	1911	1124	1299	1079
ENSG00000075826	54	42	31	46	81	67	38	30	44	65	61	71	45	33	33
ENSG00000075856	600	662	407	379	483	479	852	792	720	982	995	977	839	725	627
ENSG00000075884	24	24	46	63	12	12	15	4	5	1	6	4	38	46	53
ENSG00000075886	4	0	0	0	1	0	0	0	5	5	4	0	1	0	7
ENSG00000075891	0	0	0	0	0	0	0	0	0	0	0	0	0	0	0
ENSG00000075914	336	388	230	252	309	286	600	538	447	549	624	592	518	430	341
ENSG00000075945	993	921	401	440	301	351	1009	1099	975	1004	1194	1169	866	879	762
ENSG00000075975	577	621	528	528	532	536	662	762	715	696	780	846	740	758	644
ENSG00000076003	255	318	147	158	109	148	309	340	271	301	263	237	209	185	183
ENSG00000076043	946	1050	464	539	513	607	851	989	941	1214	1248	1413	856	817	552
ENSG00000076053	854	716	327	396	379	405	612	610	617	567	754	793	637	720	657
ENSG00000076067	332	408	40	30	6	20	159	232	211	526	289	309	61	134	91
ENSG00000076108	343	447	182	183	333	271	310	326	340	574	331	386	329	321	253
ENSG00000076201	69	51	35	20	47	43	74	60	51	125	52	77	87	102	61
ENSG00000076242	783	816	483	513	347	307	951	1010	934	1042	1484	1416	901	904	688
ENSG00000076248	504	473	569	385	691	591	629	758	639	726	796	785	605	576	575
ENSG00000076258	238	189	780	726	1075	1001	291	333	282	302	347	334	796	765	588
ENSG00000076321	555	555	415	449	393	352	530	518	506	709	815	940	640	613	480
ENSG00000076344	7	0	1	0	1	0	0	2	1	8	0	3	0	0	4
ENSG00000076351	427	642	1234	939	732	667	797	857	699	2003	1589	1681	1849	1309	984
ENSG00000076356	304	289	125	127	105	111	254	269	216	388	209	262	206	193	172
ENSG00000076382	140	147	345	267	627	607	240	193	352	61	41	113	106	92	213
ENSG00000076513	2331	1961	1463	1442	1250	1291	2309	2496	2366	2171	2713	2893	2170	1978	1974
ENSG00000076554	896	755	312	389	436	455	532	518	414	722	958	964	736	663	523
ENSG00000076555	552	489	1528	1090	3238	2748	736	708	609	1229	855	1022	1191	1026	945
ENSG00000076604	1577	1580	506	446	803	878	1378	1491	1322	1265	1239	1523	1448	1389	1270
ENSG00000076641	578	518	814	771	316	454	646	683	562	574	499	443	1363	1170	960
ENSG00000076650	171	152	136	100	109	112	229	231	166	162	156	201	181	188	193
ENSG00000076662	191	230	621	442	953	832	241	351	271	251	328	354	285	343	314
ENSG00000076685	1101	1177	651	666	768	782	944	991	892	1022	998	1253	726	850	657
ENSG00000076706	3986	3971	1770	1574	445	595	4521	4472	3995	8119	7537	9767	4322	4813	3850
ENSG00000076826	140	118	169	127	226	202	147	201	173	277	236	247	245	243	177
ENSG00000076864	514	581	251	338	185	238	519	609	411	337	309	212	475	328	347
ENSG00000076924	227	220	221	216	377	408	281	312	271	353	385	415	286	286	233
ENSG00000076928	269	257	146	97	117	119	276	283	277	378	380	337	317	268	244
ENSG00000076944	117	119	60	60	55	70	118	143	115	172	182	208	173	129	133
ENSG00000076984	193	253	109	111	173	196	227	238	242	250	247	276	249	280	230
ENSG00000077009	0	0	0	0	0	0	0	0	0	0	0	0	0	0	0
ENSG00000077044	360	382	191	184	348	296	356	397	274	916	720	889	449	539	404
ENSG00000077063	33	32	23	33	14	18	21	29	20	4	12	1	8	5	5
ENSG00000077080	0	0	0	0	0	0	0	0	0	0	0	0	0	0	0
ENSG00000077092	1235	1237	281	217	44	44	1297	1431	1248	72	100	104	723	758	585
ENSG00000077097	4050	3675	1783	2028	1793	1869	3365	3007	3722	3299	2757	3691	2931	2679	2594
ENSG00000077147	6626	6449	3374	4103	3909	4051	5836	6046	6615	7138	7429	7751	5856	5965	4933
ENSG00000077150	335	481	170	148	165	197	458	443	493	586	401	476	548	459	526
ENSG00000077152	67	58	30	22	28	13	79	106	82	51	66	67	50	29	46
ENSG00000077157	1054	1158	357	234	156	214	692	659	896	1031	592	827	962	990	910
ENSG00000077232	3753	3356	1327	1641	669	568	3305	3738	3540	2896	3275	3348	2430	2809	1967
ENSG00000077235	1134	1080	466	380	507	567	1264	1095	976	1394	1078	1263	932	709	768
ENSG00000077238	956	1158	1050	1094	956	958	1115	1235	1455	1257	1267	1770	1343	1259	1524
ENSG00000077254	2488	1997	1311	1301	1799	1733	1722	1746	1889	2026	1984	2539	1891	1815	1629
ENSG00000077312	215	282	182	174	263	275	227	311	287	261	320	371	320	324	182
ENSG00000077327	1	0	0	0	0	1	0	0	0	0	0	0	0	0	0
ENSG00000077348	199	192	70	71	120	124	251	279	245	189	348	206	229	216	183
ENSG00000077380	1302	1104	451	512	367	359	1023	1128	1074	1144	1452	1457	1000	1111	929
ENSG00000077420	354	301	183	160	53	82	189	249	216	888	472	508	211	268	180
ENSG00000077454	73	57	36	25	33	26	52	42	38	62	70	61	44	55	35
ENSG00000077458	553	388	430	486	451	442	464	400	351	469	599	670	427	508	361
ENSG00000077463	166	222	89	93	78	94	204	247	211	308	306	284	194	203	117
ENSG00000077498	0	0	0	0	0	0	0	0	0	0	0	0	0	0	0
ENSG00000077514	266	249	242	186	130	111	303	333	337	205	269	295	271	254	235
ENSG00000077522	0	0	1	2	3	6	1	0	0	2	0	0	4	1	5
ENSG00000077549	2113	2146	964	966	1034	1151	2290	2603	2372	2706	3088	3364	2253	2231	1886
ENSG00000077585	305	285	297	286	83	105	243	300	239	224	183	207	367	265	300
ENSG00000077616	21	35	8	18	5	9	12	11	12	0	0	2	3	1	5
ENSG00000077684	2245	2017	417	475	702	640	1721	1588	1288	4850	4646	4461	2182	2328	1696
ENSG00000077782	102	126	69	86	36	35	86	115	68	25	21	14	68	63	43
ENSG00000077800	1	1	0	0	3	0	2	1	0	0	0	0	0	1	0
ENSG00000077935	0	0	0	0	0	0	0	0	0	0	0	0	0	0	0
ENSG00000077942	10	11	11	4	1	2	15	12	10	0	0	0	1	4	5
ENSG00000077943	4	23	66	31	18	11	26	9	16	4	1	0	1	3	4
ENSG00000077984	0	0	1	6	0	5	0	1	1	0	0	0	48	31	45
ENSG00000078018	259	216	16	37	10	12	110	165	284	230	131	311	1615	2182	1623
ENSG00000078043	665	479	343	365	315	298	344	387	391	726	567	667	562	487	417
ENSG00000078053	3	2	1	3	0	2	3	6	1	5	5	0	6	17	17
ENSG00000078070	1170	1142	1454	1130	1494	1444	1743	1782	1695	2631	2854	3190	2571	2549	2247
ENSG00000078081	7	7	6	0	39	43	2	7	14	3	7	11	7	1	12
ENSG00000078098	101	107	55	92	2	9	68	70	48	1	0	2	34	20	31
ENSG00000078114	443	431	107	115	102	65	437	400	373	950	770	921	393	289	293
ENSG00000078124	617	643	338	385	333	285	485	435	481	730	690	885	589	587	571
ENSG00000078140	1443	1368	814	687	1018	982	1052	987	1007	1728	1460	1556	1299	1323	1043
ENSG00000078142	1165	836	596	739	727	756	799	921	843	893	997	1141	854	946	705
ENSG00000078177	1150	878	683	807	526	461	863	598	777	936	861	838	1017	1130	965
ENSG00000078237	474	584	119	135	100	73	495	519	503	659	584	761	443	446	289
ENSG00000078246	146	217	121	154	179	146	222	189	230	210	193	285	233	163	150
ENSG00000078269	1242	1214	297	353	508	470	946	1026	1231	1047	814	1293	833	594	828
ENSG00000078295	0	0	0	0	0	0	0	0	0	0	0	0	0	0	0
ENSG00000078304	1985	1980	1496	1517	1647	1654	2076	2127	2018	2096	2281	2533	2150	1895	1726
ENSG00000078319	28	41	44	48	64	81	73	69	62	53	58	63	72	42	38
ENSG00000078328	1	0	0	0	0	0	0	0	0	0	0	0	0	0	0
ENSG00000078369	4919	4959	2036	2133	1751	2056	4870	5211	4930	8980	8551	9063	4316	4524	3534
ENSG00000078399	0	0	0	0	0	0	0	0	0	0	0	0	0	0	0
ENSG00000078401	487	496	31	38	7	1	268	298	334	279	299	288	318	405	237
ENSG00000078403	595	493	478	479	526	543	557	572	596	824	830	698	667	578	540
ENSG00000078487	65	65	111	140	98	107	77	79	82	64	110	93	108	85	109
ENSG00000078549	4	0	2	1	0	1	4	0	0	0	0	0	0	0	0
ENSG00000078579	0	9	1	6	0	0	0	1	0	0	0	0	0	0	0
ENSG00000078618	2348	2373	1794	1721	1623	1548	2251	2525	2267	2862	2496	2796	2169	2101	1729
ENSG00000078668	1828	1704	1451	1443	1602	1657	1818	2025	1869	2092	2470	2750	1841	2046	1535
ENSG00000078674	5941	4994	2558	3182	3155	3526	4476	4003	4036	4498	4354	4765	3764	3810	3129
ENSG00000078687	85	108	40	57	73	58	45	55	52	130	64	62	109	128	83
ENSG00000078699	267	260	191	111	349	259	257	302	244	489	336	356	326	286	279
ENSG00000078725	2	0	3	4	0	0	2	1	2	9	15	5	1	0	1
ENSG00000078747	2544	2035	2415	2483	2592	2790	2258	2257	2151	2325	2774	2940	2316	2341	2011
ENSG00000078795	0	0	2	0	2	0	1	0	0	0	4	0	0	0	0
ENSG00000078804	118	179	39	33	85	86	84	103	97	307	119	114	66	79	67
ENSG00000078808	1522	1457	1448	1289	1484	1537	1729	2089	1638	1908	2110	2274	2207	1976	1575
ENSG00000078814	0	0	1	2	0	7	0	0	0	0	0	1	0	4	0
ENSG00000078898	0	0	1	0	0	0	0	0	0	0	0	0	0	6	0
ENSG00000078900	0	0	0	0	4	0	0	0	1	0	0	0	1	0	0
ENSG00000078902	715	795	859	755	1227	1250	955	1070	741	1407	1321	1460	1171	962	946
ENSG00000078967	303	315	198	221	257	187	261	339	347	374	416	498	364	301	271
ENSG00000079101	0	0	0	0	0	0	0	0	0	0	0	0	2	0	1
ENSG00000079102	6	7	5	4	0	1	0	3	4	0	0	1	0	0	3
ENSG00000079112	0	0	0	1	0	0	0	0	0	2	0	1	0	0	0
ENSG00000079134	409	415	258	287	191	174	399	329	360	362	442	474	376	434	419
ENSG00000079150	157	154	98	101	81	73	121	135	163	77	112	137	125	95	62
ENSG00000079156	116	110	128	92	235	194	137	144	88	194	166	175	127	129	93
ENSG00000079215	150	127	539	587	76	122	75	75	34	93	73	81	415	291	322
ENSG00000079246	8319	7997	5201	5447	8724	8597	9392	10257	8561	8555	10154	10620	7433	7949	6354
ENSG00000079257	278	271	189	204	39	51	187	206	161	20	6	6	113	71	85
ENSG00000079263	8	4	2	9	5	8	10	1	2	7	2	1	21	14	11
ENSG00000079277	677	567	305	292	241	245	493	564	531	732	767	954	669	550	531
ENSG00000079308	1023	1047	540	480	431	533	894	963	979	2001	836	1054	934	1099	916
ENSG00000079313	70	82	62	51	115	113	73	79	94	228	134	216	129	136	123
ENSG00000079332	3561	3545	2748	2748	2160	2490	3814	3905	3935	4041	4811	5404	3534	3795	3154
ENSG00000079335	138	95	63	40	79	91	50	58	67	66	66	60	52	76	47
ENSG00000079337	68	45	32	47	35	13	74	53	75	13	7	13	49	27	39
ENSG00000079385	464	487	133	145	201	257	385	397	451	1115	598	698	365	342	284
ENSG00000079387	331	290	192	175	129	185	296	359	358	282	306	290	271	251	238
ENSG00000079393	0	1	1	0	0	0	1	0	1	8	0	7	2	1	0
ENSG00000079432	166	133	138	100	274	259	147	233	144	410	220	231	262	258	230
ENSG00000079435	9	5	4	6	2	3	8	5	6	0	4	0	2	2	4
ENSG00000079459	4347	3780	3460	2615	5285	3684	5878	7319	6006	7228	8844	8790	8307	7634	6612
ENSG00000079462	138	92	66	53	62	47	106	184	100	146	156	130	108	119	110
ENSG00000079557	665	560	5854	5189	3134	2776	1896	1922	1844	3559	3694	2718	2513	2844	1989
ENSG00000079616	217	207	324	226	256	283	258	313	319	211	274	283	327	246	248
ENSG00000079689	22	17	11	6	5	2	69	76	63	31	21	30	19	23	18
ENSG00000079691	741	674	253	277	241	258	753	770	718	750	766	869	571	506	445
ENSG00000079739	2159	1930	4092	3493	2995	3279	2170	2216	1929	2963	2906	2951	3287	2715	2388
ENSG00000079785	2286	2174	1586	1701	1392	1577	2362	2749	2366	2348	2856	2824	2066	2349	1921
ENSG00000079805	1759	1780	985	881	971	1135	2370	2362	2138	2640	2384	2685	1888	1688	1331
ENSG00000079819	1648	1792	783	855	140	153	1072	1073	1097	886	719	896	867	766	647
ENSG00000079841	5	6	7	5	0	0	1	2	2	0	0	2	2	2	0
ENSG00000079931	24	20	16	8	17	30	17	11	18	7	18	11	18	19	20
ENSG00000079950	1756	1633	1044	1221	936	999	1237	1279	1310	1848	2079	2242	1857	1844	1736
ENSG00000079974	32	31	6	14	16	2	16	41	25	49	79	53	77	23	46
ENSG00000079999	1088	1081	913	798	1132	1122	1463	1437	1464	1263	1387	1581	1514	1308	1351
ENSG00000080007	25	19	1	6	2	1	35	25	26	38	38	26	18	7	7
ENSG00000080031	254	329	232	166	270	329	347	498	489	129	115	183	303	206	345
ENSG00000080166	0	0	3	2	6	10	2	0	0	1	5	2	6	1	1
ENSG00000080189	670	599	494	451	528	576	875	1040	880	775	960	986	925	695	649
ENSG00000080200	2234	1866	1042	1122	786	699	1908	1736	1669	1638	1491	1482	1868	1898	1456
ENSG00000080224	0	0	0	0	0	1	2	1	1	1	0	4	0	0	0
ENSG00000080293	76	97	3	3	0	6	103	85	81	25	58	49	23	22	19
ENSG00000080298	233	198	82	70	42	45	88	47	87	128	84	114	96	52	78
ENSG00000080345	3292	2845	1144	1565	1389	1261	2039	1230	2109	2719	2488	2960	2080	2061	2139
ENSG00000080371	1061	997	627	753	952	878	683	774	722	1391	1349	1450	1205	1260	1054
ENSG00000080493	2808	2606	1192	1196	1794	1676	1841	1773	1635	1100	1172	1288	1621	1328	1301
ENSG00000080503	1647	1570	1410	1419	1401	1433	1580	1653	1347	2115	1598	1847	1675	1529	1422
ENSG00000080511	0	0	0	0	0	0	0	0	0	0	0	0	0	0	0
ENSG00000080546	903	740	674	739	680	692	790	872	787	1086	1199	1325	1460	1420	980
ENSG00000080573	58	64	221	137	72	50	82	112	92	159	171	196	143	195	187
ENSG00000080603	38	27	11	17	22	16	19	24	29	46	20	34	52	20	23
ENSG00000080608	712	698	290	302	259	221	850	787	682	1033	1033	1134	805	934	661
ENSG00000080618	7168	7560	30646	31888	32336	38471	11467	12944	12632	10592	15322	14895	18463	18606	18000
ENSG00000080644	4	1	0	0	0	0	0	0	0	0	1	2	1	0	0
ENSG00000080709	20	3	79	71	240	235	15	10	3	34	18	13	33	46	23
ENSG00000080802	361	292	101	86	105	111	207	157	212	343	241	323	241	184	173
ENSG00000080815	1838	2533	1172	1030	1841	1972	2192	2235	2460	2866	2319	3012	2386	1933	2339
ENSG00000080819	296	329	582	443	638	639	293	281	258	385	344	342	359	444	296
ENSG00000080822	605	582	567	524	482	486	466	482	576	650	756	820	664	637	527
ENSG00000080823	79	42	16	24	8	6	52	43	44	34	73	60	36	56	23
ENSG00000080824	13042	14490	4404	5742	4244	4089	7999	8919	8229	14630	10362	11405	11890	11113	8854
ENSG00000080839	100	100	92	92	58	78	70	113	80	83	99	143	85	82	79
ENSG00000080845	140	226	55	44	70	52	188	208	197	576	303	359	222	213	206
ENSG00000080854	0	1	0	0	0	0	0	0	0	0	0	0	1	2	0
ENSG00000080910	18	8	119	134	95	128	13	19	16	3	4	5	10	20	25
ENSG00000080947	47	16	26	29	15	9	28	35	22	61	44	37	14	32	27
ENSG00000080986	34	38	21	7	14	2	53	55	66	2	8	2	23	9	14
ENSG00000081014	1204	1091	254	307	330	418	887	760	867	1455	1298	1424	561	627	505
ENSG00000081019	656	558	313	309	429	496	428	474	443	562	562	725	609	528	517
ENSG00000081026	1240	914	543	534	941	883	686	590	631	1721	1329	1449	751	868	560
ENSG00000081041	1043	950	597	610	211	362	846	886	453	640	676	625	653	534	316
ENSG00000081051	68	65	34	34	99	88	68	77	53	166	227	192	46	61	27
ENSG00000081052	33	38	8	9	5	5	28	23	16	61	44	40	81	53	52
ENSG00000081059	14	14	8	12	12	28	17	12	21	40	22	33	13	23	11
ENSG00000081087	2495	2156	876	1045	508	565	1444	1326	1433	1345	1811	2030	1440	1508	1229
ENSG00000081138	0	0	0	0	0	0	0	0	0	0	0	0	0	0	0
ENSG00000081148	21	25	29	23	1	3	6	9	11	19	7	31	20	25	7
ENSG00000081154	1952	1753	1000	1037	1230	1008	1305	1474	1366	1789	2731	3147	2084	2002	1982
ENSG00000081177	569	552	229	229	329	314	634	638	552	785	791	947	539	452	437
ENSG00000081181	277	266	58	78	20	53	214	270	266	117	168	150	92	166	102
ENSG00000081189	345	313	561	496	102	146	203	245	174	16	18	18	178	144	138
ENSG00000081237	184	241	616	688	156	150	76	53	49	41	42	55	615	479	457
ENSG00000081248	0	0	0	0	0	0	0	1	0	0	0	0	0	0	0
ENSG00000081277	3	0	0	0	0	0	2	0	0	0	0	0	0	0	0
ENSG00000081307	981	952	493	514	545	509	851	839	797	981	954	964	874	856	701
ENSG00000081320	191	240	250	301	152	161	115	158	181	105	100	126	487	382	371
ENSG00000081377	751	805	588	551	1174	1028	764	697	784	1537	1231	1225	795	724	672
ENSG00000081386	519	476	321	306	245	327	488	447	408	485	416	483	457	439	400
ENSG00000081479	52	25	54	40	12	47	67	57	50	45	56	28	94	73	74
ENSG00000081665	298	321	80	45	15	30	163	206	183	73	49	99	137	124	113
ENSG00000081692	513	488	366	354	355	335	695	891	522	826	829	806	876	748	628
ENSG00000081721	263	225	178	189	181	129	326	325	375	244	322	365	256	266	239
ENSG00000081760	424	506	145	125	181	143	522	538	473	515	374	494	368	384	273
ENSG00000081791	792	884	897	702	478	409	1274	1303	1486	1197	1361	1416	1014	884	778
ENSG00000081800	0	0	0	0	0	0	0	0	0	0	0	0	0	0	0
ENSG00000081803	1230	1065	604	632	484	485	1117	1222	1091	649	735	712	708	651	576
ENSG00000081818	0	1	2	5	0	1	0	0	0	0	0	0	3	6	2
ENSG00000081842	0	0	1	0	0	0	0	0	0	0	0	0	6	13	2
ENSG00000081853	12	11	8	1	5	1	2	4	11	31	29	22	15	7	11
ENSG00000081870	235	219	144	173	226	245	216	256	253	294	318	381	252	221	247
ENSG00000081913	468	545	379	239	589	577	487	417	323	956	586	678	404	370	307
ENSG00000081923	3008	3017	1059	1054	798	705	3004	3013	2960	4857	4615	5638	2980	3188	2403
ENSG00000081985	1	0	4	11	8	3	1	0	0	0	0	4	6	6	8
ENSG00000082014	46	28	4	11	2	5	21	31	31	44	39	36	13	21	19
ENSG00000082068	484	419	320	302	218	256	502	514	513	502	519	541	401	396	345
ENSG00000082074	77	77	223	215	52	52	18	11	13	14	7	3	160	110	81
ENSG00000082126	10	16	5	1	1	2	8	6	10	5	1	3	0	5	8
ENSG00000082146	902	1009	1243	1033	1658	1547	1155	1408	1273	1151	1363	1580	1239	1195	1059
ENSG00000082153	4000	3300	1801	2177	1776	1855	3922	3779	3752	3255	3842	3765	2901	3055	2487
ENSG00000082175	0	0	0	5	1	0	0	0	0	0	1	0	0	0	7
ENSG00000082196	71	43	43	59	31	37	56	21	23	73	49	66	96	62	42
ENSG00000082212	713	679	652	713	379	390	654	634	628	731	854	869	718	752	628
ENSG00000082213	577	484	327	282	334	390	504	591	614	642	652	707	557	517	409
ENSG00000082258	2139	1897	955	1063	783	822	1701	1620	1558	1750	2005	2023	1732	1657	1479
ENSG00000082269	1685	1561	237	322	364	408	927	765	992	1055	1023	1209	947	867	838
ENSG00000082293	0	0	0	2	0	0	0	0	0	0	0	0	1	3	0
ENSG00000082397	113	147	435	462	95	122	51	80	54	18	14	42	179	91	145
ENSG00000082438	2366	1670	1207	982	1679	1515	1423	1132	1297	2628	2035	2123	1590	1674	1152
ENSG00000082482	0	0	0	0	0	0	0	1	0	0	0	0	0	0	0
ENSG00000082497	0	0	0	0	0	0	0	0	0	0	0	0	0	0	0
ENSG00000082512	105	99	69	91	10	6	99	90	67	71	74	56	94	85	77
ENSG00000082515	286	274	197	172	146	172	288	307	262	283	251	348	279	231	250
ENSG00000082516	710	596	232	271	228	181	638	727	574	801	706	749	537	521	497
ENSG00000082556	0	0	0	0	0	0	0	0	0	0	0	0	0	0	0
ENSG00000082641	3925	3921	3437	2782	6898	6874	4696	4678	4194	5525	5326	5737	4382	4403	3547
ENSG00000082684	1	1	0	4	0	1	2	2	1	0	0	1	0	0	1
ENSG00000082701	1493	1156	604	606	562	600	1009	1141	1181	2176	1680	1919	1137	1103	1021
ENSG00000082781	3307	3867	2411	3210	1309	1745	4518	4721	4831	4320	4495	5412	4102	4023	3783
ENSG00000082805	1030	1066	464	438	464	471	800	676	733	1274	847	1030	757	610	512
ENSG00000082898	4065	3470	1929	2219	3104	3320	3344	3309	3151	4705	5034	5708	3447	3464	2900
ENSG00000082929	35	47	135	163	24	9	65	98	50	0	1	0	64	79	74
ENSG00000082996	1804	1595	1787	1742	1616	1854	1637	1477	1438	1730	2184	2375	1915	1796	1585
ENSG00000083067	0	4	5	5	9	6	4	2	0	5	2	7	5	4	0
ENSG00000083093	496	424	309	293	335	202	423	440	472	503	557	554	452	465	315
ENSG00000083097	1637	1297	961	1058	1120	1277	1489	1542	1465	1293	1304	1402	1297	1267	1224
ENSG00000083099	901	965	613	688	529	465	965	1214	1031	1251	1335	1376	984	954	724
ENSG00000083123	477	402	701	567	939	895	499	495	512	562	553	518	571	601	419
ENSG00000083168	1132	1174	509	577	572	586	1004	935	961	1185	874	1033	951	756	855
ENSG00000083223	4294	3373	1649	1758	2187	2277	3239	2891	3409	4818	4771	4936	2571	2566	2183
ENSG00000083290	370	345	205	262	251	262	332	274	308	588	565	603	265	289	259
ENSG00000083307	20	17	3	8	10	3	11	11	6	6	3	1	7	9	14
ENSG00000083312	7524	6066	2899	3515	2248	2352	5247	5700	5365	6332	7491	9051	5368	5979	5392
ENSG00000083444	1832	2039	1137	969	1603	1378	1995	2248	1920	2860	2483	2913	1820	1779	1464
ENSG00000083454	13	9	2	2	0	1	0	4	5	0	3	3	18	10	8
ENSG00000083457	121	152	149	199	74	78	120	171	157	153	194	153	143	137	129
ENSG00000083520	1869	1585	1315	1335	1146	1109	1656	1661	1739	1716	1867	2139	1607	1587	1333
ENSG00000083535	691	504	588	475	309	258	428	219	505	436	425	495	539	473	461
ENSG00000083544	510	385	295	370	407	323	459	353	357	408	470	485	533	466	447
ENSG00000083622	0	0	0	0	0	0	0	0	0	1	0	0	0	0	0
ENSG00000083635	117	103	35	48	59	81	77	116	51	122	119	71	86	89	73
ENSG00000083642	1097	932	439	487	570	550	733	669	677	914	758	769	608	685	589
ENSG00000083720	140	125	23	25	5	9	104	106	100	101	158	141	57	52	39
ENSG00000083782	0	0	0	0	0	0	0	0	0	0	0	0	1	0	0
ENSG00000083799	3739	3557	1572	1660	1613	1626	3562	3607	3459	4810	4853	5507	3312	3244	3029
ENSG00000083807	118	101	4662	3059	9077	9030	214	243	164	96	94	156	981	875	763
ENSG00000083812	162	158	101	80	74	96	151	171	145	176	148	240	167	152	172
ENSG00000083814	156	104	81	101	6	19	138	154	116	74	81	50	72	76	68
ENSG00000083817	99	100	70	49	69	49	102	155	127	79	116	107	79	129	99
ENSG00000083828	160	163	59	140	128	102	173	141	134	178	137	157	184	170	138
ENSG00000083838	64	47	57	53	48	49	118	81	79	85	121	102	64	72	41
ENSG00000083844	664	691	398	358	286	314	555	601	564	997	572	729	597	543	517
ENSG00000083845	5746	4754	3101	2914	1699	1902	5917	7065	5541	3983	5148	5049	4599	4883	4083
ENSG00000083857	24515	20598	3603	3848	4862	5043	20018	17255	17933	61674	41896	45051	19199	16419	14277
ENSG00000083896	0	0	0	0	0	0	0	0	0	2	0	1	0	1	0
ENSG00000083937	1437	1217	999	1042	1025	1064	1307	1297	1406	1557	1963	2266	1591	1403	1310
ENSG00000084070	313	378	692	577	1129	1226	341	440	346	476	531	564	527	533	370
ENSG00000084072	607	480	368	399	352	360	655	800	707	582	769	710	587	586	527
ENSG00000084073	2793	2444	1208	1250	1267	1112	2337	2356	2201	2664	3255	3619	2507	2555	2060
ENSG00000084090	2382	2505	1970	1987	2500	2313	2841	3169	2726	3668	3561	3991	3128	2893	2561
ENSG00000084092	509	487	314	289	306	324	613	654	559	551	666	714	482	554	387
ENSG00000084093	2362	2005	680	835	806	835	1382	1507	1841	2824	2259	2709	1524	1480	1585
ENSG00000084110	1342	1219	1732	2315	2054	2979	1530	1535	1604	808	1190	1168	810	1008	1053
ENSG00000084112	653	763	274	217	513	470	452	529	583	989	606	777	572	654	522
ENSG00000084207	977	1124	316	282	86	113	1102	1414	1179	56	99	107	1024	1156	882
ENSG00000084234	11178	11036	10468	9219	8979	9703	13464	12906	12608	13059	14197	15499	11144	9843	9794
ENSG00000084444	116	94	49	49	89	113	94	69	100	93	78	105	98	93	66
ENSG00000084453	10	0	28	10	92	43	2	0	0	0	0	2	0	2	0
ENSG00000084463	288	395	208	191	288	256	368	389	388	537	395	504	476	361	318
ENSG00000084623	2197	2625	1531	1518	1658	1862	2496	3047	2859	2774	3049	3486	2535	2327	2130
ENSG00000084628	0	0	1	0	0	0	4	0	1	1	0	5	0	0	0
ENSG00000084636	129	117	7	7	0	2	190	196	166	165	169	165	172	198	182
ENSG00000084652	2349	2439	1908	1494	1415	1408	2755	2960	2422	3450	3530	3568	2961	2586	2357
ENSG00000084674	185875	153613	155031	137382	161637	153495	177320	122189	169263	314872	186659	215451	162905	127181	125026
ENSG00000084676	909	989	568	555	757	742	904	756	825	1104	867	952	900	679	722
ENSG00000084693	218	215	185	185	163	173	221	260	232	228	292	250	194	164	187
ENSG00000084710	25	17	10	8	5	1	35	19	16	5	2	5	6	13	2
ENSG00000084731	154	211	31	24	15	11	89	111	78	47	78	74	55	55	47
ENSG00000084733	3889	3741	1632	1907	1477	1550	2954	2983	2899	3844	4515	4998	3009	3039	2679
ENSG00000084734	505	403	579	544	1436	1411	545	619	676	344	351	401	660	541	435
ENSG00000084754	4024	3552	3437	2903	3794	3795	4664	5449	4755	6922	7480	8110	5073	4806	4284
ENSG00000084764	132	155	80	78	94	67	124	122	143	183	201	270	197	170	187
ENSG00000084774	279	232	86	97	90	63	226	207	171	450	282	297	281	266	173
ENSG00000085063	21552	22311	10304	9920	5623	6744	18003	21361	19544	11813	14665	15399	15102	13872	12544
ENSG00000085117	686	733	818	812	655	808	584	760	551	172	212	209	633	529	501
ENSG00000085231	0	0	0	0	0	0	0	0	0	0	0	0	0	0	0
ENSG00000085265	0	0	19	15	14	11	1	1	4	0	0	0	29	5	23
ENSG00000085274	994	770	666	684	446	595	793	766	755	703	903	853	755	762	701
ENSG00000085276	488	432	388	389	57	70	374	429	318	35	21	28	210	183	186
ENSG00000085365	1628	1300	738	906	1003	1003	932	953	862	775	1406	1453	1218	1052	1089
ENSG00000085377	449	415	291	282	322	400	524	541	462	913	768	700	578	563	395
ENSG00000085382	164	132	96	96	87	97	138	135	115	131	139	152	141	178	112
ENSG00000085415	914	852	476	497	397	487	1049	1274	1027	1353	1330	1441	900	1126	727
ENSG00000085433	294	243	179	136	104	83	201	217	224	334	344	371	234	220	208
ENSG00000085449	2036	1712	983	1006	1162	1107	1691	1886	1690	2981	3366	3774	2661	2655	2314
ENSG00000085465	66	68	153	127	238	210	115	137	104	143	205	161	210	167	91
ENSG00000085491	543	486	268	356	70	116	262	306	343	217	187	297	549	634	571
ENSG00000085511	838	723	525	504	671	643	698	778	780	853	790	787	783	747	663
ENSG00000085514	18	21	98	90	13	40	19	11	8	19	36	65	77	68	73
ENSG00000085552	11	4	37	23	57	40	4	2	2	10	6	3	41	9	8
ENSG00000085563	7059	7201	2561	3174	1344	1498	8565	9177	8898	9279	10037	12063	6498	6820	6213
ENSG00000085644	21	18	24	12	21	15	30	25	29	47	38	32	40	20	26
ENSG00000085662	1831	2063	489	342	100	147	442	598	683	355	359	462	315	403	345
ENSG00000085719	3938	3289	2189	2388	2745	2641	3851	4034	3682	4409	5752	6402	4235	4439	3463
ENSG00000085721	11	5	15	11	1	4	11	11	10	13	9	13	7	8	6
ENSG00000085733	2881	3481	1435	1405	1395	1430	3912	4223	3795	4826	4845	5018	3499	3171	2735
ENSG00000085741	3	10	34	39	86	70	19	11	28	11	16	23	16	16	25
ENSG00000085760	1313	1209	956	1004	1191	1159	1628	1695	1458	1544	1925	2236	1346	1499	1130
ENSG00000085788	967	983	667	608	704	692	1193	1217	1117	1454	1419	1709	1109	1176	898
ENSG00000085831	186	184	51	31	179	176	198	251	130	208	248	270	233	212	187
ENSG00000085832	2324	2089	1472	1472	1729	1795	2088	2221	2140	2411	2696	2956	2207	2142	1966
ENSG00000085840	57	22	10	11	5	7	31	53	25	32	17	17	23	11	17
ENSG00000085871	1024	902	1856	1862	1421	1589	1018	1214	1042	667	840	833	1255	1076	1061
ENSG00000085872	77	44	46	55	129	152	40	46	54	89	36	39	79	60	73
ENSG00000085978	0	0	0	0	1	0	1	0	0	1	0	1	0	0	0
ENSG00000085982	1456	1386	566	587	624	626	1484	1309	1302	2177	1892	2107	1184	1189	1006
ENSG00000085998	1216	1112	712	756	761	778	1281	1382	1102	1377	1617	1680	1240	1121	1014
ENSG00000085999	9	3	4	0	0	0	6	3	9	1	3	1	6	1	2
ENSG00000086015	374	449	99	93	178	143	408	367	359	642	492	588	363	380	327
ENSG00000086061	4085	4479	2662	2736	4692	4423	4638	4830	4237	4636	5506	5269	5398	4941	4560
ENSG00000086062	2122	2418	731	719	793	884	2042	1845	1780	4043	1663	1952	1495	1383	1251
ENSG00000086065	1334	1076	845	808	690	883	848	861	947	948	1471	1514	983	976	882
ENSG00000086102	1320	1129	1025	950	1115	1054	1176	1183	1163	1641	1818	1541	1453	1222	1165
ENSG00000086159	0	0	1	0	2	0	0	0	0	0	0	0	0	0	0
ENSG00000086189	392	358	144	130	147	157	346	386	409	326	460	482	332	354	255
ENSG00000086200	987	793	478	594	341	335	789	825	654	692	711	872	673	781	647
ENSG00000086205	229	271	576	473	655	571	394	453	400	566	719	631	572	529	487
ENSG00000086232	1354	1486	903	868	1136	1094	1290	1287	1390	1662	1222	1624	1711	1379	1205
ENSG00000086288	0	2	0	0	0	0	0	0	0	0	0	0	0	0	0
ENSG00000086289	1303	1367	602	426	315	320	1453	1460	1425	1384	1458	1872	845	943	848
ENSG00000086300	1437	1271	2148	2559	1850	1798	721	531	738	2504	3676	3565	2816	2752	2381
ENSG00000086475	980	1038	835	796	695	713	1165	1197	1036	1017	1122	1208	1047	1113	842
ENSG00000086504	772	891	474	460	649	797	1190	1337	1158	1054	1276	1465	1016	876	742
ENSG00000086506	1	0	0	0	0	0	0	0	0	0	0	0	0	0	0
ENSG00000086544	817	850	587	564	695	762	941	984	989	1263	1258	1537	1274	1126	1205
ENSG00000086548	4	3	15	13	16	34	2	16	12	3	3	6	3	3	1
ENSG00000086570	0	0	0	0	0	0	0	0	0	0	0	0	0	0	0
ENSG00000086589	449	493	333	241	257	312	565	525	525	591	590	744	541	455	410
ENSG00000086598	9541	9455	8354	8498	6565	6684	9540	10763	10298	8374	10676	11816	8939	9332	7651
ENSG00000086619	1264	1069	759	939	560	615	956	1015	1032	571	760	666	713	670	694
ENSG00000086666	1966	1811	1362	1299	2007	1948	1614	1696	1671	2003	2606	2510	1679	1696	1504
ENSG00000086696	1778	1879	3874	4446	2929	4332	2028	2432	2355	2306	3580	2943	1868	2065	1911
ENSG00000086730	34	70	121	140	44	31	87	76	48	65	74	67	140	115	97
ENSG00000086827	857	853	443	524	505	508	1040	1241	979	1283	1434	1475	1057	1203	791
ENSG00000086848	231	281	103	130	191	168	224	247	226	371	295	299	143	145	153
ENSG00000086967	0	0	0	1	0	0	0	0	0	0	1	0	0	0	0
ENSG00000086991	17	13	33	14	8	6	32	33	19	2	1	0	28	19	27
ENSG00000087008	1566	1355	276	245	861	683	2008	2234	2111	3318	3171	3501	1382	1375	1129
ENSG00000087053	593	582	179	152	76	66	384	368	328	467	408	466	244	281	260
ENSG00000087074	690	632	304	357	178	265	511	638	581	947	958	1137	712	643	643
ENSG00000087076	35	21	119	87	213	164	8	20	15	29	31	34	46	17	47
ENSG00000087077	1645	1510	613	642	834	823	1941	2236	1644	2128	2235	2104	1877	1591	1299
ENSG00000087085	39	93	29	32	17	26	93	104	75	263	255	262	101	98	70
ENSG00000087086	49216	51186	64910	53395	34413	35090	53410	66176	58744	100370	113355	139360	71328	66083	54878
ENSG00000087087	303	272	240	184	270	241	372	379	363	511	380	389	502	361	328
ENSG00000087088	745	746	216	241	104	152	680	731	705	1148	1298	1286	1065	854	814
ENSG00000087095	504	361	318	353	270	261	352	364	379	443	380	503	402	384	337
ENSG00000087111	150	175	114	89	133	143	191	179	166	193	177	216	124	147	104
ENSG00000087116	146	206	296	223	26	42	107	153	109	11	10	9	87	73	85
ENSG00000087128	0	0	0	0	0	0	0	0	0	0	0	0	0	0	0
ENSG00000087152	917	942	503	484	478	564	1046	1166	1017	1110	1187	1153	1045	966	812
ENSG00000087157	257	320	200	172	288	268	282	291	237	233	178	201	287	219	227
ENSG00000087191	1062	1161	584	597	564	553	1312	1393	1244	1476	1566	1563	1191	1257	1063
ENSG00000087206	465	372	228	304	240	260	512	594	454	536	479	552	449	389	320
ENSG00000087237	16	34	21	33	9	5	13	39	13	1	0	1	12	6	9
ENSG00000087245	27	66	9	19	2	1	50	59	57	7	8	11	45	33	38
ENSG00000087250	0	0	0	0	0	1	0	0	0	0	0	8	0	0	0
ENSG00000087253	119	128	126	176	58	31	56	65	69	65	84	146	180	128	111
ENSG00000087258	64	43	192	82	35	42	82	64	56	254	78	85	92	90	42
ENSG00000087263	961	927	407	402	323	343	1112	1119	1064	1304	1346	1544	881	1047	818
ENSG00000087266	286	330	708	438	913	731	300	376	268	559	425	433	588	494	511
ENSG00000087269	792	832	448	492	780	656	944	1016	815	1214	955	1211	1016	891	672
ENSG00000087274	2290	2462	1494	1256	1341	1428	2300	2604	2281	3249	2550	3281	2537	2227	2046
ENSG00000087299	127	86	217	194	264	218	77	96	90	256	192	326	176	185	117
ENSG00000087301	170	167	237	320	354	386	162	146	155	153	152	170	206	185	113
ENSG00000087302	1639	1478	1063	1043	720	744	1710	1730	1857	1648	1897	2302	1557	1615	1277
ENSG00000087303	311	297	293	221	59	61	261	207	211	36	18	16	186	110	120
ENSG00000087338	423	497	270	314	325	325	245	228	254	278	265	312	329	345	234
ENSG00000087365	1401	1374	857	814	996	940	1772	1794	1636	2059	1826	2143	1811	1554	1459
ENSG00000087448	897	1028	374	479	397	380	1090	1109	953	3465	3162	3635	1485	1669	1346
ENSG00000087460	3092	4055	2497	2027	2237	2142	3439	3844	3517	4845	4024	4617	3789	3188	2762
ENSG00000087470	2094	1944	593	673	727	731	1993	1856	1961	2544	2652	2836	1675	1963	1425
ENSG00000087494	1	14	0	0	2	1	6	7	0	6	12	10	2	11	0
ENSG00000087495	0	0	1	2	0	0	1	1	1	0	0	0	0	0	0
ENSG00000087502	1747	1471	777	969	885	829	1142	822	1149	1053	1290	1556	1091	1192	991
ENSG00000087510	0	4	0	0	0	0	0	0	0	0	0	4	0	0	0
ENSG00000087586	195	120	54	40	51	43	165	180	192	106	186	170	53	90	43
ENSG00000087589	0	0	24	14	5	15	8	4	4	7	5	3	7	13	8
ENSG00000087884	275	231	232	262	258	270	301	407	273	348	435	403	263	238	223
ENSG00000087903	15	36	5	4	8	20	13	19	21	23	11	16	22	13	10
ENSG00000087995	399	369	218	257	180	233	316	472	344	375	459	487	431	430	361
ENSG00000088002	4	1	1	0	1	0	0	1	2	2	0	4	0	0	2
ENSG00000088035	249	201	192	215	132	160	254	244	293	238	240	236	198	217	188
ENSG00000088038	1	3	4	0	1	1	0	2	0	6	6	3	1	0	3
ENSG00000088053	0	0	0	0	0	0	0	0	0	0	0	0	0	0	0
ENSG00000088179	1406	1171	490	523	591	505	1060	968	979	1402	1525	1704	998	1071	982
ENSG00000088205	1700	1670	1151	1289	1151	1162	1881	2087	1862	1665	1804	1832	2040	1999	1724
ENSG00000088247	324	399	228	230	272	289	313	384	284	465	300	329	459	350	304
ENSG00000088256	583	778	418	489	695	768	813	778	699	877	900	949	878	876	663
ENSG00000088280	0	0	0	0	0	0	0	0	0	0	0	0	0	0	0
ENSG00000088298	635	652	412	337	431	445	811	896	854	811	903	978	696	657	595
ENSG00000088305	61	53	17	11	13	6	47	39	45	35	59	44	35	41	28
ENSG00000088320	0	0	0	0	0	0	0	0	0	0	0	0	0	0	0
ENSG00000088325	135	149	44	36	61	76	154	179	180	103	69	77	37	44	29
ENSG00000088340	7	3	16	8	3	6	10	8	17	16	11	21	7	8	16
ENSG00000088356	384	353	151	145	77	86	478	472	438	570	602	720	311	347	224
ENSG00000088367	34	33	22	9	10	9	16	14	13	22	5	18	13	18	12
ENSG00000088386	313	364	361	292	567	533	581	560	532	911	844	918	697	717	487
ENSG00000088387	1285	1235	701	747	488	545	1067	1079	902	972	695	830	787	751	628
ENSG00000088448	2641	2536	1011	936	968	1077	1738	1760	1886	1308	1241	1435	1611	1493	1394
ENSG00000088451	293	295	267	355	717	611	328	359	337	718	845	710	670	669	557
ENSG00000088538	20	11	0	0	1	0	4	3	3	4	2	3	3	1	1
ENSG00000088543	162	94	100	90	129	160	105	131	91	165	212	252	168	130	137
ENSG00000088682	811	846	711	677	1068	1090	1033	1275	1004	1127	1580	1682	1155	1158	912
ENSG00000088726	1	3	2	0	2	1	4	1	5	7	10	5	2	4	5
ENSG00000088727	63	36	27	22	11	9	81	72	69	59	102	72	31	67	50
ENSG00000088756	40	32	11	10	4	3	17	17	22	9	1	8	3	3	2
ENSG00000088766	1114	925	2507	2536	2613	2961	1106	1196	1112	1589	1826	1733	1592	1627	1205
ENSG00000088782	0	0	0	0	0	0	0	0	0	0	0	0	0	0	0
ENSG00000088808	193	201	104	82	120	113	213	190	176	183	153	172	177	151	188
ENSG00000088812	4867	4499	3714	3233	3431	3537	5335	4965	5441	9042	7803	9064	6538	4742	5094
ENSG00000088826	787	854	100	87	105	113	814	972	787	642	584	614	514	546	486
ENSG00000088827	16	19	121	96	52	62	12	3	15	6	8	3	40	17	24
ENSG00000088832	1570	1804	730	791	509	604	1524	1761	1645	1929	1755	2179	1321	1332	1084
ENSG00000088833	750	786	443	376	389	350	873	930	909	1089	994	1097	1001	850	787
ENSG00000088836	13	19	1	1	2	0	5	9	12	10	1	3	7	6	2
ENSG00000088854	889	806	382	286	180	195	691	701	717	1152	966	1258	618	579	544
ENSG00000088876	227	196	107	97	130	149	222	232	245	349	415	397	231	219	163
ENSG00000088881	21	37	56	55	23	18	28	37	21	14	27	14	78	52	28
ENSG00000088882	2	8	1	5	3	0	2	10	12	0	0	0	1	2	3
ENSG00000088888	1056	1239	929	630	854	766	1444	1476	1254	1914	1522	1681	1224	1029	862
ENSG00000088899	620	518	299	248	313	348	704	691	642	784	821	916	738	576	532
ENSG00000088926	886	814	1880	1517	2723	2448	1351	1577	1356	934	1074	1033	1699	1553	1254
ENSG00000088930	3085	2676	1596	1653	1606	1741	3176	3379	2936	2716	3229	3430	2362	2458	2015
ENSG00000088970	190	138	154	153	182	279	124	146	188	178	167	202	126	144	154
ENSG00000088986	3168	2926	1536	1494	795	995	2490	3021	2789	3978	5028	5381	2702	2689	2294
ENSG00000088992	253	364	8	32	9	12	183	266	219	82	109	103	85	124	84
ENSG00000089006	1213	1074	1018	1026	893	948	1406	1357	1153	1160	1339	1233	1024	1132	913
ENSG00000089009	3675	3154	1796	1890	1241	1341	3712	4482	3632	3256	3742	4050	2954	2874	2366
ENSG00000089012	1	5	0	4	0	1	0	1	1	0	1	0	0	0	0
ENSG00000089022	545	560	376	302	336	344	629	644	595	856	855	845	636	608	582
ENSG00000089041	164	121	266	222	302	326	102	106	156	358	290	460	354	303	386
ENSG00000089048	695	563	267	399	239	213	484	305	508	612	773	778	467	551	439
ENSG00000089050	941	1021	949	943	758	817	1005	1071	990	1072	1259	1400	1278	1042	940
ENSG00000089053	2574	2229	1707	1634	1666	1632	3170	3320	2836	3041	3327	3467	2882	2614	2385
ENSG00000089057	424	447	711	715	915	928	480	469	404	1061	711	710	1025	925	791
ENSG00000089060	323	349	284	247	301	259	361	404	345	398	317	392	476	289	330
ENSG00000089063	1262	1197	1706	1527	1601	1510	1228	1437	1377	1346	1715	1812	1561	1401	1324
ENSG00000089091	53	20	25	11	6	6	12	10	16	24	38	17	12	21	16
ENSG00000089094	216	239	183	116	135	180	233	239	209	223	186	187	265	284	226
ENSG00000089101	0	5	2	4	0	0	0	0	0	0	0	0	0	2	0
ENSG00000089116	0	0	0	0	0	0	0	0	0	0	0	0	0	0	0
ENSG00000089123	244	193	125	105	154	155	209	220	193	244	262	306	199	183	162
ENSG00000089127	818	722	901	814	1343	1794	812	906	796	1020	1085	1065	886	904	1216
ENSG00000089154	1679	1392	583	445	786	792	1523	1413	1216	2045	1215	1622	1435	1248	1064
ENSG00000089157	8193	7508	6733	6255	3727	3923	9804	12070	8951	6610	8324	8040	7256	7699	6221
ENSG00000089159	222	296	174	130	264	172	161	215	186	344	136	186	211	165	156
ENSG00000089163	53	72	81	48	108	128	92	74	67	74	85	83	69	66	68
ENSG00000089169	0	0	0	0	0	0	0	0	0	0	0	0	0	0	0
ENSG00000089177	572	545	364	361	331	388	483	483	588	493	533	652	476	466	464
ENSG00000089195	233	236	82	136	133	149	280	332	225	304	293	381	241	217	174
ENSG00000089199	0	0	0	0	0	0	0	0	0	0	1	0	1	0	0
ENSG00000089220	8272	7833	16275	12228	24566	22570	10378	11007	10585	14410	17092	17158	16367	14236	13527
ENSG00000089225	0	0	0	0	0	0	0	0	0	0	0	0	0	0	0
ENSG00000089234	716	632	419	365	339	411	861	871	823	890	1072	1221	714	688	655
ENSG00000089248	2272	2276	2491	2257	2527	2385	3071	3742	3290	3469	4049	4007	4054	3217	3072
ENSG00000089250	0	0	0	0	1	0	0	0	0	1	0	0	0	0	1
ENSG00000089280	429	462	190	207	138	89	444	331	413	583	348	387	380	300	278
ENSG00000089327	95	149	94	59	26	39	122	168	171	74	68	73	144	124	100
ENSG00000089335	929	756	838	848	613	596	730	745	726	664	785	730	900	851	727
ENSG00000089351	158	200	127	90	76	51	148	207	169	218	192	190	319	271	185
ENSG00000089356	0	3	6	9	3	8	0	1	0	1	0	0	0	0	1
ENSG00000089486	1	7	3	1	3	0	1	2	9	9	6	6	6	5	3
ENSG00000089505	13	27	7	12	3	1	16	26	17	28	16	15	19	18	30
ENSG00000089558	2	2	0	1	0	0	2	4	3	2	3	0	9	0	0
ENSG00000089597	3868	4177	2858	2051	3247	3056	4877	5063	4847	6144	5883	5981	4265	3763	3656
ENSG00000089639	66	68	70	53	41	18	89	86	81	95	88	89	115	96	102
ENSG00000089685	105	102	13	8	15	28	155	158	141	6	9	8	16	10	21
ENSG00000089692	1	0	3	8	25	26	0	2	1	5	2	1	6	7	4
ENSG00000089693	1456	1396	1047	964	1342	1524	1817	1915	1962	2338	2802	2915	1777	1554	1352
ENSG00000089723	0	0	0	0	0	0	0	0	0	0	0	0	0	0	0
ENSG00000089737	1	0	0	0	0	0	0	0	0	1	1	0	2	1	0
ENSG00000089775	273	253	232	198	343	406	210	254	177	408	396	387	356	282	154
ENSG00000089818	586	578	386	352	409	384	604	643	653	779	929	1083	707	637	575
ENSG00000089847	18	11	14	5	36	15	16	19	4	4	5	18	14	15	20
ENSG00000089876	1543	1325	890	798	795	1008	1597	1813	1477	1817	1961	2261	1580	1611	1352
ENSG00000089902	476	493	329	265	317	348	377	470	413	685	424	438	549	388	407
ENSG00000089916	1931	1656	535	745	495	628	1608	1468	1597	2059	1644	2058	1290	1363	1192
ENSG00000090006	27	41	19	7	3	10	27	28	24	44	38	22	54	41	22
ENSG00000090013	1275	1351	2732	2076	3380	3617	2335	2777	2188	2471	2986	3322	3405	3410	2908
ENSG00000090020	17	13	13	8	16	11	24	28	23	54	37	47	9	10	22
ENSG00000090054	753	699	415	448	318	343	701	738	672	615	702	833	567	605	552
ENSG00000090060	6162	5062	2652	3014	2688	2483	4303	4264	4204	6302	6092	6773	4236	4252	3694
ENSG00000090061	227	189	66	61	46	89	146	111	124	314	175	145	91	103	80
ENSG00000090097	540	435	95	89	88	65	514	551	489	973	1041	1088	545	426	405
ENSG00000090104	31	78	49	80	79	122	26	18	30	8	4	2	48	77	130
ENSG00000090238	65	101	124	127	342	369	57	72	88	147	140	147	188	119	120
ENSG00000090263	721	531	542	524	580	652	667	766	610	668	843	896	648	574	551
ENSG00000090266	1077	1041	925	904	708	723	1164	1427	1180	1257	1657	1600	1084	1014	874
ENSG00000090273	743	1108	626	577	618	686	1170	1370	1253	1266	1122	1479	1208	1130	1024
ENSG00000090316	885	921	491	434	500	493	1084	1038	969	1148	1238	1339	975	908	809
ENSG00000090339	3090	4774	1179	1212	667	923	3419	3379	7191	1889	1496	3873	3267	2244	3933
ENSG00000090372	376	472	250	228	260	294	627	647	463	648	588	669	589	514	437
ENSG00000090376	142	135	167	151	63	68	43	107	87	24	17	12	59	56	77
ENSG00000090382	753	789	552	555	264	391	478	666	517	89	98	110	744	647	631
ENSG00000090402	0	0	0	0	0	0	0	0	0	0	0	0	0	0	0
ENSG00000090432	755	881	442	389	591	626	1182	1177	1027	1227	1381	1372	902	767	758
ENSG00000090447	18	13	45	32	39	67	35	41	14	13	16	33	35	52	23
ENSG00000090470	268	287	226	213	221	206	251	312	309	347	310	371	289	277	287
ENSG00000090487	801	802	1127	1106	3034	2815	854	943	875	1091	1058	1217	1354	1280	1138
ENSG00000090512	28	49	579	515	1197	1089	50	52	219	97	98	343	263	193	482
ENSG00000090520	1476	1534	573	667	332	382	1245	1385	1290	1439	1589	1800	1215	1238	1231
ENSG00000090530	92	162	31	15	10	12	54	44	53	50	43	61	17	36	24
ENSG00000090534	47	11	43	21	17	34	25	43	31	52	42	41	50	28	36
ENSG00000090539	233	177	276	228	166	193	256	258	194	262	265	238	325	294	253
ENSG00000090554	0	0	2	0	0	0	0	1	2	0	0	0	1	0	2
ENSG00000090565	5	0	1	3	0	2	0	12	2	1	3	5	0	4	3
ENSG00000090581	652	740	698	502	583	640	822	983	717	1042	1182	1419	1124	1023	926
ENSG00000090612	1001	904	509	743	517	596	951	835	939	942	1137	1153	1056	1056	948
ENSG00000090615	971	1294	536	392	475	441	1315	1260	1087	1801	1391	1789	1225	1071	880
ENSG00000090621	849	887	495	423	500	423	750	833	608	1133	722	833	843	798	757
ENSG00000090659	5	6	32	18	1	5	0	0	0	1	2	1	3	3	1
ENSG00000090661	682	576	619	446	724	688	847	872	771	967	1107	1090	660	627	517
ENSG00000090674	163	132	186	194	123	148	217	181	121	316	305	309	159	194	164
ENSG00000090686	1064	1016	610	577	533	546	811	805	804	1184	1017	1034	871	873	678
ENSG00000090857	499	520	270	266	247	281	459	408	477	670	491	620	477	365	338
ENSG00000090861	2298	2397	1907	1449	1492	1227	2700	3088	2561	2901	2689	2734	3218	2712	2763
ENSG00000090863	1975	1909	1010	949	1219	1177	1848	1737	1821	2575	1929	2320	1650	1519	1306
ENSG00000090905	1178	995	626	677	772	788	1169	1001	1142	2229	1670	1676	1210	1055	915
ENSG00000090924	53	69	24	21	20	25	79	58	39	94	46	55	61	44	41
ENSG00000090932	0	6	0	0	0	0	1	0	0	2	1	6	0	1	0
ENSG00000090971	77	54	54	39	48	49	70	97	68	78	75	48	40	66	34
ENSG00000090975	188	192	154	70	263	179	172	185	191	148	85	138	190	159	179
ENSG00000090989	1220	1082	513	500	566	501	1063	989	1063	1069	1131	1100	956	966	771
ENSG00000091009	603	493	243	341	395	375	410	401	492	503	670	757	465	489	432
ENSG00000091010	0	0	0	0	0	0	0	0	0	0	0	0	1	1	0
ENSG00000091039	3969	3208	1667	1899	1602	1512	2377	1720	2481	3985	5223	5690	2859	2985	2591
ENSG00000091073	18	34	25	23	7	11	7	10	23	19	7	32	26	27	15
ENSG00000091106	62	34	150	167	32	48	15	24	11	11	4	4	41	13	26
ENSG00000091127	245	271	162	142	187	173	301	348	231	568	561	622	456	469	371
ENSG00000091128	2	0	6	2	2	2	1	7	0	0	0	1	1	2	2
ENSG00000091129	36	42	1	4	3	10	29	16	26	3	9	5	14	21	15
ENSG00000091136	1215	1105	727	751	114	173	822	909	747	219	122	166	408	425	357
ENSG00000091137	16	3	10	11	8	3	4	2	4	6	2	6	1	4	5
ENSG00000091138	0	0	0	0	1	7	2	0	6	11	9	3	0	0	1
ENSG00000091140	2365	2358	1289	1383	1700	1533	2622	2735	2886	2879	3379	3661	2569	2601	2432
ENSG00000091157	722	555	368	398	412	339	522	365	513	809	472	593	475	413	470
ENSG00000091164	1106	914	792	707	921	920	1154	1215	1092	1245	1243	1387	1172	1126	979
ENSG00000091181	0	1	0	1	0	1	0	0	0	0	1	2	2	1	2
ENSG00000091262	148	130	114	62	91	117	190	188	161	133	88	120	132	105	96
ENSG00000091317	4096	3607	6117	5790	4942	4905	3829	4538	4133	4636	5419	5155	4308	4105	3337
ENSG00000091409	4009	3832	2070	2176	1894	1915	3899	4189	5204	3562	3828	4603	3999	3601	4406
ENSG00000091428	92	64	830	631	796	729	159	158	111	445	503	324	670	446	314
ENSG00000091436	2799	2674	1802	1798	2182	2183	3073	3110	2767	9592	9056	9080	5831	4994	4233
ENSG00000091483	1840	1633	2703	2280	4086	4175	2473	2779	2242	2855	3832	3512	2568	2535	2100
ENSG00000091490	2103	1828	562	603	237	254	1515	1591	1420	2476	2454	2493	1097	1223	933
ENSG00000091513	29727	28381	286865	206010	198103	185454	66719	73904	62505	18062	24104	18713	103985	90517	95237
ENSG00000091527	9076	9638	4190	4035	3505	3468	10162	10574	9631	12868	12547	14549	8983	9550	7996
ENSG00000091536	2	3	0	2	25	10	4	1	0	0	1	0	2	4	3
ENSG00000091542	1220	1255	1146	997	1663	1558	1419	1471	1417	1652	1530	1644	1585	1498	1328
ENSG00000091583	16991	14779	108375	84362	52943	55378	31286	39128	32206	28669	40257	33592	72636	63966	57789
ENSG00000091592	15	57	53	42	12	14	54	44	39	6	18	6	91	40	24
ENSG00000091622	23	31	11	11	9	0	19	14	14	12	7	6	8	31	6
ENSG00000091640	723	866	665	609	505	611	1119	1445	1125	801	955	1089	993	1075	825
ENSG00000091651	64	46	18	10	12	4	44	69	37	20	25	35	13	18	16
ENSG00000091656	1301	977	429	329	261	372	536	490	626	1215	679	727	541	482	568
ENSG00000091664	0	0	0	0	0	0	0	0	0	0	0	0	0	0	0
ENSG00000091704	0	0	0	0	0	0	0	0	0	0	0	0	0	0	0
ENSG00000091732	375	339	255	187	226	211	385	520	408	430	537	513	446	368	331
ENSG00000091831	70	79	460	246	178	129	77	116	79	101	73	89	137	94	77
ENSG00000091844	9	2	8	3	2	0	1	4	5	0	0	0	1	2	0
ENSG00000091879	262	210	732	789	444	457	161	144	149	38	51	49	331	295	258
ENSG00000091947	516	587	306	248	316	404	523	701	540	584	692	647	519	442	400
ENSG00000091972	39	65	18	8	0	3	27	37	24	1	0	1	27	13	27
ENSG00000091986	216	248	57	33	0	3	117	166	148	9	3	9	38	30	43
ENSG00000092009	0	0	0	0	0	0	0	0	0	0	0	0	0	0	0
ENSG00000092010	1664	1598	1140	847	1370	1247	2570	2815	2433	1991	2544	2623	2250	2150	1976
ENSG00000092020	407	383	284	300	161	180	435	384	443	384	424	464	275	276	240
ENSG00000092036	140	132	206	174	339	352	131	191	156	136	207	156	215	193	137
ENSG00000092051	0	1	0	0	1	0	1	1	4	0	8	0	2	1	1
ENSG00000092054	0	0	0	0	0	0	0	0	0	0	0	0	0	0	0
ENSG00000092067	0	0	0	0	0	1	0	0	0	0	0	0	2	0	1
ENSG00000092068	12	10	29	18	5	16	5	2	2	9	4	3	13	7	10
ENSG00000092094	184	212	246	225	149	155	315	398	280	321	402	457	332	338	316
ENSG00000092096	1	6	9	3	10	1	4	2	5	3	1	1	5	1	1
ENSG00000092098	188	144	147	88	142	215	199	240	201	167	201	225	233	193	180
ENSG00000092108	1184	894	667	719	497	533	932	729	937	985	971	1204	839	954	816
ENSG00000092140	420	406	192	258	168	192	198	155	247	305	352	439	279	292	310
ENSG00000092148	8719	7942	6127	6403	6726	6921	8855	9120	8477	10139	10022	10957	7502	7325	6719
ENSG00000092199	5722	4663	3623	3646	3056	3247	5273	6736	5589	4829	6004	6034	4844	4847	4144
ENSG00000092200	19	6	32	30	19	34	12	26	25	5	6	9	25	15	9
ENSG00000092201	2436	2332	1135	1153	885	959	3127	3472	2771	3437	3598	3723	2701	2592	2221
ENSG00000092203	1788	1360	679	743	830	768	1319	1269	1418	1491	1997	2230	1136	1062	1071
ENSG00000092208	116	71	57	59	53	77	88	146	104	125	180	174	107	126	121
ENSG00000092295	9	4	8	0	0	0	17	21	17	207	189	204	3	16	12
ENSG00000092330	453	449	477	359	390	411	547	628	534	719	702	818	609	586	499
ENSG00000092345	0	0	0	0	0	0	0	0	0	0	0	0	0	0	0
ENSG00000092421	43	21	21	23	14	11	30	22	32	5	2	1	18	9	14
ENSG00000092439	3855	3169	3810	3525	6671	5579	2846	2841	2858	3703	4042	3977	3671	3431	3078
ENSG00000092445	86	69	30	28	15	27	77	125	74	79	59	71	30	19	18
ENSG00000092470	26	46	31	22	32	31	81	42	42	23	20	14	33	24	24
ENSG00000092529	7	1	3	4	14	16	3	7	2	3	3	12	8	14	19
ENSG00000092531	2260	2478	927	1030	670	691	1709	1964	1783	1907	2493	2775	1706	1958	1442
ENSG00000092607	111	101	508	418	443	526	201	237	212	2215	2679	2435	859	665	768
ENSG00000092621	537	360	1666	899	1069	784	687	767	637	327	382	411	1105	978	776
ENSG00000092758	7	0	118	82	211	142	6	5	0	44	46	38	62	66	31
ENSG00000092820	3052	2511	1841	1865	1510	1564	3679	3467	3103	3595	4096	4535	3708	3540	3429
ENSG00000092841	20911	18489	8548	8173	4123	4999	21451	25216	21938	22912	30375	29888	16187	17608	14714
ENSG00000092847	719	875	420	439	389	423	751	681	666	852	632	802	783	612	551
ENSG00000092850	2	0	0	3	0	0	1	0	0	1	1	0	1	1	0
ENSG00000092853	40	53	9	23	14	3	44	66	40	8	8	2	19	17	9
ENSG00000092871	806	865	502	537	758	852	895	1050	935	1292	1267	1485	1104	945	908
ENSG00000092929	50	56	41	47	17	38	46	36	37	42	39	41	110	65	69
ENSG00000092931	374	373	201	233	183	202	345	407	359	444	602	647	382	391	317
ENSG00000092964	668	734	1205	1064	328	343	655	667	731	2164	1696	2014	1827	1581	1259
ENSG00000092969	2650	2284	58	56	5	5	1610	1435	1528	2252	1869	2579	1195	1560	1033
ENSG00000092978	551	445	175	222	153	168	397	385	352	543	507	444	403	416	370
ENSG00000093000	1204	1437	798	842	851	923	1482	1496	1338	1950	2008	2225	1605	1364	1217
ENSG00000093009	34	19	4	2	0	3	37	30	40	6	2	4	17	7	5
ENSG00000093010	1465	1334	1472	1132	5154	4505	1470	1769	1376	1681	1856	2125	1744	1635	1321
ENSG00000093072	35	61	250	173	47	47	29	18	7	19	14	8	139	40	69
ENSG00000093100	6	2	2	2	2	3	2	6	7	12	8	6	1	3	13
ENSG00000093134	618	712	701	634	744	1013	712	758	600	342	347	216	522	469	313
ENSG00000093144	2819	2343	1698	1769	1684	1377	2242	1673	2116	2609	3411	3624	2709	2464	2098
ENSG00000093167	1546	1524	1145	1202	1792	1579	1987	1975	2125	1690	1783	2475	2223	1830	2189
ENSG00000093183	740	764	485	474	503	532	823	933	899	1376	1385	1585	858	886	891
ENSG00000093217	141	101	293	232	318	296	130	120	143	222	162	157	202	163	131
ENSG00000094661	0	0	0	0	0	1	0	0	0	0	0	0	0	0	0
ENSG00000094755	14	19	54	36	51	91	21	31	7	4	1	12	3	11	2
ENSG00000094796	0	0	0	0	0	0	0	0	0	0	0	0	0	0	0
ENSG00000094804	153	75	44	40	53	32	116	133	163	99	58	120	78	39	49
ENSG00000094880	842	874	672	662	552	642	968	1121	991	1016	1296	1379	979	873	777
ENSG00000094914	267	279	296	188	268	233	403	420	388	360	468	461	451	366	325
ENSG00000094916	1911	2160	899	1021	810	677	1800	2023	1844	2628	1826	1966	1816	1447	1275
ENSG00000094963	4	0	12	8	16	8	2	0	5	1	1	2	2	0	0
ENSG00000094975	1713	1376	671	732	497	577	1123	1031	1184	1953	1910	2102	1590	1363	1212
ENSG00000095002	382	302	302	256	191	237	325	278	267	324	347	394	475	445	406
ENSG00000095015	2226	1717	805	717	654	754	1368	1496	1310	1315	1657	1558	1365	1353	1237
ENSG00000095059	491	386	375	322	594	558	504	523	404	496	589	666	596	523	420
ENSG00000095066	229	224	78	114	118	101	277	267	219	372	332	343	316	287	282
ENSG00000095110	0	0	0	0	0	0	0	0	0	0	0	0	0	0	0
ENSG00000095139	3233	3437	2040	1848	1764	1775	3036	3179	2925	3894	3511	4028	2940	2566	2505
ENSG00000095203	1683	1648	1732	1750	1154	1158	1746	1895	1777	2586	2626	2814	2463	2370	1975
ENSG00000095209	458	391	620	546	448	464	328	414	398	459	564	584	456	474	427
ENSG00000095261	1170	1316	655	825	710	549	1174	1316	1278	1603	1404	1702	1005	1250	978
ENSG00000095303	105	112	76	76	29	35	51	61	92	13	2	8	89	35	68
ENSG00000095319	374	416	168	101	110	124	495	387	354	809	449	569	343	338	326
ENSG00000095321	464	499	774	513	1185	1316	611	790	655	1163	810	934	988	751	725
ENSG00000095370	107	108	93	56	27	20	94	102	75	5	11	15	73	25	72
ENSG00000095380	1140	1134	664	620	541	534	1263	1383	1150	811	1003	1167	940	921	788
ENSG00000095383	205	219	250	205	1632	1154	229	209	198	200	175	216	225	221	168
ENSG00000095397	15	22	4	4	13	19	11	6	17	7	5	9	14	26	25
ENSG00000095464	0	0	2	0	0	1	0	0	0	1	2	3	1	3	0
ENSG00000095485	493	417	389	359	184	276	472	607	418	366	451	470	438	533	377
ENSG00000095539	44	56	84	74	184	153	79	109	45	143	81	93	114	85	89
ENSG00000095564	2911	2526	1850	2009	2129	2046	2908	2911	2806	3111	3290	3708	2783	2690	2537
ENSG00000095574	363	400	139	227	297	262	241	203	229	316	305	339	347	291	297
ENSG00000095585	113	159	325	254	426	475	148	151	109	237	154	142	252	186	109
ENSG00000095587	5	1	1	0	3	2	11	6	1	0	14	7	1	1	3
ENSG00000095596	1711	2156	4512	2956	101	119	3079	3313	3018	13	4	9	1145	1312	1433
ENSG00000095627	4	5	4	8	5	2	0	6	5	11	19	23	46	38	44
ENSG00000095637	860	966	1050	934	919	1097	1180	1264	877	2086	1386	1279	1327	1314	761
ENSG00000095713	0	6	1	1	0	2	1	6	1	1	0	2	0	6	1
ENSG00000095739	761	606	230	200	168	170	727	812	854	1763	1892	2181	797	666	670
ENSG00000095752	19	42	2	10	0	0	35	32	35	4	4	8	3	4	3
ENSG00000095777	30	2	1	0	1	0	1	4	5	0	0	0	0	0	0
ENSG00000095787	2520	2248	1331	1269	1389	1470	2200	2363	2367	2550	2783	3051	2402	2239	2101
ENSG00000095794	560	431	557	470	375	406	443	529	473	424	508	514	470	521	458
ENSG00000095906	704	594	524	371	717	813	867	937	760	702	955	754	735	671	610
ENSG00000095917	0	0	1	0	0	0	0	0	0	0	0	0	0	1	0
ENSG00000095932	1	4	9	1	609	591	6	9	2	63	72	62	175	136	144
ENSG00000095951	1101	1043	386	406	450	529	757	678	670	1579	959	953	856	622	656
ENSG00000095970	9	22	133	160	9	28	11	15	18	15	12	7	167	75	96
ENSG00000095981	0	0	0	0	0	0	0	0	0	0	0	0	0	0	0
ENSG00000096006	1	4	0	0	8	14	2	1	1	1	0	0	0	0	0
ENSG00000096060	1330	1646	904	848	1778	1981	1988	2281	1178	3010	2441	2174	1626	1995	1060
ENSG00000096063	2201	2265	908	888	1014	1033	2314	2522	2169	2124	2325	2596	1917	2113	1740
ENSG00000096070	342	358	141	117	182	201	188	225	177	446	271	315	287	241	190
ENSG00000096080	502	516	404	402	500	577	801	1083	748	694	765	919	799	784	683
ENSG00000096088	0	0	0	1	0	2	1	0	0	0	0	0	0	0	0
ENSG00000096092	489	464	417	345	410	456	483	513	466	509	734	854	496	632	418
ENSG00000096093	594	519	113	158	106	114	549	565	531	482	547	550	355	378	350
ENSG00000096264	0	0	0	0	0	0	0	0	0	0	0	0	0	0	0
ENSG00000096384	12120	11634	3851	3719	4706	4481	13763	13680	12703	16666	18445	18538	13614	12458	10068
ENSG00000096395	0	0	0	0	0	0	0	0	0	0	0	0	0	0	0
ENSG00000096401	2039	1886	1490	1642	1373	1461	1914	2191	1839	2301	2684	2920	2145	2070	1767
ENSG00000096433	211	220	56	29	21	27	124	109	91	135	82	80	162	117	120
ENSG00000096654	257	219	154	234	88	126	189	222	303	196	232	280	213	197	165
ENSG00000096696	9304	9009	3801	3205	4297	4326	7397	6918	6450	16047	9386	10360	9116	7564	7177
ENSG00000096717	369	330	422	330	697	625	256	246	227	262	290	359	327	334	291
ENSG00000096746	280	271	102	118	111	123	212	163	212	361	193	275	285	205	219
ENSG00000096872	405	289	139	210	193	163	389	182	307	391	404	496	299	282	234
ENSG00000096968	529	371	295	306	239	229	347	295	320	416	451	451	436	359	385
ENSG00000096996	9	19	27	34	1	0	6	23	12	1	2	3	12	6	13
ENSG00000097007	716	1005	290	287	380	409	949	950	788	1247	965	1247	778	735	673
ENSG00000097021	242	245	155	154	412	409	242	257	242	417	444	530	238	284	238
ENSG00000097033	2901	2653	1811	1980	1396	1507	2193	2181	2285	2870	3081	3400	2335	2468	2058
ENSG00000097046	89	119	23	33	14	13	134	89	81	87	58	75	80	71	84
ENSG00000097096	309	249	279	243	424	348	221	264	217	443	341	344	248	266	225
ENSG00000099139	343	293	107	97	60	63	230	222	219	661	503	612	101	103	111
ENSG00000099194	12013	13536	29384	21731	43916	26054	18994	20772	20103	28915	24271	25843	40733	31115	28190
ENSG00000099203	705	736	737	721	528	558	917	1014	894	881	1189	1060	958	901	729
ENSG00000099204	6972	7062	1379	1424	1256	1383	6331	6166	6206	13681	10613	13069	4278	4270	3763
ENSG00000099219	912	968	356	355	431	456	843	1053	924	1533	1178	1273	882	799	730
ENSG00000099246	2417	2156	1509	1678	1718	1669	2076	1886	2199	3237	4349	4783	2945	2924	2411
ENSG00000099250	4006	4002	2410	2282	525	563	3116	3029	2503	1491	1236	1200	1948	1463	1340
ENSG00000099251	49	52	33	38	87	53	47	50	41	66	70	70	58	75	55
ENSG00000099256	33	36	24	27	8	14	31	58	21	22	3	21	7	5	10
ENSG00000099260	4733	5156	1532	1467	1534	1375	4270	4380	7637	4911	5266	10263	3102	2878	4811
ENSG00000099282	885	930	158	126	42	44	632	732	647	198	268	223	361	288	261
ENSG00000099284	175	232	150	155	6	9	273	276	231	168	188	164	207	195	135
ENSG00000099290	582	639	331	392	256	268	741	792	727	841	863	974	769	718	549
ENSG00000099308	110	59	34	55	69	90	67	69	76	233	108	107	96	77	60
ENSG00000099326	209	231	92	131	102	56	214	194	206	218	226	295	233	224	192
ENSG00000099330	100	94	228	203	384	395	123	176	123	167	159	189	234	211	185
ENSG00000099331	632	571	534	493	327	331	464	435	382	504	377	462	702	524	565
ENSG00000099337	213	227	60	87	20	28	100	107	114	94	73	107	77	70	67
ENSG00000099338	10	18	4	11	9	22	13	3	12	16	10	7	22	8	0
ENSG00000099341	2009	1973	1672	1630	1427	1464	2465	2996	2388	2546	3320	3473	2658	2619	2244
ENSG00000099364	133	151	46	60	40	42	175	153	152	141	137	115	163	183	145
ENSG00000099365	12	17	14	22	18	17	12	12	10	13	13	17	8	10	12
ENSG00000099377	2003	1305	2402	2140	3061	3349	2361	2526	1946	3422	4009	3938	3568	3512	2954
ENSG00000099381	29	45	28	26	47	47	24	71	45	98	33	69	61	83	24
ENSG00000099385	175	176	232	157	113	133	160	213	159	201	246	235	168	205	160
ENSG00000099617	4	6	12	1	21	15	4	10	3	2	10	8	32	7	16
ENSG00000099622	556	650	853	686	791	786	1067	1158	1029	1101	1367	1286	1190	1050	834
ENSG00000099624	220	256	161	123	349	354	359	340	331	448	475	455	495	389	357
ENSG00000099625	1	2	0	0	0	1	1	0	1	3	4	9	2	5	10
ENSG00000099769	189	153	361	209	794	603	334	292	291	1000	1013	1074	657	456	346
ENSG00000099783	1010	1169	653	556	872	761	1367	1273	1309	1392	1452	1611	1536	1231	1152
ENSG00000099785	997	1155	661	631	663	751	1234	1417	1091	1314	1540	1816	1205	1111	1017
ENSG00000099795	1352	1145	1197	1034	1012	1104	1483	1918	1381	1491	1919	1917	1753	1586	1498
[truncated: 53,125 more rows]
