# Supplementary material for: Chenodeoxycholic Acid Modulates Bile Acid Synthesis Independent of Fibroblast Growth Factor 19 in Primary Human Hepatocytes
Source: Front Endocrinol (Lausanne). 2021 Feb 22;11:554922. doi: 10.3389/fendo.2020.554922 (PMC7937932; doi:10.3389/fendo.2020.554922)
Supplement: Supplementary Table 2 — TMM values. [file Table_2.xlsx]

## Sheet: rec_TMM
ensembl_ID	VF16_Ctrl	VF16_FGF19	VF16_CDCA	HF224_Ctrl	HF224_FGF19	HF224_CDCA	HF226_Ctrl	HF226_FGF19	HF226_CDCA	external_gene_name
ENSG00000000419	490.468	578.422	616.246	675.03	783.328	973.551	526.16	570.166	576.11	DPM1
ENSG00000000457	873.376	959.769	932.826	618.257	668.529	757.986	851.976	860.285	792.996	SCYL3
ENSG00000000460	109.848	113.912	108.196	118.69	121.109	134.191	103.555	98.6732	88.8862	C1orf112
ENSG00000000938	11.4607	7.49131	6.97059	18.4755	11.8831	12.8987	111.378	66.8954	59.034	FGR
ENSG00000000971	49516.1	54614.6	50279.6	38434.7	41713	44798.2	53766.5	54490.9	47577.4	CFH
ENSG00000001036	3568.76	4094.54	3537.2	3639.31	4108.59	4140.51	2999.45	3162.12	2590.76	FUCA2
ENSG00000001084	2536.03	2811.96	2375.49	4166.73	4546.06	4480.08	2373.31	2418.01	1937.3	GCLC
ENSG00000001167	704.934	703.664	599.56	821.802	807.178	802.312	598.868	549.284	443.873	NFYA
ENSG00000001460	46.7421	47.1979	49.1332	101.201	100.551	122.108	64.2171	59.5819	58.8249	STPG1
ENSG00000001461	386.379	368.647	329.797	498.909	468.387	488.818	302.321	265.042	224.877	NIPAL3
ENSG00000001561	782.037	925.553	915.586	1295.93	1509.18	1741.59	902.808	981.79	921.11	ENPP4
ENSG00000001617	55.2137	60.3779	63.9504	15.6635	16.8541	20.8246	51.0908	51.3362	51.5684	SEMA3F
ENSG00000001626	915.516	1000.34	796.681	201.235	216.357	201.008	119.434	119.912	90.5715	CFTR
ENSG00000001629	1555.8	1624.93	1575.83	1770.24	1819.28	2058.17	1516.64	1455.51	1338.7	ANKIB1
ENSG00000001630	554.531	653.929	513.433	986.592	1144.8	1048.55	815.491	883.636	657.993	CYP51A1
ENSG00000001631	582.327	557.114	568.224	717.201	675.156	803.315	688.971	605.659	585.865	KRIT1
ENSG00000002016	151.101	145.335	137.878	196.783	186.242	206.114	195.552	172.828	155.501	RAD52
ENSG00000002079	6.09518	6.05124	5.85694	0.974531	0.952005	1.07491	9.87758e-08	9.01069e-08	8.27139e-08	MYH16
ENSG00000002330	748.198	856.183	885.711	826.784	930.954	1123.47	696.138	731.973	718.15	BAD
ENSG00000002549	2509.21	2983	2637.56	1961.47	2294.48	2366.68	2475.07	2703.67	2267.24	LAP3
ENSG00000002587	15.3718	19.5339	11.4546	0.322066	0.402714	0.275482	28.2224	32.9541	18.3271	HS3ST1
ENSG00000002726	3.58676e-08	7.38733e-08	6.65034e-08	0.77655	1.57377	1.65273	0.2218	0.419755	0.358383	AOC1
ENSG00000002745	1.31056	0.880814	0.803883	1.69292	1.11956	1.19197	1.07704e-07	6.65132e-08	5.75719e-08	WNT16
ENSG00000002746	1.94103	1.10805	0.937227	10.8377	6.08766	6.00678	5.18926	2.72196	2.18354	HECW1
ENSG00000002822	230.604	252.466	253.727	281.103	302.822	355.024	267.163	268.759	256.166	MAD1L1
ENSG00000002834	5620.94	5252.18	4711.05	6893.92	6338.43	6632.34	4015.35	3447.49	2932.76	LASP1
ENSG00000002919	616.323	621.425	559.807	698.633	693.131	728.402	541.481	501.664	428.605	SNX11
ENSG00000002933	3866.28	3999.48	3641.93	2835.03	2885.71	3065.4	2823.68	2683.95	2317.92	TMEM176A
ENSG00000003056	2316.36	2657.21	2415.67	2249.4	2539.04	2692.7	2044.04	2154.56	1857.65	M6PR
ENSG00000003137	137.838	147.355	121.858	2.60781	2.74318	2.64637	27.8996	27.4057	21.4944	CYP26B1
ENSG00000003147	63.3375	62.0814	66.6614	352.645	340.114	426.034	51.6767	46.5419	47.3971	ICA1
ENSG00000003249	1021.72	977.544	909.789	2537.94	2389.3	2594.07	1811.58	1592.61	1405.75	DBNDD1
ENSG00000003393	1879.87	2027.99	1832.53	2038.56	2163.95	2281.07	1613.26	1599.15	1370.47	ALS2
ENSG00000003400	648.519	738.522	654.864	489.897	548.948	567.839	523.384	547.66	460.567	CASP10
ENSG00000003402	3230.03	3363.71	3134.85	4019.86	4119.16	4478.3	2968.11	2840.15	2510.35	CFLAR
ENSG00000003436	6765.38	7305.43	7561.64	6303.22	6697.33	8086.83	5948.9	5902.55	5794.34	TFPI
ENSG00000003509	444.086	465.606	467.476	500.608	516.458	604.898	446.704	430.349	409.785	NDUFAF7
ENSG00000003756	1591.07	1564.65	1515.17	1829.75	1770.54	2000.12	1426.95	1289.4	1184.2	RBM5
ENSG00000003987	7.12534	5.65679	5.15953	1.15013	0.89846	0.955971	7.65048	5.58088	4.82766	MTMR7
ENSG00000003989	4047.78	3911.14	2895.43	5330.1	5067.67	4376.47	7968.06	7074.39	4966.98	SLC7A2
ENSG00000004059	950.549	1091.14	941.772	1275.08	1440.22	1450.11	1093.17	1153.03	943.846	ARF5
ENSG00000004139	155.027	177.598	112.712	146.313	164.931	122.107	132.519	139.495	83.9625	SARM1
ENSG00000004142	2301.92	2534.87	2269.23	3288	3562.72	3720.59	2150.55	2176.02	1847.48	POLDIP2
ENSG00000004399	280.33	268.009	213.213	281.156	264.492	245.462	342.564	300.934	227.054	PLXND1
ENSG00000004455	2848.6	3284.97	2744.17	2662.62	3021.3	2944.28	2489.68	2638.11	2090.1	AK2
ENSG00000004468	46.5204	49.843	51.8577	4.80305	5.06365	6.1458	59.2414	58.3225	57.5491	CD38
ENSG00000004478	2516.26	2741.89	2198.55	2946.04	3158.77	2954.68	2704.9	2708.29	2059.57	FKBP4
ENSG00000004487	1391.2	1455.02	1237.03	1510.87	1554.86	1542.09	1181.49	1135.42	915.515	KDM1A
ENSG00000004534	1235.5	1331.24	1287.04	1193.8	1265.69	1427.48	1107.49	1096.49	1005.39	RBM6
ENSG00000004660	15.4346	11.805	9.64767	2.02412	1.52332	1.4523	21.4392	15.0671	11.6783	CAMKK1
ENSG00000004700	1586.4	1699.46	1664.19	1885.02	1987.01	2269.85	1422.46	1400.19	1300.39	RECQL
ENSG00000004766	816.327	900.072	871.625	1083.4	1175.4	1327.84	872.344	883.792	811.703	VPS50
ENSG00000004776	9.14737e-08	9.5616e-08	8.72022e-08	0.640424	0.658701	0.700795	0.358223	0.344063	0.297597	HSPB6
ENSG00000004777	6.56067	7.67654	9.88452	3.84892	4.43142	6.65639	3.53599	3.8017	4.64261	ARHGAP33
ENSG00000004779	821.789	984.205	823.808	937.496	1104.79	1078.77	937.975	1032.2	819.409	NDUFAB1
ENSG00000004799	202.488	200.315	154	235.944	229.673	205.979	330.668	300.577	219.159	PDK4
ENSG00000004809	7.7339	6.56172	8.72192	6.95557e-08	5.80681e-08	9.00407e-08	4.33784	3.38176	4.26316	SLC22A16
ENSG00000004838	6.96751	4.85386	4.13219	5.96665	4.09002	4.06187	15.5807	9.97344	8.05255	ZMYND10
ENSG00000004864	1741	1825	1730.44	2164.35	2232.43	2469.33	2396.44	2308.24	2075.72	SLC25A13
ENSG00000004866	312.159	275.574	252.351	353.925	307.439	328.422	321.334	260.657	226.376	ST7
ENSG00000004897	2118.14	2381.82	2253.84	2165.68	2396.26	2645.17	1931.43	1995.64	1790.98	CDC27
ENSG00000004975	161.707	147.527	159.82	240.933	216.285	273.332	245.53	205.825	211.471	DVL2
ENSG00000005007	463.683	407.394	341.567	510.516	441.357	431.675	518.475	418.574	332.833	UPF1
ENSG00000005020	177.422	155.787	156.194	479.354	414.159	484.403	340.42	274.655	261.166	SKAP2
ENSG00000005059	263.802	305.402	288.957	114.821	130.798	144.367	156.655	166.643	149.535	MCUB
ENSG00000005075	287.432	303.285	315.677	382.77	397.41	482.544	342.729	332.29	328.022	POLR2J
ENSG00000005100	549.903	512.59	456.527	724.481	664.504	690.399	516.358	442.267	373.573	DHX33
ENSG00000005108	185.786	164.703	141.892	82.5962	72.0499	72.4096	99.155	80.7703	65.9937	THSD7A
ENSG00000005156	340.651	333.076	301.719	475.097	457.09	483.024	429.703	386.057	331.67	LIG3
ENSG00000005175	430.128	405.21	426.543	573.415	531.543	652.721	508.757	440.396	439.663	RPAP3
ENSG00000005187	393.404	475.13	363.372	262.153	311.541	277.946	670.394	743.966	539.619	ACSM3
ENSG00000005189	88.466	95.3701	74.2829	92.0015	97.5927	88.6748	53.9153	53.4069	39.4519	REXO5
ENSG00000005194	1123.05	1279.13	1066.99	1355.75	1519.42	1478.53	853.961	893.721	707.036	CIAPIN1
ENSG00000005206	192.511	179.169	161.139	190.973	174.89	183.488	215.899	184.632	157.485	SPPL2B
ENSG00000005238	566	571.446	567.544	729.007	724.231	839.089	430.139	399.041	375.869	FAM214B
ENSG00000005243	277.904	352.81	284.152	410.937	513.343	482.307	244.346	285.037	217.723	COPZ2
ENSG00000005249	18.7512	7.20091	11.8868	3.80092	1.43626	2.76578	26.3186	9.28692	14.5393	PRKAR2B
ENSG00000005339	303.067	244.603	204.517	430.684	342.032	333.612	375.353	278.363	220.737	CREBBP
ENSG00000005379	30.4155	31.7362	22.1084	38.2772	39.2995	31.9371	57.1472	54.7905	36.1995	TSPOAP1
ENSG00000005381	0.963814	0.666711	1.37281	3.29974	2.246	5.39496	1.74283	1.10777	2.1633	MPO
ENSG00000005421	4785.66	5600.86	4518.94	7213.82	8307.39	7819.02	9543.46	10262.9	7853.16	PON1
ENSG00000005436	465.591	482.594	452.069	564.989	576.24	629.697	566.907	539.931	479.684	GCFC2
ENSG00000005448	39.5211	49.9855	34.6562	40.6004	50.5279	40.8672	33.2772	38.6733	25.4297	WDR54
ENSG00000005469	520.716	580.413	435.894	791.47	868.072	760.511	496.027	508.032	361.85	CROT
ENSG00000005471	4033.02	3706.53	9107.73	999.236	903.631	2590.24	3756.94	3172.64	7393.64	ABCB4
ENSG00000005483	552.732	457.023	471.322	1006.27	818.699	984.94	705.833	536.259	524.504	KMT2E
ENSG00000005486	589.897	612.699	560.308	855.446	874.279	932.687	639.696	610.513	529.503	RHBDD2
ENSG00000005513	2.03241e-07	2.00369	1.99621	4.76538e-08	0.462277	0.53726	5.6771e-08	0.514275	0.48592	SOX8
ENSG00000005700	3.76085e-08	1.20403e-07	7.88948e-08	0.304676	0.959794	0.733658	0.693736	2.04078	1.26824	IBTK
ENSG00000005801	548.193	553.902	533.152	540.907	537.784	603.854	522.941	485.514	443.214	ZNF195
ENSG00000005810	2585.62	2159.54	2135.26	3217.08	2643.89	3049.57	2425.97	1861.78	1745.87	MYCBP2
ENSG00000005812	1392.31	1516.36	1632.36	1966.76	2107.66	2646.81	1608.36	1609.52	1643.26	FBXL3
ENSG00000005844	32.2598	35.6868	28.837	14.448	15.7268	14.8248	145.073	147.463	113.01	ITGAL
ENSG00000005882	149.23	155.326	143.756	229.473	235.021	253.743	172.09	164.587	144.468	PDK2
ENSG00000005884	481.375	608.668	479.003	451.276	561.467	515.453	287.15	333.622	249.005	ITGA3
ENSG00000005961	3.33283e-08	1.8015e-15	3.59204e-08	0.446715	2.37596e-08	0.552652	1.54672	7.68212e-08	1.45272	ITGA2B
ENSG00000005981	6.9535	5.07369	4.89816	5.96082	4.27969	4.81978	10.1026	6.77333	6.20162	ASB4
ENSG00000006007	1966.74	2219.07	1996.33	1689.88	1876.14	1968.94	1495.32	1550.27	1322.7	GDE1
ENSG00000006015	257.567	288.076	263.777	276.257	304.03	324.752	356.25	366.119	317.941	REX1BD
ENSG00000006025	17.3686	10.7707	14.7783	4.23032	2.58129	4.13165	14.8667	8.47119	11.0235	OSBPL7
ENSG00000006042	125.138	171.617	124.558	606.095	817.899	692.494	493.978	622.487	428.484	TMEM98
ENSG00000006047	1.75175	0.915943	1.33701	8.32601	4.2837	7.29445	1.86999	0.898429	1.24379	YBX2
ENSG00000006062	161.9	155.647	120.207	281.799	266.575	240.168	224.966	198.728	145.561	MAP3K14
ENSG00000006071	1.09993	1.14392	1.74617	8.53635e-08	8.73556e-08	1.55556e-07	0.900338	0.860375	1.24558	ABCC8
ENSG00000006118	1351.81	1507.66	1304.25	1605.12	1761.49	1777.64	714.214	731.924	600.505	TMEM132A
ENSG00000006125	2212.1	2054.55	1971.46	2577.61	2355.68	2636.89	1688.56	1441.05	1311.42	AP2B1
ENSG00000006194	990.189	1037.22	873.516	1218.2	1255.62	1233.57	898.736	865.041	690.922	ZNF263
ENSG00000006210	449.966	431.701	309.541	989.546	934.169	781.388	684.163	603.132	410.149	CX3CL1
ENSG00000006282	1795.3	2050.12	1744.51	2207.48	2480.41	2462.21	1728.96	1814.16	1464.08	SPATA20
ENSG00000006327	4760.43	5496.66	5404.91	6500.78	7385.91	8472.28	5867.59	6225.33	5805.6	TNFRSF12A
ENSG00000006432	468.481	361.455	398.823	490.575	372.437	479.386	351.002	248.84	260.4	MAP3K9
ENSG00000006451	957.521	1081.22	1022.39	1181.78	1313.08	1448.43	920.197	954.768	856.234	RALA
ENSG00000006453	2168.21	2044.38	2277.76	2372.19	2200.88	2860.54	1790.93	1551.63	1639.56	BAIAP2L1
ENSG00000006459	647.887	608.878	637.471	830.853	768.318	938.377	905.347	781.799	776.283	KDM7A
ENSG00000006468	429.183	498.917	335.051	436.535	499.333	391.183	209.583	223.868	142.583	ETV1
ENSG00000006530	70.5679	75.4812	63.476	80.0436	84.2451	82.6459	64.9478	63.8331	50.9109	AGK
ENSG00000006534	56.9037	60.6078	56.1857	63.9042	66.9735	72.428	90.2198	88.2956	77.6302	ALDH3B1
ENSG00000006555	102.9	108.946	122.237	90.5614	94.3457	123.486	129.267	125.757	133.819	TTC22
ENSG00000006576	269.064	275.691	267.351	382.93	386.075	436.754	324.94	305.928	281.366	PHTF2
ENSG00000006606	10.5319	15.7116	18.967	2.64935	3.88902	5.47677	3.53702	4.84844	5.55104	CCL26
ENSG00000006607	957.138	945.271	845.137	1226.62	1192	1243.24	709.91	644.221	546.261	FARP2
ENSG00000006611	22.8701	40.137	23.5777	2.29983	3.97153	2.72158	6.23735	10.0583	5.60372	USH1C
ENSG00000006625	225.178	257.612	222.484	342.776	385.867	388.755	220.329	231.613	189.709	GGCT
ENSG00000006634	144.366	126.383	158.328	145.403	125.252	183.046	143.118	115.125	136.783	DBF4
ENSG00000006638	9.27919	13.5913	10.0029	0.271855	0.391809	0.336391	10.3694	13.9558	9.74121	TBXA2R
ENSG00000006652	863.688	809.582	771.258	1391.87	1283.77	1426.7	1029.15	886.406	800.877	IFRD1
ENSG00000006695	204.181	187.44	185.676	330.451	298.497	344.936	213.153	179.799	168.917	COX10
ENSG00000006704	95.0902	100.441	84.9191	167.403	173.99	171.603	103.422	100.378	80.4871	GTF2IRD1
ENSG00000006712	622.595	709.729	653.419	777.458	872.067	936.603	507.162	531.231	463.85	PAF1
ENSG00000006715	1394.83	1526	1382.37	1769.17	1904.54	2012.63	1786.27	1795.69	1542.74	VPS41
ENSG00000006740	13.5968	23.6184	12.5466	4.25793	7.27774	4.51004	7.35872	11.7453	5.91747	ARHGAP44
ENSG00000006744	1593.51	1720.62	1540.78	1739.24	1847.89	1930.36	1464.44	1452.95	1233.96	ELAC2
ENSG00000006747	6.37047	1.28085	3.2394	1.68587	0.333531	0.98403	39.6862	7.33189	17.5864	SCIN
ENSG00000006831	3569.42	3460.27	3448.13	5094.22	4859.33	5648.8	5101.06	4543.84	4294.29	ADIPOR2
ENSG00000006837	9.9383	8.03133	10.8911	9.52186	7.57151	11.9777	7.45219	5.53361	7.11687	CDKL3
ENSG00000007001	16.4349	20.5085	16.1102	0.596472	0.732388	0.671143	4.3302	4.96503	3.699	UPP2
ENSG00000007047	86.1302	96.6911	111.184	92.7926	102.502	137.497	131.569	135.717	148.008	MARK4
ENSG00000007062	271.675	294.816	261.7	32.4968	34.6998	35.9325	68.5266	68.3297	57.5251	PROM1
ENSG00000007080	377.296	404.652	375.141	544.236	574.346	621.143	494.189	487.016	428.203	CCDC124
ENSG00000007168	2448.35	2464.12	2303.03	4169.43	4129.06	4501.9	2672.67	2471.63	2190.87	PAFAH1B1
ENSG00000007171	3.0729	3.5861	4.37078	3.9723	4.56145	6.48553	11.1456	11.9516	13.8152	NOS2
ENSG00000007174	1.79125e-08	0.642265	1.35166	6.67718e-16	2.3558e-08	5.78358e-08	7.11205e-08	2.34317	4.67682	DNAH9
ENSG00000007202	7025.38	7062.63	6504.74	8664.94	8571.33	9209.12	5066.73	4680.31	4088.2	KIAA0100
ENSG00000007237	27.4876	17.3255	22.2396	12.488	7.74509	11.5978	112.566	65.1935	79.3673	GAS7
ENSG00000007255	203.044	252.375	228.206	242.48	296.564	312.827	242.916	277.434	237.922	TRAPPC6A
ENSG00000007264	7.58895	3.24333	5.08835	1.82681	0.768224	1.40598	84.0201	32.9946	49.0933	MATK
ENSG00000007312	25.7373	17.7965	21.546	1.89291	1.28792	1.81898	12.2132	7.75982	8.90999	CD79B
ENSG00000007341	309.293	287.094	316.162	359.596	328.44	421.936	300.246	256.084	267.461	ST7L
ENSG00000007372	3.98903e-08	0.419589	0.579513	1.10954e-07	1.14838	1.85024	4.48379e-08	0.433362	0.567655	PAX6
ENSG00000007376	462.906	459.801	429.955	412.124	402.801	439.39	372.311	339.807	301.356	RPUSD1
ENSG00000007384	266.533	271.113	246.347	269.221	269.46	285.627	301.927	282.195	243.189	RHBDF1
ENSG00000007392	630.084	684.639	568.594	605.906	647.82	627.627	623.832	622.846	490.587	LUC7L
ENSG00000007516	19.7203	15.1369	15.229	32.1732	24.2998	28.5197	30.8429	21.7534	20.7567	BAIAP3
ENSG00000007520	592.483	670.256	590.878	689.438	767.443	789.24	508.095	528.152	441.581	TSR3
ENSG00000007541	357.558	306.636	287.704	301.158	254.131	278.154	315.076	248.28	220.932	PIGQ
ENSG00000007545	67.7921	47.1027	61.8761	97.6216	66.7419	102.278	103.691	66.2	82.4763	CRAMP1
ENSG00000007866	159.118	133.634	148.962	150.124	124.06	161.324	162.193	125.163	132.321	TEAD3
ENSG00000007908	12.6178	8.98683	5.0278	0.463595	0.324899	0.212044	19.2918	12.6254	6.69902	SELE
ENSG00000007923	664.85	684.391	630.615	858.184	869.254	934.358	729.352	689.87	602.867	DNAJC11
ENSG00000007933	2693.35	3371.5	2602.79	4603.43	5670.19	5106.45	4248.99	4887.26	3578.29	FMO3
ENSG00000007944	151.18	152.277	145.124	97.4231	96.5578	107.349	119.855	110.929	100.264	MYLIP
ENSG00000008018	3498.94	4009.03	3353.85	3639.56	4103.34	4004.5	3150.19	3316.57	2631.41	PSMB1
ENSG00000008083	219.55	245.375	244.591	170.395	187.387	217.899	169.929	174.507	164.974	JARID2
ENSG00000008118	2.3977	0.810923	0.779022	0.588102	0.195715	0.219331	1.31091e-07	4.07387e-08	3.71169e-08	CAMK1G
ENSG00000008128	37.4809	35.9178	27.4327	30.8423	29.0825	25.9118	52.4089	46.1482	33.4278	CDK11A
ENSG00000008130	1219.83	1324.76	1107.95	1893.93	2023.9	1974.59	1710.03	1706.44	1353.53	NADK
ENSG00000008226	3.77009	3.39088	4.91308	7.4195	6.5663	11.0986	3.69256	3.05167	4.19346	DLEC1
ENSG00000008256	498.591	512.229	523.469	533.507	539.319	642.952	296.721	280.103	271.48	CYTH3
ENSG00000008277	4.10781	3.81783	1.1407	0.447648	0.409382	0.142689	11.3692	9.70925	2.75128	ADAM22
ENSG00000008282	1354.01	1312.61	1385.33	2109.86	2012.59	2477.86	1586.64	1413.33	1414.66	SYPL1
ENSG00000008283	689.711	753.155	681.032	679.525	730.144	770.19	536.655	538.47	461.784	CYB561
ENSG00000008294	3242.32	3440.47	3017.43	5115.31	5340.97	5464.43	3187.24	3107.61	2584.88	SPAG9
ENSG00000008300	28.5416	16.8597	14.1773	79.3718	46.1342	45.2555	44.2005	23.991	19.1331	CELSR3
ENSG00000008311	808.294	988.072	790.91	664.417	799.182	746.26	767.584	862.173	654.527	AASS
ENSG00000008323	75.2074	63.4757	54.5579	112.904	93.765	94.0149	93.8015	72.7455	59.2995	PLEKHG6
ENSG00000008324	204.602	250.05	285.338	241.168	290.017	386.066	194.546	218.47	236.438	SS18L2
ENSG00000008382	167.153	202.079	147.259	431.327	513.098	436.183	250.67	278.458	192.449	MPND
ENSG00000008394	11913.1	11885.5	12515.6	19433.1	19077.4	23434.7	18831.4	17263.3	17240.6	MGST1
ENSG00000008405	722.918	798.642	801.041	989.661	1075.81	1258.76	534.504	542.579	516.131	CRY1
ENSG00000008441	104.591	71.722	66.9944	110.476	74.5439	81.2278	112.248	70.7273	62.6567	NFIX
ENSG00000008513	3807.72	4197.95	3933.75	2992.47	3246.3	3548.67	2281.93	2311.66	2054.42	ST3GAL1
ENSG00000008516	4.70563	3.38303	2.98259	11.9478	8.45202	8.69269	12.0906	7.98704	6.67833	MMP25
ENSG00000008517	3360.41	3283.64	3051.71	3666.33	3525.19	3821.87	4301.63	3862.31	3404.31	IL32
ENSG00000008710	505.949	485.672	406.289	741.855	700.715	683.816	876.303	772.93	613.234	PKD1
ENSG00000008735	12.2139	10.5986	10.2092	60.7767	51.894	58.313	10.7657	8.58389	7.84188	MAPK8IP2
ENSG00000008838	390.93	398.35	353.443	509.89	511.245	529.163	392.805	367.784	309.486	MED24
ENSG00000008853	115.064	129.954	104.081	222.073	246.792	230.58	132.837	137.854	104.712	RHOBTB2
ENSG00000008869	1673.57	1747.14	1707.52	1357.79	1394.76	1590.17	1334.58	1280.19	1186.61	HEATR5B
ENSG00000008952	1994.74	2044.08	2292.14	2872.73	2896.63	3789.15	2663.98	2508.37	2667.66	SEC62
ENSG00000008988	5578.46	6540.46	5740.43	4566.61	5268.33	5394.06	4511.97	4860.82	4046.13	RPS20
ENSG00000009307	15795.3	18105.8	16348	17610.7	19863.4	20922.1	14209.3	14966.2	12816	CSDE1
ENSG00000009335	4079.28	4195.75	3937.15	5123.34	5185.2	5676.02	3664.49	3463.29	3082.16	UBE3C
ENSG00000009413	1143.39	897.95	892.038	2675.99	2067.9	2396.44	1603.46	1157.09	1090.16	REV3L
ENSG00000009724	1053.39	1119.41	1077.21	707.729	740.038	830.747	1813.94	1771.23	1616.51	MASP2
ENSG00000009765	709.538	709.764	609.445	1623.79	1598.28	1600.96	1507.59	1385.7	1128.46	IYD
ENSG00000009780	166.869	170.565	154.589	216.065	217.312	229.763	230.23	216.233	185.87	FAM76A
ENSG00000009790	2.72515	1.63179	1.63923	4.4085	2.59746	3.04391	92.4927	50.8897	48.4842	TRAF3IP3
ENSG00000009830	209.766	194.369	210.177	407.616	371.645	468.807	271.993	231.578	237.493	POMT2
ENSG00000009844	1390.77	1585.38	1422.8	1697.93	1904.51	1993.89	1346.46	1410.33	1200.4	VTA1
ENSG00000009950	284.743	294.913	243.24	419.411	427.432	411.259	509.557	484.935	379.333	MLXIPL
ENSG00000009954	2297.18	2258.58	2106.39	2797.65	2706.58	2944.62	2623.64	2370.26	2096.49	BAZ1B
ENSG00000010017	670.175	657.754	621.165	870.503	840.68	926.149	733.408	661.409	592.39	RANBP9
ENSG00000010030	60.7274	64.6362	68.5246	72.0475	75.4563	93.3195	97.2564	95.117	95.6364	ETV7
ENSG00000010072	351.726	419.042	342.129	381.138	446.809	425.559	304.237	333.054	257.894	SPRTN
ENSG00000010165	1030.54	1070.52	874.476	1246.59	1274.2	1214.22	978.799	934.27	723.803	EEF1AKNMT
ENSG00000010219	250.893	337.289	310.771	268.127	354.683	381.229	241.598	298.44	260.79	DYRK4
ENSG00000010244	3052.51	3299.4	2938.3	3291.68	3500.91	3637.04	2638.93	2620.93	2213.66	ZNF207
ENSG00000010256	3227.77	3621.3	3295.76	3808.99	4204.92	4464.32	3195.39	3294.09	2843.29	UQCRC1
ENSG00000010270	704.13	861.657	744.029	734.213	884.076	890.535	689.764	775.588	635.157	STARD3NL
ENSG00000010278	2023.45	2430.26	2212.48	2509.83	2966.12	3150.08	2359.91	2604.38	2248.66	CD9
ENSG00000010292	315.421	309.578	326.102	274.497	265.096	325.756	225.067	202.974	202.777	NCAPD2
ENSG00000010295	203.761	223.221	168.163	247.123	266.386	234.107	222.187	223.657	159.799	IFFO1
ENSG00000010310	13.7275	16.3854	5.80764	6.42364	7.54455	3.11947	8.49929	9.32177	3.13354	GIPR
ENSG00000010318	65.8928	74.3147	57.305	68.0756	75.5465	67.9576	59.5775	61.7402	45.1523	PHF7
ENSG00000010319	1.44579	2.09936	1.46412	1.39278	1.98999	1.61899	2.17299	2.89927	1.91766	SEMA3G
ENSG00000010322	610.954	655.719	600.887	687.343	725.887	775.98	715.911	706.022	613.604	NISCH
ENSG00000010327	234.771	196.673	157.9	19.6186	16.1716	15.146	309.817	238.482	181.589	STAB1
ENSG00000010361	40.4758	43.5827	29.5562	35.014	37.0976	29.3486	47.3466	46.8444	30.1291	FUZ
ENSG00000010379	20.0143	25.7437	11.1756	26.6536	33.7345	17.0836	30.496	36.0432	14.8394	SLC6A13
ENSG00000010438	366.396	396.768	379.646	159.333	169.777	189.507	230.496	229.351	208.131	PRSS3
ENSG00000010539	259.229	288.725	250.39	235.926	258.56	261.577	238.742	244.331	200.958	ZNF200
ENSG00000010610	84.8907	78.2136	78.4445	19.2488	17.4506	20.4173	169.431	143.438	136.44	CD4
ENSG00000010626	60.4822	50.0033	48.1308	73.6799	59.9385	67.3034	76.1353	57.8372	52.799	LRRC23
ENSG00000010704	689.475	727.129	627.214	533.982	554.122	557.591	502.753	487.189	398.562	HFE
ENSG00000010803	598.009	576.739	497.627	478.291	453.889	456.857	373.689	331.155	270.988	SCMH1
ENSG00000010810	201.05	195.356	176.685	60.9726	58.2965	61.5067	271.932	242.791	208.257	FYN
ENSG00000010818	894.611	848.944	1053.86	1144.78	1068.94	1547.97	725.34	632.465	744.619	HIVEP2
ENSG00000010932	17.3301	18.1376	14.3775	496.942	511.763	473.237	301.363	289.813	217.879	FMO1
ENSG00000011007	1353.71	1266.89	1125.75	1504.34	1385.31	1436	1472.3	1266.08	1066.98	ELOA
ENSG00000011009	1390.93	1508.67	1387.62	1612.71	1721.2	1846.77	1093.68	1090.01	950.822	LYPLA2
ENSG00000011021	202.159	155.929	145.797	267.463	202.994	221.417	223.207	158.194	140.283	CLCN6
ENSG00000011028	64.2538	44.5062	39.8127	43.3675	29.5577	30.8446	43.0255	27.384	23.2324	MRC2
ENSG00000011105	1528.71	1609.95	1427.32	1336.98	1385.47	1432.89	1314.93	1272.44	1069.9	TSPAN9
ENSG00000011132	325.973	375.339	344.473	387.54	439.081	470.092	401.558	424.854	369.8	APBA3
ENSG00000011143	91.9918	114.213	104.017	126.282	154.275	163.903	106.112	121.055	104.559	MKS1
ENSG00000011198	620.505	717.123	642.373	1250.4	1421.95	1485.88	655.15	695.728	591.054	ABHD5
ENSG00000011243	1079.09	1120.62	1019.75	1051.18	1074.15	1140.27	1026.37	979.387	845.247	AKAP8L
ENSG00000011258	434.602	419.827	444.685	410.477	390.17	482.105	447.103	396.859	398.669	MBTD1
ENSG00000011260	481.331	521.45	437.684	548.484	584.68	572.497	464.968	462.851	368.455	UTP18
ENSG00000011275	1026.22	956.51	936.092	1082.76	993.034	1133.7	997.666	854.441	793.059	RNF216
ENSG00000011295	1023.24	1112.88	1016.83	1223.7	1309.58	1395.84	1381.6	1380.7	1196.45	TTC19
ENSG00000011304	1477.59	1198.85	1169.52	1521.35	1214.58	1382.2	1509.98	1125.72	1041.52	PTBP1
ENSG00000011347	73.2752	49.5042	83.4946	64.5914	42.9383	84.4828	529.026	328.406	525.318	SYT7
ENSG00000011376	800.464	781.904	677.581	866.831	833.166	842.258	714.611	641.403	527.148	LARS2
ENSG00000011405	2263.02	2031.33	2261.71	3413.67	3015.1	3916.19	2829.34	2333.61	2464.21	PIK3C2A
ENSG00000011422	149.694	118.091	127.302	48.9113	37.967	47.7452	205.702	149.108	152.444	PLAUR
ENSG00000011426	255.853	316.125	271.833	23.2422	28.2574	28.3453	66.0518	74.9899	61.1563	ANLN
ENSG00000011451	104.293	86.1636	87.1813	115.082	93.5534	110.424	120.847	91.7385	88.033	WIZ
ENSG00000011454	852.837	883.706	770.139	1136.19	1158.46	1177.74	805.435	766.871	633.837	RABGAP1
ENSG00000011465	80.4927	103.703	104.965	0.265438	0.336499	0.39732	62.3183	73.7735	70.8183	DCN
ENSG00000011478	69.6968	67.4705	60.8557	98.7795	94.0922	99.0028	73.3603	65.2547	55.8205	QPCTL
ENSG00000011485	658.078	717.835	607.827	1029.57	1105.07	1091.57	813.144	815.013	654.507	PPP5C
ENSG00000011523	222.037	207.784	226.225	204.085	187.925	238.681	326.674	280.899	290.049	CEP68
ENSG00000011566	608.92	638.173	623.197	1239.26	1277.98	1455.86	824.805	794.289	735.631	MAP4K3
ENSG00000011600	95.2001	57.2882	70.5202	52.8559	31.2973	44.9429	416.076	230.065	268.592	TYROBP
ENSG00000011638	83.1765	71.1874	63.5979	34.6542	29.184	30.4152	53.1499	41.7979	35.4151	TMEM159
ENSG00000012048	146.046	131.456	127.948	114.234	101.175	114.877	105.592	87.3323	80.6162	BRCA1
ENSG00000012061	577.835	700.637	587.938	447.586	534.012	522.752	491.627	547.741	435.921	ERCC1
ENSG00000012124	2.21528	1.96442	0.823687	7.39748	6.45469	3.15726	9.33413	7.60553	3.02449	CD22
ENSG00000012171	37.6352	47.817	41.635	140.322	175.429	178.19	63.673	74.335	61.3853	SEMA3B
ENSG00000012223	7.26377e-08	1.51419e-07	1.04833e-07	1.27565	2.61659	2.11328	0.719022	1.37724	0.904318	LTF
ENSG00000012232	1004.72	922.385	920.051	1108.03	1000.94	1164.7	876.826	739.658	699.72	EXTL3
ENSG00000012504	3375.56	3738.13	3000.37	2919.64	3181.44	2978.86	2905.37	2956.37	2250.47	NR1H4
ENSG00000012660	4321.76	4762.71	4396.91	4719.65	5117.87	5511.75	4975.95	5038.7	4411.71	ELOVL5
ENSG00000012822	686.06	678.008	649.508	796.826	774.859	865.921	666.281	605.034	549.697	CALCOCO1
ENSG00000012983	514.281	518.139	564.064	740.144	733.75	931.829	543.576	503.217	519.556	MAP4K5
ENSG00000013016	73.4206	98.1131	96.6649	16.622	21.8564	25.1204	51.3391	63.0387	58.9038	EHD3
ENSG00000013275	2.41886e-07	5.24122e-08	5.39316e-08	0.683787	0.14579	0.175003	4.28341	0.852826	0.832273	PSMC4
ENSG00000013288	639.405	569.702	556.55	802.293	703.381	801.591	810.933	663.905	615.115	MAN2B2
ENSG00000013293	5.83643e-08	2.42774e-07	1.83613e-08	2.02148	8.2739	0.729992	0.978811	3.74113	0.268348	SLC7A14
ENSG00000013297	3.42391	5.6543	2.91921	8.33376	13.542	8.15599	1.22531	1.85931	0.910401	CLDN11
ENSG00000013306	1161.97	1282.54	1136.88	1298.05	1409.78	1457.81	1089.9	1105.38	929.285	SLC25A39
ENSG00000013364	2933.9	2704.97	2452.26	4273.32	3876.75	4099.96	3168.06	2683.86	2307.59	MVP
ENSG00000013374	1852.04	1955.02	1840.11	2023.05	2101.32	2307.24	1797.86	1743.84	1556.66	NUB1
ENSG00000013375	4914.64	5414.06	5567.85	7916.51	8581.26	10294.9	6262.21	6338.82	6182.55	PGM3
ENSG00000013392	404.171	385.406	411.414	468.678	439.758	547.621	384.241	336.673	340.849	RWDD2A
ENSG00000013441	1528.91	1686.54	1573.74	1620.56	1758.99	1914.72	2115.67	2144.43	1897.76	CLK1
ENSG00000013503	742.676	696.476	675.977	693.696	640.12	724.759	585.68	504.681	464.555	POLR3B
ENSG00000013523	247.316	230.147	211.308	414.053	379.137	406.081	307.47	262.91	228.935	ANGEL1
ENSG00000013561	1539.58	1762.45	1614.77	2519.47	2838	3033.28	1781.8	1874.24	1628.6	RNF14
ENSG00000013573	57.7312	57.2877	49.4952	147.605	144.125	145.26	224.457	204.661	167.699	DDX11
ENSG00000013583	418.485	343.147	332.827	399.6	322.413	364.8	694.922	523.584	481.635	HEBP1
ENSG00000013588	122.41	167.267	127.571	30.2092	40.618	36.1381	48.3568	60.7156	43.9174	GPRC5A
ENSG00000013725	2.46611	1.85292	1.69924	0.395469	0.292376	0.312786	37.8059	26.1008	22.7011	CD6
ENSG00000013810	84.3588	96.474	94.5304	41.5069	46.7074	53.3892	46.2915	48.6441	45.205	TACC3
ENSG00000014123	1341.83	1458.59	1530.24	1485.64	1589.04	1944.77	1520.48	1518.68	1511.08	UFL1
ENSG00000014138	178.892	195.023	172.764	173.284	185.882	192.093	160.722	160.997	135.263	POLA2
ENSG00000014164	26.3709	16.5942	22.26	25.8831	16.0264	25.0789	33.5903	19.4221	24.7092	ZC3H3
ENSG00000014216	1681.84	1705.97	1524.16	1897.21	1893.61	1973.59	1729.55	1612.02	1365.92	CAPN1
ENSG00000014257	1.92041	1.72481	0.35322	1.05058e-07	9.28457e-08	2.21806e-08	4.02656	3.32299	0.645399	ACPP
ENSG00000014641	3741.25	4547.85	4069.95	3234.87	3869.3	4039.44	3276.42	3659.65	3106.1	MDH1
ENSG00000014824	1387.59	1619.84	1562.73	2106.06	2419.17	2722.61	1562.16	1675.66	1533.18	SLC30A9
ENSG00000014914	361.029	374.269	284.938	924.52	943.07	837.56	511.434	487.171	351.756	MTMR11
ENSG00000014919	1341.85	1137.73	1175.11	1903.87	1588.4	1913.82	1147.12	893.708	875.439	COX15
ENSG00000015133	143.155	127.121	129.213	155.676	136.025	161.292	207.545	169.345	163.251	CCDC88C
ENSG00000015153	475.787	489.699	483.712	856.095	867.011	999.054	638.571	603.915	565.755	YAF2
ENSG00000015171	1929.91	1986.82	1899.76	2572.61	2606.05	2906.88	1921.77	1817.91	1648.56	ZMYND11
ENSG00000015413	2.79361	8.29972	1.86171	5.89859e-08	1.72438e-07	4.51217e-08	0.232734	0.63534	0.13516	DPEP1
ENSG00000015475	2376.3	2795.59	2341.46	1989.37	2302.9	2250.06	1982.86	2143.45	1702.63	BID
ENSG00000015479	63.3781	72.6481	74.5134	105.791	119.322	142.77	88.9442	93.6811	91.1289	MATR3
ENSG00000015520	301.446	221.542	197.089	502.064	363.071	376.793	493.039	332.949	280.917	NPC1L1
ENSG00000015532	364.602	335.376	300.131	337.928	305.86	319.308	328.303	277.483	235.511	XYLT2
ENSG00000015568	33.292	33.0662	25.3737	37.8356	36.9768	33.1006	22.6736	20.6925	15.0594	RGPD5
ENSG00000015676	1848.8	2059.98	1946.26	2172.34	2381.7	2625.01	1782.62	1825.08	1635.36	NUDCD3
ENSG00000016391	1112	1185.69	827.117	1459.03	1530.79	1245.71	1355.15	1327.71	878.402	CHDH
ENSG00000016402	13.088	1.63265e-07	0.924229	0.924229	1.13445e-08	0.0749164	1.58779e-07	1.81996e-15	9.77106e-09	IL20RA
ENSG00000016864	677.916	727.472	560.859	790.071	834.243	750.302	631.649	622.825	455.405	GLT8D1
ENSG00000017260	1960.94	1916.11	1782.58	2599.09	2498.98	2712.06	1715.87	1540.6	1359.3	ATP2C1
ENSG00000017427	511.094	483.577	460.539	1591.67	1481.85	1646.31	1027.33	893.15	806.714	IGF1
ENSG00000017797	1347.87	1401.01	1401.01	2073.03	2120.24	2473.38	1391.42	1328.93	1260.36	RALBP1
ENSG00000018189	973.505	892.23	852.739	959.249	865.08	964.499	893.388	752.365	681.965	RUFY3
ENSG00000018236	1	1	5	2.12184e-08	2.08785e-08	1.2178e-07	2.07057e-08	1.90256e-08	9.02201e-08	CNTN1
ENSG00000018280	5.148	4.04152	4.82665	9.83471	7.59719	10.5843	30.3274	21.8771	24.7791	SLC11A1
ENSG00000018408	808.925	853.6	691.706	1587.46	1648.29	1558.14	933.597	905.221	695.691	WWTR1
ENSG00000018510	3533.94	3835.81	3945.05	5541.54	5918.54	7100.94	4424.93	4413.21	4304.71	AGPS
ENSG00000018625	2.6285	1.2918	2.07095	27.2567	13.181	24.6506	0.936051	0.422704	0.642695	ATP1A2
ENSG00000018699	535.669	612.568	511.434	500.446	563.119	548.456	441.767	464.195	367.562	TTC27
ENSG00000018869	67.6386	65.1989	61.3291	43.8522	41.5932	45.641	80.6803	71.4599	63.7505	ZNF582
ENSG00000019102	46.92	51.5257	61.2107	13.6537	14.7537	20.4461	34.9076	35.2237	39.6856	VSIG2
ENSG00000019144	287.485	297.73	237.045	138.628	141.268	131.208	179.331	170.653	128.859	PHLDB1
ENSG00000019169	85.0662	79.3187	66.6331	75.563	69.3287	67.9414	215.57	184.696	147.152	MARCO
ENSG00000019186	14.1186	21.3505	26.1396	3.77535e-08	5.6177e-08	8.02335e-08	3.264	4.53539	5.26623	CYP24A1
ENSG00000019485	113.153	116.955	83.7257	128.675	130.867	109.29	116.696	110.83	75.2476	PRDM11
ENSG00000019505	49.9817	56.0297	36.2779	8.79193	9.6979	7.325	8.56018	8.81739	5.4145	SYT13
ENSG00000019549	98.1012	148.284	97.7525	118.031	175.55	135.002	111.242	154.503	96.5974	SNAI2
ENSG00000019582	1281.77	1076.58	1249.86	138.132	114.16	154.61	2321.06	1791.31	1972.34	CD74
ENSG00000019991	19.76	15.5354	13.6796	0.389518	0.301335	0.309532	41.6912	30.1183	25.1521	HGF
ENSG00000019995	1775.97	1911.43	1830.44	3366.63	3565.37	3982.98	2280.94	2255.72	2048.7	ZRANB1
ENSG00000020129	135.689	142.888	114.152	150.715	156.169	145.542	107.127	103.658	78.5384	NCDN
ENSG00000020181	70.1021	74.7068	71.1451	4.66292	4.8896	5.43205	54.4162	53.2852	48.1266	ADGRA2
ENSG00000020256	178.522	149.475	176.176	291.462	240.129	330.164	253.599	195.108	218.096	ZFP64
ENSG00000020426	364.323	445.711	350.902	386.521	465.292	427.331	318.181	357.676	267.065	MNAT1
ENSG00000020577	1228.26	1054.38	1123.3	2899.46	2449.11	3043.78	1987.31	1567.55	1583.85	SAMD4A
ENSG00000020633	1.91392	1.41506	1.66612	1.33668e-07	9.72442e-08	1.33568e-07	21.3631	14.5132	16.2065	RUNX3
ENSG00000020922	401.469	426.738	377.542	467.106	488.552	504.221	431.974	421.907	354.01	MRE11
ENSG00000021300	21.6487	21.2066	18.8606	5.05706	4.87442	5.05724	4.89018	4.40162	3.71272	PLEKHB1
ENSG00000021355	2909.4	3273.27	3129.15	2020.48	2236.75	2494.41	2019.67	2087.89	1892.98	SERPINB1
ENSG00000021461	26.9964	28.663	20.7428	25.0122	26.1308	22.0599	79.3265	77.3898	53.1158	CYP3A43
ENSG00000021488	320.941	390.339	305.996	426.799	510.77	467.096	400.864	447.985	333.067	SLC7A9
ENSG00000021574	495.621	540.14	607.678	648.288	695.201	912.397	569.399	570.193	608.392	SPAST
ENSG00000021645	4.80679	6.05127	6.09566	0.270936	0.335617	0.394389	3.98763	4.61271	4.40681	NRXN3
ENSG00000021762	19.7165	16.8202	9.07709	2.96608	2.48983	1.56745	21.188	16.6089	8.50064	OSBPL5
ENSG00000021776	1676.77	1756.9	1691.47	1624.78	1675.15	1881.39	1378.79	1327.45	1212.09	AQR
ENSG00000021826	10259.6	11870.9	9087.07	19435.1	22127.2	19759.4	24648	26205.1	19024.8	CPS1
ENSG00000021852	3256.91	3752.92	3141.15	4141.72	4696.03	4585.17	4270.68	4521.8	3589.42	C8B
ENSG00000022277	1297.07	1586.56	1376.17	1479.31	1780.49	1801.61	1188.78	1336.12	1099.15	RTF2
ENSG00000022567	35.0722	40.4985	32.6259	2.49296	2.83255	2.662	25.8186	27.3942	20.9304	SLC45A4
ENSG00000022840	1370.15	1232.54	1344.89	1438.55	1273.34	1620.83	1403.67	1160.23	1200.68	RNF10
ENSG00000022976	216.233	238.593	180.481	263.474	286.061	252.43	215.9	218.896	157.039	ZNF839
ENSG00000023041	735.9	774.104	770.512	924.811	957.236	1111.49	858.139	829.444	783	ZDHHC6
ENSG00000023171	92.9884	94.9132	73.9463	14.4031	14.4657	13.1473	58.5676	54.9294	40.5872	GRAMD1B
ENSG00000023228	1.53966	0.873375	0.589469	5.51687	3.07932	2.42449	5.90985	3.08036	1.97177	NDUFS1
ENSG00000023287	3004.97	2840.05	3460.64	3565.95	3316.25	4713.94	3106.99	2698.22	3118.18	RB1CC1
ENSG00000023318	1309.2	1386.9	1433.87	1384.54	1443.21	1740.61	1197	1165.15	1142.46	ERP44
ENSG00000023330	1688.57	1847.9	2142.75	1358.9	1463.29	1979.39	1903.34	1913.93	2104.81	ALAS1
ENSG00000023445	8533.13	9536.88	8137.53	4030.97	4432.96	4412.52	8188.11	8408.75	6804.75	BIRC3
ENSG00000023516	1326.1	1183.5	1171.16	1781.53	1564.49	1806.04	1326.85	1088.09	1021.2	AKAP11
ENSG00000023572	243.697	288.662	329.729	351.004	409.107	545.144	269.22	293.019	317.438	GLRX2
ENSG00000023608	53.2376	58.4377	62.599	91.305	98.6178	123.236	81.8174	82.522	83.8375	SNAPC1
ENSG00000023697	1394.54	1649.39	1556.16	1974.95	2298.44	2529.71	1625.37	1766.42	1580.59	DERA
ENSG00000023734	2132.81	2290.67	2003.4	2464.47	2604.47	2657.25	1881.97	1857.26	1540.54	STRAP
ENSG00000023839	8827.63	9263.56	9028.64	14731.5	15211.3	17294.8	9974.24	9617.53	8890.01	ABCC2
ENSG00000023892	16.2871	21.0571	17.6959	5.09998	6.48799	6.36047	66.8326	79.3951	63.2792	DEF6
ENSG00000023902	322.706	317.927	335.1	440.154	426.689	524.643	318.189	288.042	287.937	PLEKHO1
ENSG00000023909	1610.44	1860.28	2113.8	2289.56	2602.38	3449.55	1866.73	1981.37	2135.23	GCLM
ENSG00000024048	2094.03	2134.97	2012.66	2336.01	2343.53	2577.24	2221.3	2080.97	1860.54	UBR2
ENSG00000024422	50.9097	35.4137	23.9564	61.4351	42.0506	33.1841	54.2499	34.6752	22.2466	EHD2
ENSG00000024526	78.7795	45.4197	46.8608	0.888968	0.504316	0.60698	22.156	11.7374	11.485	DEPDC1
ENSG00000024862	582.232	595.909	619.427	731.874	737.065	893.763	538.653	506.573	499.398	CCDC28A
ENSG00000025039	537.543	614.073	529.917	782.686	879.793	885.674	770.468	808.745	661.901	RRAGD
ENSG00000025156	241.612	328.955	275.757	232.903	312.017	305.122	215.55	269.66	214.388	HSF2
ENSG00000025293	766.01	787.726	763.646	1039.66	1052.01	1189.71	778.203	735.332	676.074	PHF20
ENSG00000025423	1943.16	2301.1	1878.79	2635.72	3071.23	2925.24	3206.65	3489.23	2701.88	HSD17B6
ENSG00000025434	552.904	641.262	511.623	537.24	613.112	570.638	639.758	681.791	515.894	NR1H3
ENSG00000025708	1935.49	2115.45	1835.04	2323.99	2499.37	2529.18	2434.49	2444.94	2011.43	TYMP
ENSG00000025770	294.353	327.84	287.54	343.339	376.273	384.987	314.628	321.989	267.838	NCAPH2
ENSG00000025772	844.504	894.802	827.42	743.468	775.129	836.14	672.982	655.207	574.609	TOMM34
ENSG00000025796	1087.15	1034.1	928.783	1215.59	1137.74	1192.07	1132.84	990.123	843.402	SEC63
ENSG00000025800	2462.81	2602.35	2529.45	3421.25	3557.17	4033.41	2151.37	2088.81	1925.55	KPNA6
ENSG00000026025	3858.03	3735.76	3515.76	1290.84	1229.9	1350.26	3649.33	3246.95	2898.08	VIM
ENSG00000026036	49.3195	61.5551	40.9382	58.6871	72.0732	55.9172	42.8151	49.1011	30.9707	RTEL1-TNFRSF6B
ENSG00000026103	1669.6	1808.91	1664.15	2937.81	3131.95	3361.23	2460.24	2449.24	2137	FAS
ENSG00000026297	192.718	228.115	192.227	156.292	182.035	178.945	198.904	216.334	172.893	RNASET2
ENSG00000026508	283.258	223.514	216.056	262.71	203.979	230.013	604.4	438.225	401.747	CD44
ENSG00000026559	14.0677	13.1259	8.76691	1.51849	1.39413	1.08624	0.417297	0.357768	0.226628	KCNG1
ENSG00000026652	50.8762	56.2502	70.0547	28.2557	30.7398	44.6602	33.5021	34.0354	40.2011	AGPAT4
ENSG00000026751	9.66255	7.26019	6.01026	9.35346	6.91536	6.6783	158.037	109.11	85.6652	SLAMF7
ENSG00000026950	492.809	481.083	474.077	442.971	425.503	489.146	533.368	478.429	447.138	BTN3A1
ENSG00000027001	449.028	517.294	446.075	620.079	702.906	707.089	456.298	483.017	395.028	MIPEP
ENSG00000027075	254.161	253.773	216.262	86.1401	84.6304	84.1332	208.314	191.119	154.466	PRKCH
ENSG00000027697	4095.74	4404.26	3980.33	4409.22	4665.39	4918.59	3593.09	3550.25	3042.98	IFNGR1
ENSG00000027847	415.371	412.772	364.224	535.097	523.23	538.588	438.792	400.666	335.301	B4GALT7
ENSG00000027869	1.31834	1.19769	1.48633	6.82325e-08	6.09947e-08	8.83019e-08	10.6424	8.88394	10.4561	SH2D2A
ENSG00000028116	509.651	544.303	552.332	613.808	645.04	763.577	524.62	514.828	495.469	VRK2
ENSG00000028137	394.836	453.837	518.647	229.011	259.015	345.306	364.429	384.898	417.169	TNFRSF1B
ENSG00000028203	2034.52	2250.59	2113.17	2046.32	2227.38	2439.7	2119.51	2154.36	1918.44	VEZT
ENSG00000028277	1.88424	2.54326	0.584158	3.35376	4.45423	1.19349	0.794993	0.985981	0.214784	POU2F2
ENSG00000028310	439.644	448.482	397.183	388.597	390.058	402.978	349.066	327.19	274.815	BRD9
ENSG00000028528	2137.43	2085.2	1941.18	2240.27	2150.51	2335.43	2102.41	1884.62	1663.93	SNX1
ENSG00000028839	365.767	395.03	401.293	394.403	419.133	496.695	333.565	331.022	318.921	TBPL1
ENSG00000029153	1516.01	1694.34	1418.99	2294.74	2523.59	2465.5	1515.46	1556.3	1236.14	ARNTL2
ENSG00000029363	2253.88	2323.58	2197.14	2686.06	2724.77	3005.63	2365.55	2240.84	2009.57	BCLAF1
ENSG00000029364	5193.43	5622.51	5080.33	5494.39	5853.03	6169.49	4116.29	4094.78	3509.03	SLC39A9
ENSG00000029534	4.11507	1.42428	1.43026	1.11092e-07	3.78345e-08	4.43215e-08	1.85949	0.591375	0.56322	ANK1
ENSG00000029639	381.566	386.693	391.856	274.293	273.525	323.343	375	349.203	335.608	TFB1M
ENSG00000029725	2519.4	2671.57	2464	2411.19	2515.87	2706.87	1989.63	1938.62	1695.75	RABEP1
ENSG00000030066	889.029	867.604	814.233	829.7	796.732	872.26	888.881	797.073	709.447	NUP160
ENSG00000030110	320.452	341.264	339.401	433.436	454.19	526.947	323.218	316.281	298.325	BAK1
ENSG00000030419	96.0742	84.0888	89.67	207.992	179.128	222.833	263.904	212.24	214.65	IKZF2
ENSG00000030582	980.408	746.007	791.884	963.402	721.322	893.211	1496.51	1046.32	1053.36	GRN
ENSG00000031003	773.138	772.604	700.103	1036.12	1018.82	1076.98	759.22	697.135	599.124	FAM13B
ENSG00000031081	257.608	240.307	225.037	46.1938	42.4011	46.3201	165.55	141.901	126.028	ARHGAP31
ENSG00000031691	55.4712	59.9013	76.1444	67.9146	72.1636	107.01	41.3918	41.0707	49.5141	CENPQ
ENSG00000031698	4353.89	4892.51	4706.72	4282.67	4735.38	5314.32	4437.63	4582	4180.58	SARS
ENSG00000031823	508.427	494.188	457.358	557.162	532.882	575.309	448.241	400.336	351.385	RANBP3
ENSG00000032219	754.932	678.033	607.486	1617.27	1429.26	1493.83	972.997	802.979	682.314	ARID4A
ENSG00000032389	645.37	701.047	626.175	704.974	753.524	785.149	469.844	468.966	397.269	EIPR1
ENSG00000032444	263.516	276.516	298.327	333.146	343.98	432.925	283.61	273.453	279.802	PNPLA6
ENSG00000032742	422.151	423.454	387.978	496.014	489.574	523.269	511.373	471.331	409.563	IFT88
ENSG00000033011	901.816	1030.13	941.115	821.812	923.703	984.44	626.123	657.178	569.414	ALG1
ENSG00000033030	443.351	458.655	419.647	569.512	579.732	618.773	500.534	475.797	412.87	ZCCHC8
ENSG00000033050	1029.06	1104.33	998.088	1020.06	1077.14	1135.66	759.804	749.225	642.208	ABCF2
ENSG00000033100	1183.94	1027.84	958.723	1183.72	1011.18	1100.28	1133.54	904.227	799.911	CHPF2
ENSG00000033122	1.31907	2.69515	1.98932	0.211314	0.424844	0.365811	0.475967	0.893596	0.625543	LRRC7
ENSG00000033170	145.444	152.163	142.092	136.71	140.734	153.309	148.26	142.524	126.224	FUT8
ENSG00000033178	2290.82	2332.87	2342.01	2766.86	2772.51	3246.97	2356.94	2205.45	2099.86	UBA6
ENSG00000033327	431.627	426.351	455.587	361.682	351.537	438.209	282.123	256.063	259.504	GAB2
ENSG00000033627	398.672	344.735	328.247	629.173	535.335	594.631	419.967	333.684	301.332	ATP6V0A1
ENSG00000033800	558.641	575.321	528.502	764.595	774.808	830.303	558.597	528.598	460.528	PIAS1
ENSG00000033867	1105.3	1184.64	1129.18	799.816	843.497	937.923	850.763	837.849	757.422	SLC4A7
ENSG00000034053	0.402274	1.64564	1.94917	0.375913	1.51316	2.09078	0.223541	0.840271	0.943909	APBA2
ENSG00000034152	479.183	447.117	421.992	687.766	631.461	695.242	636.151	545.418	488.21	MAP2K3
ENSG00000034239	7.65062e-08	1.61297e-08	4.64105e-08	2.09401	0.434402	1.45811	2.91573	0.56484	1.54139	EFCAB1
ENSG00000034510	9267.02	11017.3	10042.4	11147.1	13040.1	13866	8494.75	9279.74	8022.16	TMSB10
ENSG00000034533	194.493	222.314	180.026	226.851	255.147	241.027	208.093	218.559	167.855	ASTE1
ENSG00000034677	4172.17	4592.59	5258.25	5342.85	5787.01	7729.37	4192.27	4240.28	4604.39	RNF19A
ENSG00000034693	454.189	501.848	438.506	504.963	549.01	559.615	516.584	524.476	434.633	PEX3
ENSG00000034713	941.708	1020.33	970.652	1055.37	1125.15	1248.66	927.964	923.853	833.532	GABARAPL2
ENSG00000035115	1155.8	1180.28	1167.08	120.089	120.668	139.192	884.118	829.586	777.991	SH3YL1
ENSG00000035141	1032.33	1139.2	993.384	1093.1	1186.94	1207.4	1051.93	1066.65	882.128	FAM136A
ENSG00000035403	4234.75	4104.55	3966.35	6280.96	5990.32	6752.77	2692.2	2397.7	2197.43	VCL
ENSG00000035499	70.3275	74.3227	80.7888	3.87417	4.02866	5.10854	12.1112	11.7607	12.1243	DEPDC1B
ENSG00000035664	643.359	653.454	764.386	927.241	926.701	1264.57	836.097	780.31	865.684	DAPK2
ENSG00000035681	417.007	416.738	399.797	473.755	465.865	521.366	391.126	359.159	326.781	NSMAF
ENSG00000035687	605.178	664.629	570.053	945.029	1021.24	1021.81	683.607	689.846	561.155	ADSS
ENSG00000035720	0.2436	0.254575	0.503611	0.22677	0.233189	0.53814	0.531624	0.510495	0.957781	STAP1
ENSG00000035862	150.581	115.489	100.94	124.23	93.7523	95.5899	398.639	280.93	232.872	TIMP2
ENSG00000035928	2439.76	2528.89	2350.53	2741.76	2796.39	3032.08	1956.65	1863.57	1642.77	RFC1
ENSG00000036054	1635.81	1864.55	1707.47	2339.86	2624.33	2803.51	1760.32	1843.68	1601.24	TBC1D23
ENSG00000036257	1378.85	1287.17	1228.95	1671.31	1535.19	1709.89	1489.21	1277.39	1156.69	CUL3
ENSG00000036530	2.56872	2.27012	1.16867	11.2165	9.75381	5.85768	2.73505	2.22099	1.08439	CYP46A1
ENSG00000036549	1771.29	1862.26	1709.83	1882.3	1947.27	2085.67	1791.74	1730.91	1507.24	AC118549.1
ENSG00000036672	25.5431	35.7037	43.2269	7.45853	10.2584	14.4886	20.4811	26.3052	30.2049	USP2
ENSG00000037042	84.6547	90.2538	90.8113	152.362	159.837	187.611	122.162	119.674	114.201	TUBG2
ENSG00000037241	301.955	393.102	307.016	512.549	656.574	598.198	286.197	342.355	253.586	RPL26L1
ENSG00000037280	234.226	187.791	164.664	15.4091	12.1564	12.4347	116.409	85.7585	71.3176	FLT4
ENSG00000037474	1095.2	1059.36	937.36	1699.27	1617.32	1669.42	1148.64	1020.89	856.719	NSUN2
ENSG00000037637	497.195	505.762	501.731	739.572	740.263	856.676	495.809	463.429	436.016	FBXO42
ENSG00000037749	1171.33	1290.07	1221	1375.76	1490.95	1646.16	978.766	990.52	889.12	MFAP3
ENSG00000037757	399.019	467.363	392.452	530.178	611.039	598.56	430.658	463.493	369.122	MRI1
ENSG00000037897	89.8611	90.816	77.7329	110.152	109.539	109.375	84.0546	78.0551	63.3634	METTL1
ENSG00000038002	805.993	929.736	819.804	581.053	659.523	678.401	539.446	571.776	478.157	AGA
ENSG00000038210	669.68	757.904	700.973	1306.82	1455.29	1570.16	1371.13	1425.86	1250.71	PI4K2B
ENSG00000038219	1641.91	1332.97	1565	2317.62	1851.39	2535.7	1774.87	1323.99	1474.26	BOD1L1
ENSG00000038274	1145.02	1206.96	1088.01	1076.93	1117	1174.62	1316.04	1274.67	1089.76	MAT2B
ENSG00000038295	10.7498	0.782488	2.34882	1.52953	0.109552	0.383618	1.58491	0.106007	0.301786	TLL1
ENSG00000038358	502.615	531.819	500.557	557.925	580.884	637.801	504.527	490.526	437.87	EDC4
ENSG00000038382	4309.11	3877.36	3479.61	5463.07	4836.94	5063.75	3723.53	3078.59	2620.24	TRIO
ENSG00000038427	527.631	521.559	476.501	15.9659	15.5293	16.5508	165.497	150.319	130.247	VCAN
ENSG00000038532	279.136	251.25	224.594	412.125	365.01	380.63	326.464	270.007	228.909	CLEC16A
ENSG00000038945	356.863	299.668	328.111	289.425	239.145	305.456	1932.86	1491.38	1548.68	MSR1
ENSG00000039068	3005.67	2784.72	2423.08	3440.43	3136.46	3183.71	2854.23	2429.85	2005.21	CDH1
ENSG00000039123	1757.05	1869.64	1625.02	1775.98	1859.51	1885.41	1591.32	1555.9	1282.56	MTREX
ENSG00000039139	634.157	719.796	526.417	226.083	252.503	215.424	283.708	295.892	205.233	DNAH5
ENSG00000039319	1731.11	1594.93	1722.6	2451.81	2222.75	2800.52	1885.8	1596.48	1635.31	ZFYVE16
ENSG00000039523	25.3032	25.164	27.3863	40.4373	39.5704	50.2379	13.3031	12.1564	12.5474	RIPOR1
ENSG00000039537	9802.63	11248.5	9133.17	4360.8	4923.83	4663.78	11156.4	11763.2	9058.32	C6
ENSG00000039560	1956.25	2189	2059.58	2600.95	2863.78	3143.25	1880.3	1933.3	1725.15	RAI14
ENSG00000039600	0.145838	0.151176	0.700784	0.526333	0.53686	2.90314	0.328859	0.313238	1.37711	SOX30
ENSG00000039650	322.813	343.234	296.628	471.662	493.465	497.49	324.435	316.969	259.796	PNKP
ENSG00000040199	988.841	877.188	866.712	1838.92	1605.15	1850.13	876.363	714.332	669.385	PHLPP2
ENSG00000040275	152.679	133.137	141.095	138.293	118.66	146.698	131.416	105.297	105.834	SPDL1
ENSG00000040341	819.818	904.532	853.682	964.434	1047.04	1152.77	834.062	845.58	756.87	STAU2
ENSG00000040487	211.414	224.958	235.37	438.669	459.294	560.591	247.942	242.42	240.554	SLC66A1
ENSG00000040531	181.264	192.477	174.861	361.199	377.397	399.962	284.472	277.558	239.146	CTNS
ENSG00000040608	55.1391	57.9875	60.2139	69.2129	71.6221	86.7592	116.375	112.456	110.749	RTN4R
ENSG00000040633	1337.6	1457.26	1262.45	1626.95	1744.1	1762.6	1076.03	1077.17	885.023	PHF23
ENSG00000040933	287.935	237.089	289.714	440.405	356.825	508.651	309.909	234.477	271.74	INPP4A
ENSG00000041353	364.83	317.486	345.392	1465.84	1255.18	1592.94	607.369	485.664	501.093	RAB27B
ENSG00000041357	3464.63	4044	3633.37	3263.18	3747.84	3928.13	2901.92	3112.35	2652.05	PSMA4
ENSG00000041515	31.6839	45.1672	28.4639	24.3113	34.1019	25.0701	27.8739	36.5117	21.8221	MYO16
ENSG00000041802	1509.13	1685.18	1513.1	2061.77	2265.41	2372.87	1424.66	1461.77	1244.79	LSG1
ENSG00000041880	574.718	643.209	590.092	617.408	679.916	727.662	582.142	598.653	520.88	PARP3
ENSG00000041982	1615.53	1421.6	1491.09	183.637	159.004	194.554	1805.06	1459.5	1451.85	TNC
ENSG00000041988	264.28	295.313	236.787	327.946	360.583	337.278	251.067	257.784	196.032	THAP3
ENSG00000042062	13.3044	15.1162	13.6174	14.3132	16.0018	16.8161	12.2903	12.8309	10.9624	RIPOR3
ENSG00000042088	264.84	273.789	256.283	328.754	334.418	365.174	283.872	269.652	239.388	TDP1
ENSG00000042286	707.078	771.876	728.043	1060.46	1139.09	1253.36	657.934	659.952	590.36	AIFM2
ENSG00000042317	171.961	198.285	190.439	253.595	287.731	322.373	154.25	163.431	148.865	SPATA7
ENSG00000042429	553.883	584.941	574.986	729.562	758.127	869.348	592.984	575.423	536.447	MED17
ENSG00000042445	5262.55	5444.18	5341.04	7054.97	7181.54	8218.96	5961.44	5666.8	5272.61	RETSAT
ENSG00000042493	503.899	534.575	460.554	650.939	679.503	682.92	885.346	863.034	705.171	CAPG
ENSG00000042753	1153.81	1268.35	1139.03	1278.96	1383.39	1449.26	999.128	1009.2	859.534	AP2S1
ENSG00000042781	10.3323	13.8239	6.27283	39.451	51.9368	27.4925	77.1225	94.8116	40.8028	USH2A
ENSG00000042813	1.75551	0.260828	0.99854	2.75949	0.403427	1.8017	2.46004	0.335847	1.2194	ZPBP
ENSG00000042832	12.6185	13.5936	9.14608	8.27145	8.76784	6.88178	15.5968	15.4386	9.85158	TG
ENSG00000042980	3.52088	3.80093	4.7262	0.277241	0.294498	0.42718	27.4789	27.2577	32.1443	ADAM28
ENSG00000043093	1279.78	1328.81	1369.13	2189.21	2236.67	2688.37	1749.86	1669.48	1631.39	DCUN1D1
ENSG00000043143	384.883	374.906	305.474	287.484	275.546	261.91	380.737	340.776	263.339	JADE2
ENSG00000043355	6.91578e-08	3.51419e-08	6.02489e-08	2	1	2	7.04244e-08	3.28819e-08	5.34657e-08	ZIC2
ENSG00000043462	19.5012	21.6587	20.7127	7.87324	8.6042	9.59892	115.519	117.889	106.924	LCP2
ENSG00000043514	431.081	526.263	432.964	440.664	529.343	508.034	380.113	426.39	332.698	TRIT1
ENSG00000043591	0.212449	0.442837	0.346701	1.42539	2.92354	2.6701	1.37404	2.6317	1.95408	ADRB1
ENSG00000044012	203.936	225.315	202.482	651.32	708.071	742.301	397.109	403.139	343.595	GUCA2B
ENSG00000044090	701.955	629.034	621.406	915.971	807.666	930.764	621.42	511.681	479.397	CUL7
ENSG00000044115	12079.6	12192.8	11468.5	15043.1	14940.8	16394	10668.9	9895.03	8827.08	CTNNA1
ENSG00000044459	496.464	474.575	512.056	734.366	690.742	869.431	654.399	574.791	588.189	CNTLN
ENSG00000044524	8.96474	4.68018	17.5573	7.60156e-08	3.90494e-08	1.70889e-07	2.81108	1.34849	4.79774	EPHA3
ENSG00000044574	11408	11456.7	9864.17	12775.7	12624.7	12680.4	8619.12	7953.58	6494.71	HSPA5
ENSG00000046604	4469.82	4525.88	4225.2	5455.7	5435.62	5919.7	4405.89	4099.18	3629.4	DSG2
ENSG00000046889	119.951	99.714	96.0911	38.6082	31.5805	35.502	94.5753	72.2406	66.0242	PREX2
ENSG00000047056	392.981	367.759	342.88	517.882	476.879	518.672	343.234	295.142	260.978	WDR37
ENSG00000047188	1443.66	1453.82	1383.4	2109.26	2090.07	2320.09	1505.08	1392.68	1256.85	YTHDC2
ENSG00000047249	836.175	900.533	868.844	1120.1	1186.98	1335.95	848.532	839.692	768.346	ATP6V1H
ENSG00000047315	5062.5	5577.05	5122.22	4415.46	4786.31	5128.15	4090.38	4140.49	3606.62	POLR2B
ENSG00000047346	1112.22	989.809	785.488	1444.08	1264.55	1170.66	990.436	809.91	609.564	FAM214A
ENSG00000047365	1300.29	1282.14	1245.72	1313.76	1274.66	1444.73	1516.05	1373.59	1265.72	ARAP2
ENSG00000047410	3574.63	3133.43	3550.61	4726.39	4076.67	5388.82	3788.8	3051.7	3279.58	TPR
ENSG00000047457	85379.2	100621	99257.2	17214.3	19962.3	22971.6	59274.1	64187.5	60050.7	CP
ENSG00000047578	232.792	226.602	204.816	284.484	272.484	287.307	221.439	198.062	169.783	KIAA0556
ENSG00000047579	101.481	91.3125	73.7842	100.846	89.2874	84.1646	111.915	92.5301	70.9105	DTNBP1
ENSG00000047617	0.649791	0.462265	1.86869	0.400934	0.280657	1.32351	1.92998	1.26159	4.83683	ANO2
ENSG00000047621	463.97	520.426	475.753	542.644	598.921	638.703	431.612	444.848	385.681	C12orf4
ENSG00000047662	0.499969	2.51348	1.88904e-08	1.50676	7.45352	6.53481e-08	1.82583e-08	8.43418e-08	6.01178e-16	FAM184B
ENSG00000047849	3377.21	2581.42	2605.19	5262.49	3958.02	4659.78	3372.6	2368.73	2267.21	MAP4
ENSG00000047932	951.548	984.373	1088.51	1251.41	1273.84	1643.2	1131.35	1075.42	1127.83	GOPC
ENSG00000047936	5.60568	3.57949	19.8052	2.24451	1.41026	9.1026	49.9701	29.3192	153.853	ROS1
ENSG00000048028	597.328	612.772	650.434	582.203	587.687	727.708	716.048	674.959	679.479	USP28
ENSG00000048052	92.9427	98.0557	110.341	62.3712	64.7481	84.9959	140.755	136.449	145.623	HDAC9
ENSG00000048140	1499.62	1681	1410.22	1710.1	1886.23	1845.95	1267.49	1305.52	1038.72	TSPAN17
ENSG00000048162	614.417	751.648	575.672	631.97	760.735	679.673	470.706	529.116	384.331	NOP16
ENSG00000048342	223.395	212.736	183.679	234.043	219.305	220.888	200.661	175.582	143.778	CC2D2A
ENSG00000048392	2872.81	3251.64	3013.2	6951.94	7742.6	8369.88	4505.96	4686.31	4118.62	RRM2B
ENSG00000048405	853.268	784.444	864.929	1073.38	970.992	1248.94	863.138	729.131	762.463	ZNF800
ENSG00000048471	140.899	117.072	124.765	244.558	199.946	248.575	184.3	140.708	142.217	SNX29
ENSG00000048544	1232.91	1369.37	1249.02	1644.1	1796.81	1911.86	1453.52	1483.41	1283.22	MRPS10
ENSG00000048649	1109.9	1098.62	1060.95	1352.53	1317.34	1484.05	1177.26	1070.75	980.682	RSF1
ENSG00000048707	5103.75	4494.43	4632.79	6527.82	5656.39	6801.64	4938.75	3996.24	3906.73	VPS13D
ENSG00000048740	15.4251	9.27128	12.3085	20.803	12.3034	19.0545	137.103	75.7196	95.3386	CELF2
ENSG00000048828	2324.96	2030.69	1973.94	3666.84	3151.42	3573.58	2581.17	2071.55	1909.77	FAM120A
ENSG00000048991	138.257	99.2375	76.0781	221.837	156.679	140.12	142.323	93.8675	68.2485	R3HDM1
ENSG00000049089	2.30826	3.07642	3.6028	5.36695	7.03841	9.61557	1.39655	1.71028	1.89957	COL9A2
ENSG00000049130	395.038	344.851	364.736	110.283	94.7301	116.88	293.444	235.378	236.106	KITLG
ENSG00000049167	212.862	256.341	208.976	224.912	266.512	253.456	181.087	200.38	154.927	ERCC8
ENSG00000049192	94.2358	100.101	86.125	53.7217	56.1509	56.3579	92.5119	90.296	73.6808	ADAMTS6
ENSG00000049239	9067.36	7602.23	7917.22	11317.9	9337.07	11343.5	10003.1	7706.25	7611.47	H6PD
ENSG00000049245	2124.58	2351.85	2147.91	2849.82	3104.12	3307.14	2161.6	2198.67	1904.42	VAMP3
ENSG00000049246	126.924	121.622	98.6378	172.022	162.195	153.452	327.344	288.218	221.69	PER3
ENSG00000049249	35.8411	30.4185	35.2293	24.1575	20.1741	27.2563	57.2256	44.6269	49.0182	TNFRSF9
ENSG00000049283	0.15617	0.796309	0.0457177	2.83821	14.2401	0.953724	2.37764e-08	1.11399e-07	6.06564e-09	EPN3
ENSG00000049323	901.258	942.813	927.239	1331.5	1370.58	1572.44	519.716	499.565	465.964	LTBP1
ENSG00000049449	2967.62	3389.24	3005.03	2336.55	2625.77	2715.87	3250.17	3410.76	2868.08	RCN1
ENSG00000049540	1.75672	4.27299	7.96498	0.116078	0.277822	0.604124	1.11517	2.49242	4.40623	ELN
ENSG00000049541	372.639	403.588	347.117	361.043	384.765	386.046	403.459	401.513	327.515	RFC2
ENSG00000049618	653.987	445.684	542.721	1007.84	675.828	960.048	842.392	527.498	609.208	ARID1B
ENSG00000049656	745.847	825.237	960.542	737.901	803.366	1090.83	869.34	883.83	975.664	CLPTM1L
ENSG00000049759	1381.52	1264.88	1957.81	1512.67	1362.78	2460.67	1194.05	1004.53	1474.62	NEDD4L
ENSG00000049860	2673.92	2904.67	2694.01	3777.51	4037.75	4368.66	3262.23	3256.21	2864.24	HEXB
ENSG00000049883	226.713	218.756	154.298	297.721	282.67	232.587	211.586	187.595	125.491	PTCD2
ENSG00000050130	1357.93	1556.01	1445.32	1719.73	1939.01	2101.06	1148.39	1209.13	1065.17	JKAMP
ENSG00000050165	412.79	497.65	442.079	303.193	359.666	372.719	190.575	211.111	177.861	DKK3
ENSG00000050327	230.648	205.029	286.104	232.4	203.276	330.904	207.135	169.188	223.91	ARHGEF5
ENSG00000050344	151.362	156.264	155.495	66.6322	67.6881	78.5732	134.636	127.718	120.532	NFE2L3
ENSG00000050393	405.465	436.026	414.599	460.198	486.955	540.146	418.565	413.591	372.976	MCUR1
ENSG00000050405	2416.14	2597.19	2195.18	1644.19	1739.08	1714.71	1926.71	1903.03	1525.48	LIMA1
ENSG00000050426	676.851	699.524	617.652	796.202	809.689	833.999	703.294	667.876	559.283	LETMD1
ENSG00000050438	5.37373	4.23097	6.38624	2.53063	1.96055	3.45215	17.4395	12.6168	18.0613	SLC4A8
ENSG00000050555	0.90917	6.30997	2.72824	1.93238e-08	1.31966e-07	6.65614e-08	0.100598	0.641534	0.263069	LAMC3
ENSG00000050628	5.42826	0.78596	0.752619	1.5439	0.219961	0.245712	1.47356e-07	1.96046e-08	1.78044e-08	PTGER3
ENSG00000050730	3.33761e-08	6.65927e-08	1.27664e-08	3.95903e-08	7.7726e-08	1.73826e-08	6	11	2	TNIP3
ENSG00000050748	876.896	849.197	773.295	1344.51	1281.17	1360.98	933.101	830.307	717.084	MAPK9
ENSG00000050767	1.61522	3.19271	3.15891	0.193128	0.375628	0.433554	0.221601	0.402483	0.377677	COL23A1
ENSG00000050820	915.215	924.468	1094.3	1466.11	1457.2	2012.2	1424.06	1321.74	1483.84	BCAR1
ENSG00000051009	427.511	456.093	463.539	647.799	680.035	806.253	437.849	429.22	413.721	FAM160A2
ENSG00000051108	3241.41	3374.21	3526.3	3829.13	3922.14	4781.64	3914.52	3744.25	3711.13	HERPUD1
ENSG00000051128	157.123	191.431	168.531	46.6459	55.9208	57.431	120.725	135.151	112.845	HOMER3
ENSG00000051180	33.1144	32.6078	40.0593	22.0409	21.356	30.6062	8.78736	7.95084	9.26381	RAD51
ENSG00000051341	59.8292	71.8186	49.8187	22.3051	26.3459	21.3194	26.3108	29.0206	19.0922	POLQ
ENSG00000051382	607.83	455.675	426.028	1201.45	886.269	966.617	706.231	486.486	431.367	PIK3CB
ENSG00000051523	166.814	155.86	164.86	23.2717	21.3952	26.4	250.395	214.969	215.652	CYBA
ENSG00000051596	173.235	231.619	209.919	197.662	260.043	274.935	185.995	228.501	196.409	THOC3
ENSG00000051620	1706.18	1981.01	1673.44	1821.89	2081.47	2051.16	1720.09	1835.11	1470.21	HEBP2
ENSG00000051825	724.406	797.817	737.227	630.025	682.755	735.986	595.019	602.145	527.708	MPHOSPH9
ENSG00000052126	1007.91	1051.41	986.78	1236.39	1269.09	1389.46	860.093	824.417	733.819	PLEKHA5
ENSG00000052344	191.4	164.246	178.484	409.183	345.507	437.991	482.706	380.615	392.268	PRSS8
ENSG00000052723	1204.67	1359.42	1277.64	1612.45	1790.44	1963	1424.44	1477	1316.52	SIKE1
ENSG00000052749	321.505	302.882	265.629	567.109	525.699	537.832	253.644	219.563	182.623	RRP12
ENSG00000052795	2085.99	2018.99	2274.65	1940.1	1847.7	2428.39	2123.43	1888.47	2017.83	FNIP2
ENSG00000052802	6739.42	7753.43	8303.79	11885.8	13455.1	16810.3	11631.2	12295.5	12488.9	MSMO1
ENSG00000052841	2425.69	2400.7	2307.06	2257.05	2198.02	2464.1	1981.38	1801.86	1642.23	TTC17
ENSG00000053108	9.12192	5.9775	5.90614	3.75639	2.42209	2.79177	9.28012	5.58774	5.23618	FSTL4
ENSG00000053254	677.82	514.331	628.222	1021.89	762.985	1087.16	907.009	632.396	732.579	FOXN3
ENSG00000053328	21.0713	29.5368	18.0255	3.89173	5.36784	3.82147	23.1085	29.7641	17.2271	METTL24
ENSG00000053371	903.495	1033.29	923.177	1371.03	1542.87	1608.04	920.958	967.805	820.055	AKR7A2
ENSG00000053372	580.028	655.449	598.432	483.147	537.224	572.185	456.416	473.916	410.365	MRTO4
ENSG00000053501	195.075	227.105	205.319	227.783	260.935	275.196	207.335	221.793	190.171	USE1
ENSG00000053524	0.235955	0.50225	0.263312	4.36726e-08	9.14714e-08	5.59427e-08	0.76238	1.49111	0.741408	MCF2L2
ENSG00000053747	1439.58	1335.34	1364.16	674.735	615.851	733.936	866.05	738.157	715.187	LAMA3
ENSG00000053770	2267.26	2400.75	2276.65	3175.76	3308.86	3660.45	2243.91	2183.24	1963.56	AP5M1
ENSG00000053900	478.871	502.73	486.444	479.459	495.283	559.058	392.284	378.413	347.263	ANAPC4
ENSG00000053918	7.24913	9.48451	3.3392	2.1349	2.74848	1.12882	8.79251	10.5704	3.5295	KCNQ1
ENSG00000054116	1228.6	1429.19	1348.39	1533.36	1755.13	1931.7	1363.56	1457.48	1304.13	TRAPPC3
ENSG00000054118	4187.38	4496.29	4192.55	4041.29	4269.9	4644.6	3359.09	3314.23	2930.9	THRAP3
ENSG00000054148	699.379	845.106	720.039	1053.81	1252.99	1245.37	786.075	872.794	705.263	PHPT1
ENSG00000054179	1.61827	0.479374	0.91696	12.2948	3.58371	7.99679	1.98508e-07	5.4032e-08	9.80217e-08	ENTPD2
ENSG00000054219	2.5922	1.90996	1.52936	0.832445	0.603526	0.563751	22.2169	15.0414	11.4227	LY75
ENSG00000054267	1039.63	995.242	1090.84	1330.94	1253.7	1603	1078.98	949.106	986.603	ARID4B
ENSG00000054277	1614.26	1715.18	1455.63	2885.46	3016.75	2986.65	1468.03	1433.25	1153.6	OPN3
ENSG00000054523	2493.64	2176.28	2208.36	4699.88	4036.02	4777.65	2426.48	1945.84	1872.65	KIF1B
ENSG00000054598	4.72156	3.07768	3.19231	13.232	8.48695	10.2693	9.11975	5.46224	5.37337	FOXC1
ENSG00000054611	288.359	322	288.418	304.496	334.571	349.593	292.627	300.252	255.063	TBC1D22A
ENSG00000054654	2015.78	1534.75	1720.65	2028.97	1520.04	1988	3462.1	2422.05	2575.33	SYNE2
ENSG00000054690	70.37	63.9143	69.0183	60.7727	54.3131	68.4191	77.8432	64.9652	66.5337	PLEKHH1
ENSG00000054793	1848.75	1525.29	1439.19	3814.3	3096.54	3408.37	2434.16	1845.33	1651.32	ATP9A
ENSG00000054938	52.9482	56.6552	38.0275	151.694	159.714	125.057	94.2591	92.6747	58.9948	CHRDL2
ENSG00000054965	781.257	583.245	558.224	1175.8	863.724	964.359	1033.24	708.771	643.366	FAM168A
ENSG00000054967	112.267	110.811	110.806	48.5701	47.1722	55.0267	102.318	92.7971	88.0054	RELT
ENSG00000054983	401.627	409.082	403.968	455.567	456.589	525.978	438.345	410.254	384.223	GALC
ENSG00000055044	803.211	888.405	785.875	801.313	872.106	899.95	757.752	770.119	646.093	NOP58
ENSG00000055070	1380.07	1292.64	1163.22	1574.6	1451.22	1523.45	1459.91	1256.47	1072.34	SZRD1
ENSG00000055130	2103.54	2101.51	1924.93	2366.75	2326.58	2486.03	1796.44	1649.09	1432.59	CUL1
ENSG00000055147	608.414	662.179	620.073	618.206	662.057	723.217	582.399	582.434	517.259	FAM114A2
ENSG00000055163	529.895	463.322	441.497	1965.64	1691.15	1879.89	842.924	677.222	612.027	CYFIP2
ENSG00000055208	1259.96	1167.4	1197.24	1887.99	1721.27	2059.28	1380.12	1174.98	1142.84	TAB2
ENSG00000055211	1063.43	1185.09	1118.68	1400.89	1536.14	1691.58	1015.37	1039.72	930.819	GINM1
ENSG00000055332	1110.95	940.815	954.315	1451.24	1209.31	1430.97	1318.52	1026	987.028	EIF2AK2
ENSG00000055483	169.207	142.48	146.043	242.879	201.238	240.626	194.524	150.507	146.311	USP36
ENSG00000055609	1441.81	985.379	982.344	2844.83	1913.1	2224.86	1707.64	1072.36	1013.9	KMT2C
ENSG00000055732	2.43592	2.91692	1.63373	6.0962	7.183	4.69319	14.6001	16.0644	8.53328	MCOLN3
ENSG00000055813	0.972149	0.507172	0.520601	9.09293e-08	4.6678e-08	5.58944e-08	1.02787	0.492733	0.479684	CCDC85A
ENSG00000055917	2208.66	2085.46	1967.51	3225.68	2996.95	3298.38	2962.68	2570.44	2299.94	PUM2
ENSG00000055950	789.077	938.183	799.882	1052.47	1231.3	1224.64	912.938	997.377	806.477	MRPL43
ENSG00000055955	284.859	295.033	295.423	361.325	368.234	430.134	262.388	249.709	237.138	ITIH4
ENSG00000055957	10302.6	10752.9	9825.37	10342	10621	11321.3	12709.1	12188.2	10562.4	ITIH1
ENSG00000056050	245.938	253.273	251.6	243.942	247.193	286.46	242.291	229.271	216.006	HPF1
ENSG00000056097	2622.7	3145.07	2588.21	2781.8	3282.41	3151.14	2326.53	2563.55	2000.81	ZFR
ENSG00000056291	4.33568	3.51491	5.14546	0.633055	0.504991	0.862381	7.0749e-08	5.27019e-08	7.31695e-08	NPFFR2
ENSG00000056558	565.717	617.367	581.985	1100.79	1182.04	1299.89	619.521	621.226	555.408	TRAF1
ENSG00000056586	2930.38	2907.47	2889.72	4157.48	4058.89	4706.03	2728.32	2487.34	2344.62	RC3H2
ENSG00000056736	425.084	510.814	385.692	254.749	301.222	265.32	410.91	453.716	324.905	IL17RB
ENSG00000056972	358.256	389.274	352.618	464.747	496.895	525.074	371.202	370.613	318.394	TRAF3IP2
ENSG00000057019	1211.01	1409.37	1229.08	982.846	1125.51	1145.01	852.492	911.625	753.992	DCBLD2
ENSG00000057252	875.061	944.988	1011.09	735.667	781.727	975.716	979.375	971.821	986.15	SOAT1
ENSG00000057294	2090.95	2268.58	2045.15	2730.18	2914.66	3065.25	1657.07	1651.97	1412.43	PKP2
ENSG00000057468	4.31321	4.64689	1.9821	8.91394	9.44966	4.70204	18.0318	17.8505	7.22118	MSH4
ENSG00000057593	1049.48	1155.43	960.454	1251.55	1355.82	1314.74	1377.44	1393.45	1098.55	F7
ENSG00000057608	7338.13	8409.16	7534.6	7329.14	8264.31	8638.14	7130.96	7508.7	6380.68	GDI2
ENSG00000057657	31.8524	29.5213	27.5054	3.09672	2.82411	3.06952	38.1587	32.4965	28.7154	PRDM1
ENSG00000057663	718.386	797.533	835.493	888.138	970.191	1185.65	880.398	898.088	892.293	ATG5
ENSG00000057704	59.1173	54.8712	104.255	93.9174	85.7752	190.118	237.063	202.183	364.329	TMCC3
ENSG00000057757	630.811	722.806	679.537	819.176	923.604	1012.94	726.077	764.46	681.617	PITHD1
ENSG00000057935	325.308	315.203	259.561	338.115	322.363	309.672	294.231	261.96	204.587	MTA3
ENSG00000058056	432.277	416.884	358.582	413.885	392.752	394.092	405.184	359.05	292.902	USP13
ENSG00000058063	2337.86	2317.19	2427.4	3401.04	3316.96	4053.47	3096.1	2819.73	2801.44	ATP11B
ENSG00000058085	11533.1	13163.2	11106.1	3000.07	3369.24	3316.17	6397.48	6709.25	5368.68	LAMC2
ENSG00000058091	1432.28	1429.7	1352.19	2660.51	2613.17	2883.14	1333.16	1222.78	1096.82	CDK14
ENSG00000058262	10527.8	10699.7	10129.3	9762.05	9762.51	10781.3	7450.32	6957.59	6246.81	SEC61A1
ENSG00000058272	1316.62	1387.46	1251.87	1894.13	1964.07	2067.3	1384.92	1341.03	1147.55	PPP1R12A
ENSG00000058335	13.4447	18.9202	8.48285	0.965832	1.3374	0.699493	3.52788	4.5618	1.93975	RASGRF1
ENSG00000058404	37.444	30.6159	35.1109	98.5142	79.2591	106.035	75.1923	56.492	61.4437	CAMK2B
ENSG00000058453	103.989	123.171	96.3856	113.126	131.848	120.36	97.6935	106.326	78.9106	CROCC
ENSG00000058600	919.357	931.801	831.466	979.614	976.967	1016.97	746.298	695.026	588.189	POLR3E
ENSG00000058668	940.429	733.167	811.003	922.765	707.871	913.44	474.831	340.146	356.845	ATP2B4
ENSG00000058673	2834.29	2690.84	2753.91	3510.68	3279.6	3915.52	2838.57	2476.24	2403.53	ZC3H11A
ENSG00000058729	609.837	651.369	613.4	576.077	605.451	665.124	522.531	512.832	458.022	RIOK2
ENSG00000058799	1155.33	1414.34	1387.82	1011.59	1218.53	1394.84	1049.75	1180.82	1098.9	YIPF1
ENSG00000058804	833.466	911.439	864.143	670.36	721.33	797.807	687.888	691.205	621.526	NDC1
ENSG00000058866	9.5304	9.27654	9.20903	71.7806	68.7493	79.6164	90.4968	80.939	76.2044	DGKG
ENSG00000059122	388.089	417.713	358.031	472.719	500.651	500.593	414.096	409.541	332.916	FLYWCH1
ENSG00000059145	165.77	192.769	172.872	147.861	169.188	176.995	146.595	156.639	133.223	UNKL
ENSG00000059377	61.5202	66.8612	64.0455	18.3141	19.5852	21.8851	90.6764	90.5526	82.264	TBXAS1
ENSG00000059378	3172.93	3131.15	3296.32	2141.28	2079.24	2553.5	2108.12	1911.56	1908.57	PARP12
ENSG00000059573	1617.54	1842.78	1459.05	2319.5	2600.15	2401.6	1287.17	1347.42	1011.8	ALDH18A1
ENSG00000059588	504.281	485.401	406.665	767.419	726.853	710.377	523.463	462.982	367.87	TARBP1
ENSG00000059691	736.365	829.58	665.502	798.012	884.628	827.861	720.974	746.336	567.832	GATB
ENSG00000059728	349.531	309.742	310.07	427.582	372.838	435.397	330.355	268.995	255.387	MXD1
ENSG00000059758	818.613	896.71	848.426	828.638	893.149	985.808	856.067	861.65	773.192	CDK17
ENSG00000059769	325.042	391.745	319.69	275.553	326.781	311.091	353.483	391.456	302.972	DNAJC25
ENSG00000059804	46.1647	56.5932	59.12	3.83773	4.62929	5.64146	121.55	136.917	135.651	SLC2A3
ENSG00000059915	6.113	6.05092	5.8418	6.83268	6.65494	7.49506	7.99671	7.27323	6.65958	PSD
ENSG00000060069	118.481	110.957	115.479	200.994	185.216	224.87	139.133	119.726	118.176	CTDP1
ENSG00000060138	208.397	253.047	190.649	175.2	209.329	183.979	331.719	370.11	264.458	YBX3
ENSG00000060140	0.867724	0.47484	0.655914	2.91229	1.56814	2.52692	23.4843	11.8085	15.4699	STYK1
ENSG00000060237	1500.57	958.789	1038.32	2952.01	1855.96	2344.69	1992.85	1170.01	1201.7	WNK1
ENSG00000060303	1.63017	2.75013	3.60982	1.15357	1.91491	2.93215	0.223617	0.346636	0.431519	RPS17P5
ENSG00000060339	1582.51	1688.27	1709.34	1643.57	1725.33	2037.8	1409.33	1381.53	1326.6	CCAR1
ENSG00000060491	1820.72	1788.25	1576.52	1831.72	1770.23	1820.57	1837.85	1658.61	1386.79	OGFR
ENSG00000060558	2.37747	1.5705	2.04776	2.66764	1.73396	2.63745	49.546	30.0734	37.1891	GNA15
ENSG00000060566	721.976	543.551	578.386	129.651	96.046	119.224	262.777	181.784	183.454	CREB3L3
ENSG00000060642	384.377	455.028	391.333	516.21	601.301	603.264	462.164	502.719	410.043	PIGV
ENSG00000060656	886.504	821.482	870.468	678.12	618.316	764.312	1157.42	985.508	990.396	PTPRU
ENSG00000060688	583.898	662.467	591.669	546.625	610.243	635.804	521.347	543.505	460.376	SNRNP40
ENSG00000060709	0.207533	1.27171	1.5195	0.713601	4.30269	5.99735	0.0767995	0.43242	0.490021	RIMBP2
ENSG00000060749	771.071	620.394	625.681	1107.12	876.506	1031.21	775.083	573.022	548.089	QSER1
ENSG00000060762	1589.46	1803.09	2103.41	832.625	929.398	1264.78	1527.41	1592.11	1761.46	MPC1
ENSG00000060971	2527.68	2845.04	2338.14	3932.87	4355.74	4175.9	2671.16	2762.59	2153.24	ACAA1
ENSG00000060982	308.84	306.634	285.097	59.6261	58.2517	63.1812	615.543	561.558	495.179	BCAT1
ENSG00000061273	518.991	529.046	493.343	467.981	469.404	510.634	361.272	338.39	299.273	HDAC7
ENSG00000061337	10.7032	9.63778	10.6764	7.03201e-08	6.2306e-08	8.05167e-08	1.4815	1.22579	1.28783	LZTS1
ENSG00000061455	5.787e-08	2.82682	1.16946	9.76664e-08	4.69435	2.26553	1.452e-07	6.51722	2.55708	PRDM6
ENSG00000061656	60.1869	115.224	81.6692	28.1784	53.0815	43.8899	56.4457	99.2938	66.747	SPAG4
ENSG00000061676	4525.82	4685.48	4307.14	6537.6	6659.79	7141.7	4606.11	4381.67	3820.05	NCKAP1
ENSG00000061794	2080.15	2359.69	2028.94	2373.35	2649.16	2657.22	2078.78	2166.8	1766.96	MRPS35
ENSG00000061918	130.048	133.564	89.4423	94.6937	95.6956	74.7568	218.185	205.902	130.77	GUCY1B1
ENSG00000061936	497.295	473.354	403.619	427.891	400.766	398.642	500.756	437.973	354.183	SFSWAP
ENSG00000061938	113.545	109.359	89.0801	154.669	146.581	139.286	185.288	163.978	126.679	TNK2
ENSG00000061987	1781.23	1714.05	1576.02	2500.39	2367.54	2539.45	2151.51	1902.38	1658.93	MON2
ENSG00000062038	9.94681	10.7418	15.5769	3.58709	3.81172	6.44809	0.298067	0.295771	0.406775	CDH3
ENSG00000062194	1692.52	1795.72	1722.73	1750.55	1827.53	2045.26	1876.62	1829.49	1664.57	GPBP1
ENSG00000062282	1370.99	1479.67	970.567	2247.56	2386.87	1826.39	1244.39	1234.06	767.7	DGAT2
ENSG00000062370	163.624	169.761	162.458	157.699	160.993	179.728	131.343	125.213	113.644	ZNF112
ENSG00000062485	804.74	746.124	763.871	1106.64	1009.6	1205.77	706.294	601.714	584.244	CS
ENSG00000062524	3.229	5.61215	7.26974	2.27018	3.88247	5.86683	3.48994	5.57352	6.8472	LTK
ENSG00000062582	8.30913	6.15041	4.53754	14.9182	10.8655	9.35132	14.7522	10.0335	7.02045	MRPS24
ENSG00000062598	513.008	554.587	489.292	696.763	741.168	762.819	540.994	537.388	449.656	ELMO2
ENSG00000062650	3928.93	3863.87	3364.66	5645.16	5462.73	5549.26	4198.27	3793.73	3133.14	WAPL
ENSG00000062716	7476.92	8758.91	8411.08	8288.87	9554.5	10703.3	6453.77	6946.89	6326.84	VMP1
ENSG00000062725	1094.43	1141.62	1178.35	1224.92	1257.27	1513.86	990.388	949.269	929.26	APPBP2
ENSG00000062822	229.186	231.271	195.166	204.601	203.155	199.994	233.729	216.718	173.45	POLD1
ENSG00000063046	8803.19	9755.17	8492.67	7645.89	8336.98	8466.9	8249.5	8399.85	6935.47	EIF4B
ENSG00000063127	17.0906	10.1149	12.1775	22.6219	13.174	18.5021	11.0886	6.03018	6.88527	SLC6A16
ENSG00000063169	7.80559	9.86435	7.2628	13.0137	16.1826	13.8992	12.1517	14.1107	9.85324	BICRA
ENSG00000063176	217.477	230.196	176.876	291.504	303.609	272.139	247.599	240.815	175.488	SPHK2
ENSG00000063177	3219.83	3793.25	3372.72	2832.1	3283.02	3405.25	3303.4	3575.94	3015.45	RPL18
ENSG00000063180	7.2008	2.27243	7.43473	4.42663	1.37457	5.24625	8.18269	2.37276	7.36249	CA11
ENSG00000063241	1253.28	1391.22	1113.77	1199.66	1310.37	1223.76	935.02	953.718	724.12	ISOC2
ENSG00000063244	1401.47	1461.23	1256.3	1524.34	1563.87	1568.49	1168.11	1119.1	912.507	U2AF2
ENSG00000063245	373.182	324.607	314.882	562.835	481.729	545.13	600.116	479.646	441.272	EPN1
ENSG00000063322	496.201	489.615	463.058	776.65	754.063	831.946	608.496	551.702	494.857	MED29
ENSG00000063438	2.12254	2.63116	1.28703	3.43362	4.18821	2.38989	4.47024	5.0918	2.36215	AHRR
ENSG00000063660	695.095	713.835	638.918	1033.81	1044.67	1090.77	996.993	940.797	798.615	GPC1
ENSG00000063761	100.225	88.5758	98.2389	114.395	99.4786	128.708	87.3406	70.9258	74.6048	ADCK1
ENSG00000063854	726.691	794.165	750.78	1022.28	1099.3	1212.34	1021.6	1025.87	919.787	HAGH
ENSG00000063978	1259.06	1297.78	1329.79	1549.35	1571.41	1878.36	1017.21	963.41	936.242	RNF4
ENSG00000064012	1117.37	1182.54	1073.33	1004.78	1046.35	1107.89	1086.03	1056.11	909.119	CASP8
ENSG00000064042	1002.86	1009.85	866.404	2532.93	2509.73	2511.87	1723.4	1594.61	1297.51	LIMCH1
ENSG00000064102	779.799	745.822	745.23	961.134	904.528	1054.35	749.194	658.409	623.944	INTS13
ENSG00000064115	4184.35	4737.87	4297.24	6475.45	7214.59	7633.5	5290.53	5504.33	4734.83	TM7SF3
ENSG00000064199	78.9109	102.127	92.7581	109.707	139.709	148.027	66.0636	78.5627	67.6739	SPA17
ENSG00000064201	8.05043e-08	1.09517e-08	1.15474e-08	6.88133e-08	9.21125e-09	1.133e-08	8	1	1	TSPAN32
ENSG00000064205	0.173956	0.547691	0.281491	0.336577	1.04272	0.625177	1.49892	4.33634	2.11372	CCN5
ENSG00000064225	313.536	351.085	284.85	375.84	414.108	391.944	397.959	409.461	315.073	ST3GAL6
ENSG00000064270	2.39793	0.804373	0.784991	0.587869	0.194038	0.220902	1.28776e-07	3.96921e-08	3.67372e-08	ATP2C2
ENSG00000064300	13.0296	12.264	19.5517	0.274477	0.254209	0.47277	5.0465	4.36456	6.59913	NGFR
ENSG00000064309	83.6552	68.2017	54.4903	110.136	88.3526	82.3474	66.4392	49.771	37.7133	CDON
ENSG00000064313	1244.09	1303.21	1316.46	1498.25	1544.3	1819.85	1120.69	1078.7	1033.45	TAF2
ENSG00000064393	882.509	575.837	553.558	1487.28	954.902	1070.85	1167.74	700.124	638.312	HIPK2
ENSG00000064419	1754.23	1794.45	1703.89	2036.36	2049.66	2270.38	1527.22	1435.46	1292.7	TNPO3
ENSG00000064490	269.114	275.923	243.001	265.48	267.837	275.167	229.91	216.6	180.914	RFXANK
ENSG00000064545	268.443	247.696	226.228	299.586	272.003	289.805	227.674	193.032	167.205	TMEM161A
ENSG00000064547	19.6109	32.7079	24.1487	6.69975	10.9951	9.46992	43.4859	66.6427	46.6647	LPAR2
ENSG00000064601	1065.22	1001.56	1009.33	1518	1404.41	1651.03	1288.39	1113.1	1063.85	CTSA
ENSG00000064607	1191.67	1181.42	1149.12	1488.41	1451.95	1647.49	1136.74	1035.52	955.244	SUGP2
ENSG00000064651	2280.92	2317.39	2318.25	611.86	611.681	713.829	906.134	845.919	802.576	SLC12A2
ENSG00000064652	397.261	432.068	402.961	608.554	651.269	708.562	294.901	294.714	260.679	SNX24
ENSG00000064655	4.57465e-08	8.01468e-08	3.05944e-08	4.01535	6.9221	3.08248	5.00983	8.06493	2.91979	EYA2
ENSG00000064666	1538.51	1437.65	1297.84	1181.09	1085.98	1143.66	1956.66	1680.04	1438.41	CNN2
ENSG00000064687	52.4426	67.275	54.3157	54.1808	68.3913	64.4137	69.9583	82.4628	63.1428	ABCA7
ENSG00000064692	21.8932	27.763	13.7321	7.42067	9.25946	5.34272	14.8593	17.3143	8.12212	SNCAIP
ENSG00000064703	733.892	741.367	751.968	812.526	807.651	955.644	632.271	586.886	564.566	DDX20
ENSG00000064726	2268.72	2689.65	2520.98	3282.22	3828.84	4186.47	2316.61	2523.58	2243.29	BTBD1
ENSG00000064763	47.4408	56.2525	33.2191	11.4505	13.3598	9.20351	47.4365	51.6836	28.9463	FAR2
ENSG00000064787	152.577	146.894	137.346	68.2916	64.6946	70.5643	249.798	220.98	195.956	BCAS1
ENSG00000064886	4.95789	3.63627	3.46085	3.56631	2.57374	2.85758	16.1291	10.8697	9.81158	CHI3L2
ENSG00000064932	2.68026	2.55395	2.76678	2.55986	2.40015	3.03324	10.4328	9.13453	9.38519	SBNO2
ENSG00000064933	338.837	325.321	327.315	426.882	403.287	473.34	401.006	353.77	337.574	PMS1
ENSG00000064961	845.54	1059.69	910.363	910.484	1122.8	1125.24	949.454	1093.38	890.836	HMG20B
ENSG00000064989	759.322	747.06	777.655	99.966	96.776	117.518	349.53	315.983	311.953	CALCRL
ENSG00000064995	590.831	661.521	596.305	735.99	810.846	852.647	589.072	606.037	518.105	TAF11
ENSG00000064999	204.678	173.535	166.192	285.447	238.138	266.047	288.353	224.642	204.037	ANKS1A
ENSG00000065000	899.967	743.55	726.824	1494.45	1214.93	1385.41	1272.93	966.357	895.882	AP3D1
ENSG00000065029	345.643	364.986	308.867	433.23	450.145	444.38	329.469	319.678	256.568	ZNF76
ENSG00000065054	605.184	660.766	501.757	593.827	637.978	565.142	794.257	796.839	573.866	SLC9A3R2
ENSG00000065057	274.752	315.074	239.072	166.281	187.629	166.082	241.56	254.535	183.171	NTHL1
ENSG00000065060	851.416	708.355	802.573	1476.39	1208.64	1597.48	995.169	760.774	817.492	UHRF1BP1
ENSG00000065135	3896.82	4540.75	4229.84	5059.01	5800.55	6303.35	3826.59	4097.12	3619.68	GNAI3
ENSG00000065150	4234.74	4670.7	3988.16	3839.11	4166.5	4150.19	4120.88	4176.33	3382.05	IPO5
ENSG00000065154	457.332	508.125	470.051	164.577	179.927	194.167	228.081	232.851	204.29	OAT
ENSG00000065183	1328.09	1526.66	1106.28	1712.34	1936.83	1637.26	1420.16	1500.04	1030.9	WDR3
ENSG00000065243	1487.32	1652.92	1534.97	1960.83	2144.24	2322.89	1638.86	1673.55	1473.95	PKN2
ENSG00000065268	564.95	572.346	496.33	564.067	562.296	568.831	575.463	535.692	440.577	WDR18
ENSG00000065308	1430.01	1297.13	1097.21	1985.55	1772.19	1748.73	1060.26	883.703	708.937	TRAM2
ENSG00000065320	220.967	232.048	165.827	228.528	236.143	196.861	283.46	273.522	185.38	NTN1
ENSG00000065325	78.7012	117.881	88.0119	185.965	274.083	238.718	41.6865	57.3732	40.6256	GLP2R
ENSG00000065328	37.0836	42.787	35.7225	4.01721	4.56081	4.44199	12.0437	12.7685	10.1103	MCM10
ENSG00000065357	30.9985	47.7031	46.4929	41.3345	62.59	71.1624	40.0329	56.6073	52.3247	DGKA
ENSG00000065361	2107.32	2025.04	1807.09	2922.71	2763.59	2876.9	2203.97	1946.07	1647.02	ERBB3
ENSG00000065413	31.1717	38.5304	30.0149	42.8105	52.0691	47.3172	59.2534	67.2986	49.7202	ANKRD44
ENSG00000065427	3737.13	4385.02	3897.24	3659.44	4225.07	4380.52	3388.57	3653.43	3079.5	KARS
ENSG00000065457	434.328	431.052	445.126	684.413	668.369	805.148	440.051	401.296	393.018	ADAT1
ENSG00000065485	1437.55	1543.79	1481.19	1484.17	1568.33	1755.35	1382.42	1364.13	1241.29	PDIA5
ENSG00000065491	210.076	191.835	198.032	200.307	179.984	216.744	226.415	189.979	185.998	TBC1D22B
ENSG00000065518	1343.7	1556.48	1439.09	1617.47	1843.59	1988.45	1369.61	1457.77	1278.28	NDUFB4
ENSG00000065526	550.817	338.295	321.621	925.42	559.259	620.254	583.717	329.413	297.019	SPEN
ENSG00000065534	3017.18	2755.57	2768.38	3264.77	2933.92	3438.5	2992.19	2511.01	2392.53	MYLK
ENSG00000065548	1610.08	1600.63	1644.06	2180.72	2133.19	2556.01	1841.96	1682.57	1639.06	ZC3H15
ENSG00000065559	1656.91	1842.49	1681.88	1898	2076.77	2211.48	1496.66	1529.26	1323.93	MAP2K4
ENSG00000065600	168.255	184.052	171.055	161.521	173.855	188.49	161.163	161.99	142.784	PACC1
ENSG00000065613	2251.02	2312.48	2287.91	3197.11	3231.78	3730	2505.31	2364.88	2219.04	SLK
ENSG00000065615	462.605	525.698	506.326	501.808	561.112	630.448	513.972	536.68	490.234	CYB5R4
ENSG00000065618	2.2504	1.37529	3.37843	2.396	1.44082	4.12891	0.349259	0.196125	0.456927	COL17A1
ENSG00000065621	99.2859	94.2152	64.7737	54.5011	50.889	40.8139	85.7958	74.8081	48.7777	GSTO2
ENSG00000065665	80.5904	77.2356	60.2669	132.656	125.097	113.872	85.0496	74.8955	55.4258	SEC61A2
ENSG00000065675	20.004	12.1667	13.9066	4.59914	2.75244	3.67005	34.4146	19.2331	20.8493	PRKCQ
ENSG00000065717	20.0775	31.6558	22.9909	9.85364	15.2871	12.9519	34.5673	50.0792	34.4948	TLE2
ENSG00000065802	748.048	747.471	655.472	953.546	937.545	959.088	738.308	677.879	563.776	ASB1
ENSG00000065809	6388.4	7125.36	7611.66	8230.54	9032.94	11256.6	7664.19	7854.72	7957.88	FAM107B
ENSG00000065833	974.287	983.152	880.978	2990.74	2969.6	3104.19	1250.85	1159.82	985.662	ME1
ENSG00000065882	1993.72	1981.39	1918.82	2060.89	2015.33	2276.76	1909.22	1743.46	1601.3	TBC1D1
ENSG00000065883	1253.61	1156.87	1099.51	1468.35	1333.34	1478.3	1277.98	1083.67	976.799	CDK13
ENSG00000065911	196.492	222.501	189.274	19.6219	21.8633	21.696	148.001	153.993	124.238	MTHFD2
ENSG00000065970	129.94	84.7632	83.2525	193.036	123.905	141.967	156.237	93.6481	87.2336	FOXJ2
ENSG00000065978	3416.26	4076.54	3593.64	3346.58	3929.4	4040.88	3370.47	3695.56	3089.71	YBX1
ENSG00000065989	20.7676	17.846	12.6162	26.08	22.052	18.1862	26.7991	21.1605	14.1875	PDE4A
ENSG00000066027	1559.88	1618.94	1768.62	1480.61	1512.04	1926.96	1909.03	1820.54	1886.25	PPP2R5A
ENSG00000066044	717.764	758.637	891.073	825.444	858.471	1176.28	979.176	950.961	1059.34	ELAVL1
ENSG00000066056	409.49	379.07	366.529	39.998	36.4334	41.0956	173.51	147.587	135.342	TIE1
ENSG00000066084	2853.32	2559.46	2290.82	4213.09	3718.64	3882.71	2862.1	2359.03	2002.49	DIP2B
ENSG00000066117	633.229	639.689	598.791	751.802	747.304	816.038	474.718	440.649	391.196	SMARCD1
ENSG00000066135	1785.6	1576.76	1612.63	1740.44	1512.26	1804.26	1521.23	1234.31	1197.26	KDM4A
ENSG00000066136	392.731	340.799	307.614	475.067	405.644	427.128	461.021	367.599	314.685	NFYC
ENSG00000066185	47.2317	49.1313	48.6541	69.4904	71.1272	82.1679	62.607	59.8408	56.2021	ZMYND12
ENSG00000066248	645.46	613.798	525.217	672.413	629.184	628.055	460.45	402.335	326.509	NGEF
ENSG00000066279	409.209	357.653	388.841	374.07	321.704	408.011	116.533	93.587	96.4982	ASPM
ENSG00000066294	75.2226	52.5162	55.0718	67.2509	46.1985	56.5159	594.375	381.289	379.215	CD84
ENSG00000066322	1560.43	1844.91	1656.33	2259.04	2628.11	2752.44	1182.2	1284.32	1093.55	ELOVL1
ENSG00000066336	5.31429	3.04346	3.7526	2.96091	1.66853	2.39996	48.3691	25.453	29.7645	SPI1
ENSG00000066379	8.3312	7.07262	6.59667	10.5994	8.85403	9.63368	1.21292	0.946141	0.836941	ZNRD1
ENSG00000066382	3.93307	6.94239	3.05898	3.86486	6.7127	3.45041	5.15838	8.36643	3.49625	MPPED2
ENSG00000066422	981.569	984.153	950.989	1277.01	1259.86	1420.17	990.667	912.68	836.423	ZBTB11
ENSG00000066427	336.069	339.726	346.138	486.217	483.634	574.835	475.466	441.641	426.76	ATXN3
ENSG00000066455	1241.37	1330.24	1357.7	2264.33	2387.55	2842.71	1907.21	1877.92	1817.79	GOLGA5
ENSG00000066468	1305.59	1256.05	1340.69	1218.63	1153.6	1436.44	1260.51	1114.28	1128.01	FGFR2
ENSG00000066557	631.772	649.325	695.241	854.777	864.451	1079.74	790.736	746.763	758.317	LRRC40
ENSG00000066583	1287.66	1462.9	1358.49	1456.8	1628.55	1764.19	1484.29	1549.47	1364.63	ISOC1
ENSG00000066629	144.173	173.628	141.188	132.527	157.046	148.975	76.9231	85.1225	65.6473	EML1
ENSG00000066651	1231.74	1261.54	1139.05	933.676	940.939	991.085	1015.41	955.583	818.288	TRMT11
ENSG00000066654	1859.4	1978.05	1871.62	2026.78	2121.56	2341.75	1906.14	1863.24	1672.02	THUMPD1
ENSG00000066697	991.847	1117.08	997.285	1307.61	1449.12	1509.19	862.199	892.274	755.486	MSANTD3
ENSG00000066735	58.3815	61.4953	72.0237	2.03	2.10402	2.87468	20.678	20.0136	22.2306	KIF26A
ENSG00000066739	1689.91	1524.44	1520.92	2390.96	2122.29	2470.05	1745.26	1446.63	1368.82	ATG2B
ENSG00000066777	2764.45	2580.64	2443.51	3322.42	3051.82	3370.95	2602.51	2232.35	2004.67	ARFGEF1
ENSG00000066813	3555.08	3951.03	2947.6	5499.33	6013.91	5233.85	8169.43	8342.62	5902.76	ACSM2B
ENSG00000066827	358.113	321.645	315.363	373.395	329.998	377.442	326.666	269.594	250.69	ZFAT
ENSG00000066855	697.654	727.023	707.562	993.742	1018.98	1156.88	954.788	914.25	843.87	MTFR1
ENSG00000066923	5.08274	4.52628	4.41617	3.13406	2.74622	3.1257	5.81927	4.76168	4.40615	STAG3
ENSG00000066926	1467.49	1598.66	1508.14	1642.93	1761.11	1938.11	1232.98	1234.2	1104.25	FECH
ENSG00000066933	547.566	507.084	493.985	1304.97	1189.13	1351.36	761.679	648.134	598.816	MYO9A
ENSG00000067057	459.288	507.227	421.91	1808.55	1965.32	1907.03	1048.31	1063.79	839.208	PFKP
ENSG00000067064	3630.87	4150.72	4033.95	9426.54	10603.5	12021.7	6232.16	6546.38	6033.97	IDI1
ENSG00000067066	1751.23	1844.38	1755.82	2112.92	2189.67	2431.71	1722.42	1666.86	1504.95	SP100
ENSG00000067082	3010.47	2945.54	2730.3	7302.07	7030.11	7601.77	4980.22	4477.43	3936.13	KLF6
ENSG00000067113	1106.15	1245.16	1516.24	1136.85	1259.21	1788.74	938.245	970.454	1120.76	PLPP1
ENSG00000067141	368.935	319.151	331.55	611.62	520.611	630.918	315.667	250.914	247.214	NEO1
ENSG00000067167	19002.2	23895.9	22580.6	27008.2	33419.7	36840.1	16214.4	18735.8	16791.1	TRAM1
ENSG00000067182	932.032	886.993	845.409	977.121	915.005	1017.37	1064.85	931.169	841.724	TNFRSF1A
ENSG00000067191	4.65029	4.79062	3.58345	11.0531	11.2042	9.77679	11.4036	10.7945	7.65781	CACNB1
ENSG00000067208	984.268	916.177	789.633	1284.22	1176.23	1182.62	993.268	849.536	694.42	EVI5
ENSG00000067221	572.846	606.799	493.663	496.904	517.923	491.538	606.621	590.437	455.569	STOML1
ENSG00000067225	2991.27	3435.91	3183.57	2512.89	2840.18	3069.9	2362.84	2493.85	2191.48	PKM
ENSG00000067248	1596.29	1715.08	1596.69	1708.16	1805.86	1961.23	1251.48	1235.5	1090.88	DHX29
ENSG00000067334	1673.99	1695.9	1695.9	2208.56	2201.62	2568.32	1615.13	1503.51	1425.94	DNTTIP2
ENSG00000067365	237.288	259.61	219.164	316.86	341.112	335.932	230.191	231.41	185.278	METTL22
ENSG00000067369	1072.64	1149.81	908.729	997.505	1052.14	970.038	790.694	778.811	583.759	TP53BP1
ENSG00000067533	450.08	485.163	425.057	732.699	777.158	794.283	561.768	556.422	462.337	RRP15
ENSG00000067560	8107.78	9009.91	8485.77	11044.1	12076.3	13268.2	7541.22	7700.34	6878.2	RHOA
ENSG00000067596	1849.61	1914.62	1765.61	1779.28	1812.3	1949.62	1424.47	1354.89	1184.98	DHX8
ENSG00000067601	9.76964	13.705	10.6362	7.72387	10.6616	9.65239	13.5177	17.4243	12.8249	PMS2P4
ENSG00000067606	331.588	357.792	329.643	351.697	373.411	401.334	302.797	300.216	262.326	PRKCZ
ENSG00000067704	3444.47	3571.38	3229.61	4614.78	4708.16	4966.73	3196.43	3045.3	2611.78	IARS2
ENSG00000067715	2.12649	2.68458	5.08532	2.97272e-08	3.69277e-08	8.16018e-08	2.8533	3.30986	5.94627	SYT1
ENSG00000067798	59.4274	59.9636	75.4722	4.03599	4.00717	5.8836	14.8122	13.7331	16.3932	NAV3
ENSG00000067836	288.515	310.387	291.032	237.572	251.487	275.08	286.139	282.854	251.532	ROGDI
ENSG00000067900	1794.83	1621.07	1722.58	2755.7	2449.05	3035.86	1929.79	1601.55	1614.03	ROCK1
ENSG00000067955	698.983	784.656	741.312	1128.23	1246.23	1373.49	881.562	909.317	814.764	CBFB
ENSG00000068001	995.744	1115.41	937.421	838.711	924.457	906.341	731.53	752.958	600.155	HYAL2
ENSG00000068024	123.251	103.259	82.3489	167.526	138.104	128.482	186.754	143.767	108.738	HDAC4
ENSG00000068028	616.536	717.596	579.23	856.862	981.337	924.05	598.952	640.564	490.375	RASSF1
ENSG00000068078	444.925	477.559	366.831	975.428	1030.2	923.137	560.669	552.963	402.837	FGFR3
ENSG00000068079	499.769	546.639	522.621	441.434	475.098	529.878	529.972	532.64	482.964	IFI35
ENSG00000068097	316.534	324.943	277.307	348.183	351.707	350.139	294.602	277.889	224.916	HEATR6
ENSG00000068120	597.224	568.863	479.928	534.522	500.981	493.057	634.356	555.204	444.238	COASY
ENSG00000068137	311.937	305.001	309.583	379.048	364.683	431.815	331.169	297.532	286.421	PLEKHH3
ENSG00000068305	1286.89	1052	1132.88	2049.95	1648.93	2071.47	1941.89	1458.64	1489.74	MEF2A
ENSG00000068383	603.777	604.494	555.789	746.782	735.69	789.076	657.131	604.529	527.144	INPP5A
ENSG00000068489	15.5462	32.1236	24.2863	2.88963	5.87528	5.18169	7.55894	14.3519	10.2906	PRR11
ENSG00000068615	19.3609	19.5856	12.2143	39.2866	39.1058	28.4499	17.3659	16.142	9.54739	REEP1
ENSG00000068650	448.579	305.082	283.338	847.528	567.175	614.486	620.567	387.807	341.585	ATP11A
ENSG00000068654	708.227	608.846	579.439	1055.03	892.452	990.813	712.667	562.951	508.12	POLR1A
ENSG00000068697	4355.91	4901.25	4550.18	4974.69	5507.82	5964.95	4078.28	4216.53	3712.53	LAPTM4A
ENSG00000068724	274.673	285.16	325.967	276.284	282.237	376.361	308.062	293.874	318.596	TTC7A
ENSG00000068745	1216.25	1276.65	1266.64	1166.74	1205.07	1394.75	1002.91	967.305	910.199	IP6K2
ENSG00000068784	450.426	471.372	479.688	518.256	533.667	633.537	501.207	481.954	465.153	SRBD1
ENSG00000068796	366.056	355.539	386.044	406.411	388.411	491.98	305.778	272.895	281.021	KIF2A
ENSG00000068831	4.97991	13.1733	6.24125	4.74537	12.3518	6.82672	8.27456	20.1126	9.0373	RASGRP2
ENSG00000068878	3133.62	2935.33	2694.96	3998.66	3685.63	3947.41	3037.83	2614.71	2276.74	PSME4
ENSG00000068885	337.122	369.88	398.72	1129.04	1218.9	1532.79	355.428	358.323	366.334	IFT80
ENSG00000068912	1247.2	1347.22	1343.89	1375.78	1462.31	1701.65	1189.78	1180.92	1117.22	ERLEC1
ENSG00000068971	294.942	316.551	287.792	462.025	487.931	517.488	310.475	306.185	264.006	PPP2R5B
ENSG00000068976	1.36819	0.462055	2.16758	1.26931	0.421797	2.30829	0.371832	0.115384	0.513358	PYGM
ENSG00000069020	761.213	567.798	537.178	1480.03	1086.28	1198.88	1319.37	904.282	811.378	MAST4
ENSG00000069122	874.138	906.081	906.13	107.978	110.13	128.48	431.763	411.227	390.031	ADGRF5
ENSG00000069188	2.66029	3.27653	1.06403	1.12085	1.35837	0.514593	1.21233	1.372	0.422558	SDK2
ENSG00000069248	1383.91	1470.89	1424.68	1372.13	1435	1621.42	1171.76	1144.35	1051.21	NUP133
ENSG00000069275	5088.9	5445.46	5000.86	6012.47	6330.66	6782.12	5538.27	5445.46	4742.85	NUCKS1
ENSG00000069329	3321.17	3865.18	3479.85	3619.27	4144.62	4352.94	3262.51	3488.82	2978.96	VPS35
ENSG00000069345	2113.44	2403.28	2190.28	2374.01	2656.34	2824.14	2233.52	2333.75	2017.18	DNAJA2
ENSG00000069399	138.455	125.07	95.1041	114.628	101.888	90.3807	189.032	156.902	113.154	BCL3
ENSG00000069424	12.0992	10.9237	8.84149	19.9147	17.6918	16.7045	161.603	134.064	102.911	KCNAB2
ENSG00000069431	731.833	800.933	651.577	3103.87	3342.51	3172.12	1019.23	1024.95	790.802	ABCC9
ENSG00000069482	11.1509	9.65608	9.19998	10.3616	8.82879	9.81282	4.3838	3.4881	3.15188	GAL
ENSG00000069493	8.36889	5.03676	6.74212	8.73115	5.1706	8.07407	95.6101	52.8733	67.1238	CLEC2D
ENSG00000069667	1078.2	1027.54	1537.98	2492.77	2337.56	4081.52	1919.23	1680.63	2385.72	RORA
ENSG00000069702	131.423	124.702	81.6479	1426.72	1332.07	1017.43	588.938	513.474	318.849	TGFBR3
ENSG00000069812	76.1643	98.3379	75.3166	440.51	559.643	500.02	75.5657	89.6487	65.1191	HES2
ENSG00000069849	607.677	674.491	614.757	653.831	714.093	759.256	548.788	559.703	483.815	ATP1B3
ENSG00000069869	1839.46	1791.76	1693.16	3968.34	3803.5	4192.85	3088.73	2764.51	2477.6	NEDD4
ENSG00000069943	346.555	422.53	379.534	486.68	583.867	611.806	311.501	348.975	297.291	PIGB
ENSG00000069956	3729.33	4024.87	4141.33	3782.04	4016.36	4820.88	3514.87	3485.62	3401.43	MAPK6
ENSG00000069966	617.814	613.298	617.894	994.338	971.256	1141.52	557.56	508.575	485.95	GNB5
ENSG00000069974	424.567	435.204	421.735	462.921	466.916	527.828	556.964	524.594	482.131	RAB27A
ENSG00000069998	900.931	1015.73	866.681	714.661	792.815	789.151	796.243	824.862	667.51	HDHD5
ENSG00000070010	935.593	973.626	954.168	995.715	1019.59	1165.64	991.728	948.303	881.402	UFD1
ENSG00000070018	0.186765	0.198291	0.618537	4.95282e-08	5.17424e-08	1.88285e-07	0.820145	0.800108	2.36704	LRP6
ENSG00000070019	0.483456	1.25134	0.25682	5.82896	14.8455	3.55431	4.65812	11.0784	2.15639	GUCY2C
ENSG00000070061	1892.96	1854.44	1931.96	1976.16	1904.93	2315.1	1884.61	1696.45	1676.18	ELP1
ENSG00000070081	1509.64	1698.9	1652.72	1132.8	1254.4	1423.55	904.503	935.309	862.938	NUCB2
ENSG00000070087	327.241	325.039	313.2	278.052	271.756	305.472	376.285	343.427	313.845	PFN2
ENSG00000070159	2095.3	1917.04	1755.35	2820.14	2538.88	2711.95	2280.89	1917.51	1665.2	PTPN3
ENSG00000070182	26.7308	23.7477	19.5907	171.294	149.74	144.103	20.2597	16.5383	12.9394	SPTB
ENSG00000070190	2.46632	0.747049	1.78051	2.8041	0.835755	2.3237	29.6776	8.25993	18.6709	DAPP1
ENSG00000070214	2498.95	2587.25	2243.61	2288.14	2331.04	2358.11	2470.81	2350.55	1933.18	SLC44A1
ENSG00000070269	421.885	423.33	394.206	560.342	553.253	601.001	469.462	432.847	382.273	TMEM260
ENSG00000070366	220.504	218.267	200.65	236.281	230.137	246.799	196.888	179.077	156.13	SMG6
ENSG00000070367	1962.95	1949.85	1991.04	3454.97	3376.93	4022.59	2548.7	2326.28	2252.85	EXOC5
ENSG00000070371	401.753	401.942	358.021	536.017	527.678	548.303	406.819	373.986	315.933	CLTCL1
ENSG00000070388	0.329588	0.341159	0.329304	0.31597	0.321823	0.36238	0.354503	0.337175	0.308667	FGF22
ENSG00000070404	13867.6	16015	13837	4417.53	5019.87	5059.59	6366.31	6755.6	5535.73	FSTL3
ENSG00000070413	1956.59	1873.32	1763.62	2170.73	2045.05	2245.96	2101.47	1848.78	1650.71	DGCR2
ENSG00000070423	334.487	348.265	308.31	347.988	356.518	368.185	404.314	386.812	324.767	RNF126
ENSG00000070444	50.3395	29.631	28.7537	43.4305	25.1546	28.4755	61.7561	33.4015	30.7403	MNT
ENSG00000070476	263.687	220.736	252.026	359.122	295.809	393.995	489.541	376.55	407.746	ZXDC
ENSG00000070495	394.74	435.243	403.52	573.516	622.232	672.965	387.413	392.505	345.122	JMJD6
ENSG00000070501	305.069	307.296	277.812	412.071	408.429	430.742	310.343	287.244	246.286	POLB
ENSG00000070540	779.005	929.13	856.265	1040.7	1221.37	1313.06	726.213	795.884	695.627	WIPI1
ENSG00000070601	5.57241	6.08736	2.29812	13.3921	14.3953	6.3397	6.34108	6.365	2.27895	FRMPD1
ENSG00000070610	1101.76	1207.73	1211.43	1160.22	1251.44	1464.36	1119.39	1127.49	1072.6	GBA2
ENSG00000070614	1522.08	1266.17	1463.08	2062.12	1687.94	2275.29	1592.65	1217.38	1334.12	NDST1
ENSG00000070669	474.604	482.647	523.139	375.656	375.902	475.3	517.081	483.178	496.693	ASNS
ENSG00000070718	220.999	234.349	197.865	261.142	272.479	268.377	236.017	229.966	184.147	AP3M2
ENSG00000070729	16.4474	14.2743	15.1917	35.7839	30.5583	37.9392	12.2968	9.80612	9.89791	CNGB1
ENSG00000070731	25.9956	27.6484	24.4861	41.8312	43.7781	45.2285	52.0861	50.9028	42.7548	ST6GALNAC2
ENSG00000070756	1670.51	1372.14	1332.42	2231.56	1803.61	2043.12	2156.98	1627.96	1499.28	PABPC1
ENSG00000070759	176.884	178.237	151.168	138.591	137.413	135.956	203.267	188.202	151.385	TESK2
ENSG00000070761	376.039	427.53	388.134	407.324	455.679	482.591	349.965	365.601	314.787	CFAP20
ENSG00000070770	988.236	900.583	833.297	1541.65	1382.4	1492.17	947.431	793.341	696.194	CSNK2A2
ENSG00000070778	539.255	429.297	453.462	1017.62	797.144	982.259	885.675	647.87	649.03	PTPN21
ENSG00000070785	524.881	637.738	521.637	598.904	716.018	683.213	497.054	554.924	430.481	EIF2B3
ENSG00000070814	163.781	162.512	157.406	143.188	139.802	157.963	168.851	153.948	141.418	TCOF1
ENSG00000070831	8739.89	10540.5	9600.9	10614.7	12596.4	13384.6	8177.05	9061.49	7827.93	CDC42
ENSG00000070882	201.665	210.161	192.063	289.558	296.922	316.548	228.731	219.026	189.837	OSBPL3
ENSG00000070950	299.851	303.97	314.297	386.068	385.103	464.506	248.187	231.183	226.704	RAD18
ENSG00000070961	1084.81	1039.29	985.542	1096.55	1033.71	1143.51	1012.07	890.935	801.267	ATP2B1
ENSG00000071051	623.515	617.082	679.396	661.123	643.819	826.895	420.039	381.975	398.85	NCK2
ENSG00000071054	4984.3	4622.44	4700.02	7978.16	7280.41	8635.56	3914.67	3335.89	3216.88	MAP4K4
ENSG00000071073	616.123	637.183	650.027	557.029	566.84	674.581	640.022	608.192	588.44	MGAT4A
ENSG00000071082	3207.57	3840.12	3214.47	2749.46	3238.93	3162.81	2468.38	2715.37	2155.7	RPL31
ENSG00000071127	11962.7	13324.9	11643.6	14127.6	15484.3	15784.1	9813.46	10044	8323.87	WDR1
ENSG00000071189	1398.2	1486.4	1369.75	1702.72	1781.14	1914.74	1419.68	1386.78	1212.02	SNX13
ENSG00000071205	64.8701	55.6685	52.3291	243.982	206.02	225.917	153.496	121.035	107.905	ARHGAP10
ENSG00000071242	340.411	349.323	323.717	451.719	456.118	493.086	371.204	350.013	307.622	RPS6KA2
ENSG00000071243	272.184	296.15	279.358	265.043	283.76	312.254	261.681	261.62	234.054	ING3
ENSG00000071246	523.995	492.565	446.496	67.7927	62.7055	66.308	252.829	218.381	187.742	VASH1
ENSG00000071282	1351.92	1702.89	1522.28	458.175	567.875	592.194	462.8	535.646	454.128	LMCD1
ENSG00000071462	332.887	361.947	335.148	391.776	419.151	452.761	284.374	284.11	249.501	BUD23
ENSG00000071537	9379.46	9621.88	9249.27	12171.1	12285.6	13776.9	8425.7	7942.14	7240.68	SEL1L
ENSG00000071539	86.0392	81.9606	54.2619	38.5467	36.1311	27.9047	44.4334	38.8926	24.4203	TRIP13
ENSG00000071564	378.889	383.759	334.501	451.073	449.552	457.115	379.433	353.127	291.921	TCF3
ENSG00000071575	199.653	206.404	186.097	99.6958	101.416	106.668	208.108	197.688	169.043	TRIB2
ENSG00000071626	1062.76	1098.29	949.258	1041.32	1058.89	1067.64	1101.29	1045.77	857.23	DAZAP1
ENSG00000071655	1131.82	1213.62	1078.13	1731.79	1827.2	1893.57	1545.04	1522.28	1282.56	MBD3
ENSG00000071794	887.446	966.552	902.362	1007.41	1079.64	1175.82	930.068	930.781	824.133	HLTF
ENSG00000071894	498.544	502.214	451.867	534.458	529.766	556.048	626.286	579.705	494.679	CPSF1
ENSG00000071967	164.053	153.46	188.856	102.083	93.961	134.893	141.037	121.225	141.488	CYBRD1
ENSG00000071991	1.08992	8.04554e-08	2.88415	4.41185e-08	3.20454e-15	1.34009e-07	0.912639	6.19025e-08	2.10458	CDH19
ENSG00000071994	1530.44	1743.32	1559.3	1538.6	1724.53	1799.41	1249.23	1307.53	1109.17	PDCD2
ENSG00000072042	4072.16	4602.35	4242.55	4311.59	4794.88	5156.22	4779.42	4963.4	4339.31	RDH11
ENSG00000072062	95.1856	74.6575	59.7492	198.941	153.537	143.343	114.124	82.2481	62.428	PRKACA
ENSG00000072071	14.6546	13.8463	6.38608	9.50487	8.83671	4.75443	4.88468	4.24076	1.85498	ADGRL1
ENSG00000072080	264.485	354.242	242.918	117.443	154.779	123.817	249.648	307.238	199.816	SPP2
ENSG00000072110	3928.53	3700	3305.28	5587.65	5178.29	5396.35	3681.96	3186.39	2699.61	ACTN1
ENSG00000072121	841.594	772.113	769.073	1265.39	1142.32	1327.34	883.883	745.113	703.888	ZFYVE26
ENSG00000072134	263.741	279.315	240.67	340.168	354.484	356.312	400.818	390.045	318.74	EPN2
ENSG00000072135	237.664	268.802	241.894	225.72	251.204	263.709	330.504	343.476	293.145	PTPN18
ENSG00000072163	151.299	145.341	129.704	221.544	209.411	218.006	146.84	129.613	109.7	LIMS2
ENSG00000072195	11.9407	8.4262	8.55317	8.36252	5.80665	6.87587	2.63831	1.71072	1.64691	SPEG
ENSG00000072201	202.283	236.571	187.423	192.233	221.216	204.449	234.515	252.013	189.356	LNX1
ENSG00000072210	6407.2	6954.23	6554.45	16965.5	18119	19921.7	9203.03	9178.27	8204.33	ALDH3A2
ENSG00000072274	9185.86	9600.13	8464.58	25496.8	26219.8	26968.9	10270.6	9862.9	8247.59	TFRC
ENSG00000072310	1282.42	1186.25	887.167	865.946	788.173	687.633	2296.22	1951.68	1384.31	SREBF1
ENSG00000072364	3381.75	2923.02	3126.37	4813.77	4094.13	5108.3	3393.18	2694.93	2733.7	AFF4
ENSG00000072401	186.389	239.932	246.958	355.422	450.192	540.555	306.051	362.002	353.38	UBE2D1
ENSG00000072415	1553.29	1475.69	1469.38	1787.53	1671.02	1941	1543.98	1347.83	1272.82	MPP5
ENSG00000072422	355.098	418.228	368.311	270.164	313.097	321.653	424.855	459.785	384.017	RHOBTB1
ENSG00000072518	181.525	155.878	135.591	256.15	216.435	219.625	205.524	162.166	133.783	MARK2
ENSG00000072571	88.7715	63.0341	97.7706	7.06952	4.93945	8.93753	24.075	15.7079	23.1071	HMMR
ENSG00000072609	801.792	832.557	725.344	889.62	908.956	923.803	694.354	662.496	547.404	CHFR
ENSG00000072657	5.42035e-08	4.96809e-08	3.18677e-08	138.001	124.46	93.1319	93.21	78.5008	47.7562	TRHDE
ENSG00000072682	1531.1	1612.12	1371.51	1980.96	2052.38	2036.88	1284.11	1242.36	1002.4	P4HA2
ENSG00000072694	1.02349	1.09281	2.88092	0.56745	0.596179	1.83345	3.38697	3.32296	8.30815	FCGR2B
ENSG00000072736	741.607	765.365	779.181	781.852	793.971	942.933	656.478	622.535	601.074	NFATC3
ENSG00000072756	441.287	444.733	445.844	500.238	496.068	580.138	551.928	511.105	485.947	TRNT1
ENSG00000072778	5053.26	5449.62	5632.02	7925.17	8409.88	10139	5877.85	5824.56	5708.94	ACADVL
ENSG00000072786	485.651	474.614	435.768	396.072	380.869	407.941	454.848	408.444	355.665	STK10
ENSG00000072803	3317.07	3465.74	3152.33	5076.73	5219.28	5538.01	3396.94	3261.21	2813.26	FBXW11
ENSG00000072818	6.25371	7.21206	5.58714	3.7882	4.29874	3.88488	77.6408	82.2738	60.4485	ACAP1
ENSG00000072832	4.45568	8.86272	10.5715	3.0331e-08	5.93644e-08	8.26037e-08	0.615263	1.12451	1.27211	CRMP1
ENSG00000072840	92.7649	80.5086	88.62	66.1059	56.4527	72.4904	141.863	113.13	118.103	EVC
ENSG00000072849	1045.25	1175.55	1202.53	1075.18	1189.83	1419.86	970.132	1002.53	972.632	DERL2
ENSG00000072858	2.33499	0.92226	0.747175	4.52601	1.75901	1.66243	9.19631	3.33757	2.56445	SIDT1
ENSG00000072952	4.53112	14.0922	4.6016	0.190951	0.584363	0.222597	1.25573	3.58856	1.11133	MRVI1
ENSG00000072954	205.623	211.933	205.937	428.034	434.101	492.078	206.947	195.99	180.62	TMEM38A
ENSG00000072958	748.878	805.238	719.486	890.266	941.931	981.8	681.255	673.089	570.381	AP1M1
ENSG00000073008	4848.91	5204.61	5619.71	7060.28	7456.8	9392.56	5111.84	5041.63	5162.86	PVR
ENSG00000073050	88.9645	102.477	95.7722	114.972	130.313	142.072	90.5624	95.8529	84.96	XRCC1
ENSG00000073060	1603.16	1459.03	1558.34	2206.56	1976.02	2462.03	1980.76	1656.42	1677.88	SCARB1
ENSG00000073111	200.986	213.763	199.911	98.9838	103.59	113.013	120.228	117.496	104.213	MCM2
ENSG00000073146	3.38986	8.93324	9.83272	0.718093	1.86206	2.39092	0.838043	2.02928	2.11837	MOV10L1
ENSG00000073150	33.0584	37.4309	24.8863	47.4254	52.8379	40.9809	43.0907	44.8314	28.2687	PANX2
ENSG00000073169	643.906	709.287	606.593	718.989	779.304	777.479	851.021	861.369	698.648	SELENOO
ENSG00000073282	4.65498	3.96676	4.35963	5.83426	4.89204	6.27206	6.53309	5.11548	5.33206	TP63
ENSG00000073331	472.708	442.129	387.322	393.974	362.585	370.543	474.147	407.491	338.56	ALPK1
ENSG00000073350	913.506	944.547	759.249	1232.76	1254.23	1176.1	1241.32	1179.36	899.086	LLGL2
ENSG00000073417	1335.81	1313.95	1212.81	1513.19	1464.58	1577	1591.17	1438.14	1258.95	PDE8A
ENSG00000073536	317.49	363.146	272.307	301.221	339.018	296.556	318.842	335.101	238.314	NLE1
ENSG00000073578	2833.7	2820.34	2559.35	4524.72	4431.24	4690.93	3619.95	3310.54	2849.19	SDHA
ENSG00000073584	1152.94	1275.4	1186.7	1159.33	1261.93	1369.74	1007.29	1023.87	903.515	SMARCE1
ENSG00000073605	264.565	229.458	290.991	325.555	277.831	411.02	425.043	338.728	407.401	GSDMB
ENSG00000073614	2941.37	2755.52	2850.79	3352.24	3090.12	3729.43	2424.15	2086.72	2047.47	KDM5A
ENSG00000073670	0.866964	1.0647	0.0677806	8.29679	10.0258	0.744572	2.7247	3.07463	0.185638	ADAM11
ENSG00000073711	544.718	555.457	508.699	419.115	420.531	449.277	270.842	253.773	220.419	PPP2R3A
ENSG00000073712	4212.12	4965.38	4246.29	5787.22	6712.85	6696.85	3959.22	4288.55	3478.26	FERMT2
ENSG00000073734	328.41	326.181	1994.03	85.9283	83.9778	598.885	539.585	492.438	2855.09	ABCB11
ENSG00000073737	33.1469	22.5871	28.7703	22.8926	15.3497	22.8082	50.421	31.5703	38.1379	DHRS9
ENSG00000073754	84.6253	77.8851	56.5194	11.193	10.1365	8.58099	180.16	152.357	104.857	CD5L
ENSG00000073756	9.58544	4.10875	18.3293	0.550806	0.232318	1.20899	11.792	4.64445	19.6501	PTGS2
ENSG00000073792	34.0365	46.4124	42.0141	13.11	17.5904	18.5756	14.6801	18.3937	15.7915	IGF2BP2
ENSG00000073803	780.775	742.138	918.694	953.509	891.805	1287.84	1043.67	911.532	1070.17	MAP3K13
ENSG00000073849	9696.74	9669.87	8148.11	11715.5	11495.9	11300.2	9413.72	8625.93	6893.45	ST6GAL1
ENSG00000073861	3.28272e-08	3.5726e-08	2.92985e-08	3.76865e-08	4.03573e-08	3.86091e-08	18	18	14	TBX21
ENSG00000073910	1715.53	1877.11	1939.92	1468.09	1580.64	1905.61	2119.71	2131.17	2088.85	FRY
ENSG00000073921	4220.74	4274.52	4079.13	7779.08	7751.99	8629.79	4687.06	4361.63	3947.52	PICALM
ENSG00000073969	8.88323	8.97938	8.1428	5.90907	5.87734	6.21748	3.30065	3.06567	2.63661	NSF
ENSG00000074047	1.29913	2.01115	0.684218	9.32087e-08	1.41982e-07	5.63496e-08	0.695275	0.989001	0.319111	GLI2
ENSG00000074054	1264.4	1152.9	1142.36	1558.67	1398.45	1616.46	1010.24	846.413	795.403	CLASP1
ENSG00000074071	1043.77	1159.68	1041.42	1162.34	1270.74	1331.22	1025.06	1046.49	891.284	MRPS34
ENSG00000074181	10.0776	31.5613	18.6713	0.161174	0.496683	0.342772	3.68374	10.6007	5.94771	NOTCH3
ENSG00000074201	2205.49	2411.27	2199.99	1394.76	1500.47	1597.01	2039.34	2048.71	1772.76	CLNS1A
ENSG00000074211	1.57599	0.513852	1.93092	21.8579	7.01257	30.7404	2.11537	0.633751	2.2586	PPP2R2C
ENSG00000074219	555.137	655.87	669.639	514.898	598.584	712.942	402.961	437.452	423.592	TEAD2
ENSG00000074266	339.887	331.91	315.322	314.659	302.352	335.083	296.393	265.952	239.625	EED
ENSG00000074276	89.1357	66.107	70.6191	1189.17	867.813	1081.45	675.601	460.4	466.449	CDHR2
ENSG00000074319	961.836	1083.35	1034.3	1077.72	1194.42	1330.28	971.305	1005.25	910.217	TSG101
ENSG00000074356	607.029	562.115	537.143	797.703	726.847	810.241	622.966	530.066	480.385	NCBP3
ENSG00000074370	2.06616	3.00713	0.900692	4.05738	5.81059	2.03026	35.824	47.9085	13.6092	ATP2A3
ENSG00000074410	198.993	211.339	174.402	144.349	150.849	145.218	65.2643	63.6893	49.8464	CA12
ENSG00000074416	5421.92	5045.21	4851.11	6814.75	6239.67	6998.91	4414.3	3774.3	3441.86	MGLL
ENSG00000074527	2442.59	2470.82	2218.72	5299.44	5274.8	5525.53	2059.75	1914.5	1630.46	NTN4
ENSG00000074582	341.635	401.303	340.05	434.017	501.651	495.883	436.474	471.105	378.602	BCS1L
ENSG00000074590	915.518	817.576	623.444	689.295	605.693	538.801	804.712	660.315	477.546	NUAK1
ENSG00000074603	1194.71	1260.66	1191.61	1494.31	1551.54	1710.83	996.822	966.502	866.431	DPP8
ENSG00000074621	71.3325	54.3633	46.8968	136.271	102.19	102.837	100.942	70.6874	57.8327	SLC24A1
ENSG00000074657	300.749	275.205	270.416	114.418	103.022	118.09	182.194	153.192	142.759	ZNF532
ENSG00000074695	5729.6	6061.43	6031.53	4290.54	4466.31	5184.5	5476.05	5323.14	5023.59	LMAN1
ENSG00000074696	3272.1	3729.4	3127.73	4558.01	5111.8	5001.15	5329.34	5581.31	4439.36	HACD3
ENSG00000074706	4.72634	7.4221	7.73494	4.70642	7.27242	8.84128	25.6037	36.9449	36.5156	IPCEF1
ENSG00000074755	1035.72	800.956	769.001	1503.24	1143.88	1281.16	1106.17	786.022	715.728	ZZEF1
ENSG00000074800	43339.7	50742.4	43659.9	39684.2	45718.1	45888.8	29288	31508.3	25711.7	ENO1
ENSG00000074842	2012.48	2317.6	2055.23	1819.66	2061.98	2133.11	1691.62	1790.03	1505.48	MYDGF
ENSG00000074855	54.4721	61.1189	58.6309	72.789	80.3625	89.9313	76.6842	79.0601	71.9288	ANO8
ENSG00000074935	289.678	308.641	454.365	277.57	291.002	499.752	505.436	494.826	690.874	TUBE1
ENSG00000074964	1800.79	1805.98	2559.34	1209.74	1193.79	1973.56	1875.17	1727.98	2322.47	ARHGEF10L
ENSG00000074966	20.0695	27.0149	18.3458	13.9142	18.4294	14.5999	30.2092	37.3642	24.0648	TXK
ENSG00000075089	344.845	365.274	326.404	445.596	464.432	484.134	394.042	383.519	325.026	ACTR6
ENSG00000075131	57.5116	71.5141	55.5515	88.2632	107.995	97.8616	52.6858	60.1976	44.3484	TIPIN
ENSG00000075142	498.225	668.101	606.979	252.552	333.237	353.176	494.178	608.905	524.657	SRI
ENSG00000075151	1244.42	1018.31	1055.81	1568.04	1262.57	1527.1	1023.63	769.675	756.847	EIF4G3
ENSG00000075188	285.614	331.616	263.46	291.567	333.104	308.721	243.15	259.406	195.458	NUP37
ENSG00000075213	7.84492	6.33474	3.81877	7.81443e-08	6.20903e-08	4.36641e-08	5.08266	3.77121	2.15611	SEMA3A
ENSG00000075218	33.3659	36.6357	32.9125	7.16033	7.73609	8.10744	10.8004	10.8966	9.28412	GTSE1
ENSG00000075223	41.1101	32.7072	43.6178	12.6888	9.93348	15.4535	80.5234	58.8663	74.4528	SEMA3C
ENSG00000075234	2470.55	2523.72	2259.42	2329.44	2341.45	2445.39	2449.09	2298.8	1951.88	TTC38
ENSG00000075239	7232.22	8400.33	7037.93	8581.58	9807.95	9585.91	7837.38	8364.6	6646.43	ACAT1
ENSG00000075240	409.504	415.335	348.294	546.551	545.452	533.593	541.066	504.243	401.035	GRAMD4
ENSG00000075275	290.549	269.605	331.445	152.11	138.884	199.179	309.909	264.237	308.085	CELSR1
ENSG00000075292	4301.96	3930.19	4438.31	4367.32	3925.98	5171.99	5129.61	4306.07	4611.9	ZNF638
ENSG00000075303	145.464	167.202	192.427	167.585	189.544	254.471	164.309	173.539	189.415	SLC25A40
ENSG00000075336	320.04	400.87	347.818	386.389	476.223	482.019	353.95	407.371	335.222	TIMM21
ENSG00000075340	3.76958	0.794814	2.40092	0.518018	0.107474	0.378723	5.73237	1.1106	3.18173	ADD2
ENSG00000075391	1179.17	999.427	1008.8	2326.69	1940.43	2284.86	648.602	505.129	483.563	RASAL2
ENSG00000075399	172.803	188.394	156.561	209.174	224.393	217.538	190.798	191.134	150.644	VPS9D1
ENSG00000075407	478.703	401.596	436.157	712.437	588.105	745.101	652.145	502.709	517.803	ZNF37A
ENSG00000075413	1340.75	1383.06	1307.08	1643.62	1668.33	1839.28	1277.12	1210.54	1085.01	MARK3
ENSG00000075415	15836.4	17645	15558.4	20410.8	22377.5	23017.7	14811.7	15164.2	12681.2	SLC25A3
ENSG00000075420	3875.33	3396.05	3932.87	6614.56	5703.65	7705.37	4159.33	3349.18	3678.48	FNDC3B
ENSG00000075426	767.113	707.075	688.761	1341.9	1217.06	1383	803.861	680.826	628.976	FOSL2
ENSG00000075461	1.75813	2.01425	1.23959	1.3624	1.53586	1.10261	5.98744	6.30309	3.67884	CACNG4
ENSG00000075539	2097.59	1940.88	1929.74	2379.39	2166.35	2512.68	1859.55	1581.01	1490.84	FRYL
ENSG00000075568	467.245	343.258	363.059	936.696	677.111	835.456	624.572	421.606	422.921	TMEM131
ENSG00000075618	456.07	403.916	366.323	121.127	105.557	111.677	298.527	242.937	208.959	FSCN1
ENSG00000075624	36901	34285.5	34379.5	54155.4	49510.9	57915.6	49214.2	42015.8	39957.3	ACTB
ENSG00000075643	2112.07	2063.02	1885	1829.07	1757.97	1873.81	1918.9	1722.25	1492.45	MOCOS
ENSG00000075651	948.469	866.081	934.738	1063.96	955.977	1203.61	1111.51	932.609	954.609	PLD1
ENSG00000075702	12.2966	11.9433	10.7912	17.25	16.4859	17.3767	14.651	13.0754	11.2046	WDR62
ENSG00000075711	2170.93	2177.03	2032.32	2755.99	2719.45	2961.53	2053.72	1892.38	1675.45	DLG1
ENSG00000075785	1414.09	1486.24	1379.12	2205.7	2281.1	2469.25	1686.68	1628.89	1433.51	RAB7A
ENSG00000075790	998.058	1120.48	1119.64	1441.08	1591.92	1855.68	1162.41	1199.1	1136.38	BCAP29
ENSG00000075826	39.5077	33.8466	38.4939	66.7163	56.2408	74.6165	42.0426	33.0958	35.698	SEC31B
ENSG00000075856	837.555	809.153	717.171	1007.53	957.769	990.282	831.97	738.54	620.813	SART3
ENSG00000075884	7.43563	7.87542	8.77017	3.23934	3.37597	4.3857	45.6346	44.4119	46.906	ARHGAP15
ENSG00000075886	1.33694	0.926697	2.69074	2.31106	1.57625	5.33906	2.3352	1.4873	4.0957	TUBA3D
ENSG00000075914	568.126	555.191	458.893	612.018	588.502	567.444	494.013	443.594	347.736	EXOSC7
ENSG00000075945	985.757	1117.13	982.091	1032.38	1151.22	1180.63	862.518	898.153	748.848	KIFAP3
ENSG00000075975	672.524	763.072	703.051	699.908	781.419	839.87	724.708	755.562	660.216	MKRN2
ENSG00000076003	325.767	319.604	274.442	272.908	263.455	263.907	220.496	198.772	161.878	MCM6
ENSG00000076043	921.195	993.592	870.329	1230.99	1306.46	1334.99	784.283	777.282	645.727	REXO2
ENSG00000076053	557.448	659.502	630.31	608.783	708.696	790.141	655.376	712.446	645.78	RBM7
ENSG00000076067	199.337	219.23	184.146	360.847	390.5	382.639	101.914	102.99	82.0451	RBMS2
ENSG00000076108	368.615	315.538	300.46	460.567	387.933	430.921	363.948	286.264	258.521	BAZ2A
ENSG00000076201	76.2782	58.931	50.1157	99.6373	75.7445	75.1429	111.248	78.9742	63.6957	PTPN23
ENSG00000076242	910.011	1080.67	914.674	1180.15	1379.01	1361.6	838.488	914.937	734.447	MLH1
ENSG00000076248	645.706	721.96	655.09	707.759	778.663	824.221	605.083	621.646	534.965	UNG
ENSG00000076258	298.584	332.728	275.127	311.458	341.514	329.428	758.64	776.798	609.183	FMO4
ENSG00000076321	510.796	541.206	503.182	774.213	807.165	875.448	609.873	593.751	523.553	KLHL20
ENSG00000076344	1.35051	0.355765	1.31547	4.61058	1.19511	5.15505	1.91308	0.463072	1.62391	RGS11
ENSG00000076351	913.707	794.166	665.154	1957.62	1674.24	1635.82	1680.88	1342.43	1066.34	SLC46A1
ENSG00000076356	285.793	237.657	219.579	314.447	257.296	277.319	237.464	181.446	158.994	PLXNA2
ENSG00000076382	224.514	183.186	394.128	56.2385	45.1512	113.324	123.463	92.5625	188.875	SPAG5
ENSG00000076513	2254.62	2499.77	2420.6	2335.25	2547.69	2877.9	2073.74	2112.67	1940.21	ANKRD13A
ENSG00000076554	489.237	530.806	442.267	849.612	907.034	881.613	688.52	686.409	542.408	TPD52
ENSG00000076555	768.741	660.762	626.829	1111.02	939.66	1039.88	1272.78	1005.24	904.411	ACACB
ENSG00000076604	1375.51	1431.3	1382.25	1265.26	1295.48	1459.46	1450.32	1386.69	1270.08	TRAF4
ENSG00000076641	693.714	662.227	541.123	533.521	501.145	477.704	1369.45	1201.22	930.905	PAG1
ENSG00000076650	206.63	214.203	204.42	164.121	167.411	186.375	200.433	190.921	172.8	GPATCH1
ENSG00000076662	241.103	328.971	290.826	250.322	336.078	346.595	285.635	358.109	300.252	ICAM3
ENSG00000076685	907.53	998.075	922.448	1006.13	1088.79	1173.89	769.747	777.857	681.824	NT5C2
ENSG00000076706	4291.5	4476.5	4216.31	8041.07	8253.32	9068.36	4613.43	4421.83	3949.94	MCAM
ENSG00000076826	175.39	188.147	157.967	246.385	260.071	254.723	239.285	235.861	187.811	CAMSAP3
ENSG00000076864	577.293	546.013	416.934	308.82	287.408	256.017	466.395	405.332	293.541	RAP1GAP
ENSG00000076924	280.664	309.382	273.704	359.609	390.053	402.548	280.925	284.543	238.743	XAB2
ENSG00000076928	291.918	288.588	257.471	367.11	357.107	371.668	309.781	281.399	238.104	ARHGEF1
ENSG00000076944	125.848	128.139	121.703	180.414	180.755	200.271	156.338	146.268	131.754	STXBP2
ENSG00000076984	226.958	247.184	233.257	238.052	255.114	280.837	261.907	262.103	234.574	MAP2K7
ENSG00000077044	349.442	366.53	306.189	832.392	859.108	837.209	512.157	493.612	391.075	DGKD
ENSG00000077063	21.9762	31.4267	16.9792	5.1158	7.19858	4.53703	6.05616	7.95783	4.07762	CTTNBP2
ENSG00000077092	1249.99	1472.76	1259.34	82.9638	96.1829	95.9434	696.632	754.183	611.621	RARB
ENSG00000077097	3425.31	3120.45	3531.8	3164.42	2836.59	3745.27	3005.91	2516.18	2700.94	TOP2B
ENSG00000077147	6008.39	6414.82	6089.96	6957.09	7308.71	8094.25	5840.54	5729.67	5158.86	TM9SF3
ENSG00000077150	501.846	424.078	472.16	502.981	418.228	543.204	593.194	460.598	486.363	NFKB2
ENSG00000077152	83.8695	92.8476	89.8635	55.4029	60.3511	68.1403	42.4423	43.1733	39.6298	UBE2T
ENSG00000077157	792.548	672.968	780.826	823.928	688.405	931.773	1096.04	855.153	941.018	PPP1R12B
ENSG00000077232	3335.11	3933.33	3343.24	2875.89	3337.39	3309.19	2424.97	2627.88	2118.39	DNAJC10
ENSG00000077235	1253.91	1036.2	1043.69	1347.32	1095.56	1287.27	974.403	739.889	706.786	GTF3C1
ENSG00000077238	1143.48	1200.61	1460.51	1230.07	1270.84	1803.42	1339.13	1291.96	1490.54	IL4R
ENSG00000077254	1740.46	1771.8	1842.71	2032.07	2035.51	2469.58	1865.68	1745.16	1721.36	USP33
ENSG00000077312	254.164	311.469	259.03	281.348	339.259	329.134	271.603	305.834	241.221	SNRPA
ENSG00000077348	240.987	313.416	227.778	217.809	278.733	236.312	209.991	250.944	172.966	EXOSC5
ENSG00000077380	987.678	1183.86	1061.35	1185.56	1398.28	1462.37	1000.29	1101.69	936.728	DYNC1I2
ENSG00000077420	242.579	229.341	188.573	655.613	609.904	585.014	261.077	226.802	176.864	APBB1IP
ENSG00000077454	45.3483	49.306	37.6067	63.8542	68.3145	60.7835	49.2085	49.1618	35.5622	LRCH4
ENSG00000077458	393.168	443.732	381.595	536.872	596.21	598.119	448.142	464.737	379.039	FAM76B
ENSG00000077463	225.523	250.878	188.961	294.19	322.023	282.945	185.1	189.203	135.155	SIRT6
ENSG00000077514	299.291	341.2	333.005	225.496	252.953	287.997	251.936	263.909	244.282	POLD3
ENSG00000077522	0.523083	0.0787994	0.396977	0.988865	0.14658	0.861438	5.58192	0.772654	3.69167	ACTN2
ENSG00000077549	2306.5	2592.22	2364.95	2785.63	3080.55	3278.56	2174.78	2245.86	1943.24	CAPZB
ENSG00000077585	275.908	257.7	249.839	207.459	190.664	215.635	351.969	302.067	277.743	GPR137B
ENSG00000077616	11.2098	9.05618	14.9044	0.600599	0.477438	0.916628	3.09465	2.29725	3.58569	NAALAD2
ENSG00000077684	1625.54	1647.6	1318	4767.18	4754.47	4436.83	2360.37	2198.29	1667.8	JADE1
ENSG00000077782	95.635	106.093	66.9653	20.6931	22.5882	16.6323	66.3999	67.6841	40.5177	FGFR1
ENSG00000077800	1.47913	1.52116	7.25711e-08	4.13811e-08	4.18753e-08	2.33052e-15	0.514246	0.485949	2.19874e-08	FKBP6
ENSG00000077942	12.1756	12.6822	12.1454	9.14018e-08	9.36798e-08	1.04656e-07	3.54258	3.39058	3.07951	FBLN1
ENSG00000077943	24.2993	10.548	15.9103	2.2892	0.977793	1.72053	4.10384	1.63688	2.34164	ITGA8
ENSG00000077984	0.703037	0.517273	0.78066	1.00454e-07	7.27267e-08	1.28039e-07	46.8646	31.6837	45.3495	CST7
ENSG00000078018	151.332	170.009	223.372	177.085	195.754	300.036	1662.43	1716.07	2138.39	MAP2
ENSG00000078043	394.964	370.258	360.176	659.386	608.237	690.223	550.868	474.509	437.773	PIAS2
ENSG00000078053	2.26969	4.7538	2.9547	2.20241	4.53899	3.29107	9.88113	19.0165	11.2098	AMPH
ENSG00000078070	1696.82	1811.26	1713.88	2699.95	2835.86	3130.33	2574.23	2524.88	2265.87	MCCC1
ENSG00000078081	4.25981	5.50162	13.1267	3.64515	4.63236	12.8936	4.09602	4.86084	10.9995	LAMP3
ENSG00000078098	68.4722	59.4379	58.012	1.06079	0.90608	1.03164	33.5563	26.7653	24.7754	FAP
ENSG00000078114	449.401	379.925	382.368	939.618	781.63	917.679	386.803	300.471	286.801	NEBL
ENSG00000078124	462.273	452.225	486.406	726.564	699.385	877.538	621.453	558.617	569.84	ACER3
ENSG00000078140	1072.36	1032.29	947.068	1601.45	1516.91	1623.48	1383.19	1223.47	1064.56	UBE2K
ENSG00000078142	800.597	932.333	831.153	906.935	1039.25	1080.77	839.356	898.158	759.376	PIK3C3
ENSG00000078177	786.541	729.267	717.949	892.946	814.659	935.598	1184.88	1009.46	942.522	N4BP2
ENSG00000078237	517.079	523.78	477.967	654.176	652.038	694.109	427.585	397.983	344.435	TIGAR
ENSG00000078246	227.467	191.805	221.523	232.715	193.087	260.147	207.083	160.449	175.748	TULP3
ENSG00000078269	1058.24	924.935	1233.66	986.607	848.511	1320.23	796.279	639.502	808.952	SYNJ2
ENSG00000078304	2068.18	2125.56	2027.05	2201.08	2225.91	2476.3	2059.26	1944.67	1758.86	PPP2R5C
ENSG00000078319	76.0054	66.4854	61.7098	62.4632	53.7641	58.2138	60.02	48.2422	42.4668	PMS2P1
ENSG00000078369	5011.61	5296.49	4720.18	8528.53	8868.93	9220.36	4426.89	4298.92	3633.49	GNB1
ENSG00000078401	283.964	339.485	282.35	261.663	307.81	298.647	320.783	352.385	277.958	EDN1
ENSG00000078403	596.435	595.072	538.82	780.703	766.439	809.577	661.004	605.982	520.389	MLLT10
ENSG00000078487	72.0981	83.2725	83.0017	77.1587	87.6898	101.962	98.7596	104.811	99.0801	ZCWPW1
ENSG00000078618	2400.1	2436.33	2210.03	2668.73	2665.62	2820.76	2192.12	2044.66	1759.05	NRDC
ENSG00000078668	1778.9	2088.2	1853.33	2176.82	2514.36	2603.24	1809.76	1952.05	1643.1	VDAC3
ENSG00000078674	4293.48	4250.87	3973.18	4484.35	4368.73	4763.45	3943.95	3587.98	3180.56	PCM1
ENSG00000078687	58.8728	52.8993	41.8209	93.7342	82.8741	76.4309	132.039	109.015	81.7379	TNRC6C
ENSG00000078699	293.716	268.116	243.742	412.584	370.589	393.013	350.281	293.806	253.316	CBFA2T2
ENSG00000078725	1.71189	2.26728	1.03861	9.61989	12.5368	6.69942	0.730128	0.888542	0.386028	BRINP1
ENSG00000078747	2143.37	2358.1	2173.75	2471.12	2675.13	2876.72	2302.41	2327.54	2034.88	ITCH
ENSG00000078804	119.232	90.9876	80.1098	207.178	155.567	159.781	95.2737	66.8053	55.7838	TP53INP2
ENSG00000078808	1798.43	1972.52	1672.64	1997.78	2156.06	2132.79	2037.23	2053.13	1651.17	SDF4
ENSG00000078902	963.518	952.299	838.13	1409.2	1370.48	1407.07	1159.05	1052.6	878.613	TOLLIP
ENSG00000078967	296.516	323.615	324.239	386.165	414.706	484.711	316.274	317.172	301.387	UBE2D4
ENSG00000079102	1.29768e-07	1.90401	5.14254	1.66594e-08	0.240518	0.757814	6.21747e-08	0.838231	2.14718	RUNX1T1
ENSG00000079134	343.584	373.404	375.021	384.581	411.262	481.838	416.974	416.394	396.62	THOC1
ENSG00000079150	131.97	143.502	142.964	97.7341	104.572	121.531	95.5031	95.4223	90.1593	FKBP7
ENSG00000079156	133.036	133.083	100.548	187.958	185.013	163.064	135.86	124.88	89.4826	OSBPL6
ENSG00000079215	70.9792	59.2916	52.4058	92.4944	76.0263	78.3891	430.498	330.432	276.989	SLC1A3
ENSG00000079246	8983.72	10352.2	8882.91	8955.82	10154.8	10164.8	7438.16	7875.78	6409.27	XRCC5
ENSG00000079257	216.467	175.91	165.536	11.8863	9.50452	10.4337	111.654	83.3722	74.4078	LXN
ENSG00000079263	7.01685	3.17962	2.65839	5.28291	2.35555	2.29743	26.8951	11.1984	8.87958	SP140
ENSG00000079277	518.109	532.524	536.797	764.364	773.045	909.038	613.321	579.236	553.76	MKNK1
ENSG00000079308	1100.26	896.761	876.849	1400.39	1123.09	1281.06	1238.05	927.189	859.827	TNS1
ENSG00000079313	84.8825	74.7929	86.5327	189.459	164.264	221.702	144.653	117.116	128.508	REXO1
ENSG00000079332	3645.87	4124.53	3906.78	4252.32	4733.52	5230.4	3520.89	3659.94	3287.86	SAR1A
ENSG00000079335	53.773	66.2822	55.5266	56.7286	68.8051	67.2405	57.4407	65.0582	51.6892	CDC14A
ENSG00000079337	77.8207	50.495	74.2505	12.0591	7.69932	13.2072	47.2707	28.1834	39.3043	RAPGEF3
ENSG00000079385	476.325	385.55	386.102	873.038	695.34	812.316	408.216	303.611	288.359	CEACAM1
ENSG00000079387	322.691	356.681	332.819	269.224	292.815	318.733	260.929	265.012	234.524	SENP1
ENSG00000079393	1.13749	0.106644	0.755631	8.05913	0.74347	6.14529	1.80665	0.155637	1.04587	DUSP13
ENSG00000079432	194.104	183.958	147.19	304.455	283.918	265.009	300.69	261.85	198.704	CIC
ENSG00000079435	5.9786	6.90249	6.14082	1.20612	1.3702	1.42203	2.70901	2.87386	2.42483	LIPE
ENSG00000079459	6081.41	7033.3	6049.8	7565.89	8609.94	8639.49	7705.83	8188.86	6680.36	FDFT1
ENSG00000079462	118.055	155.435	111.455	128.464	166.43	139.215	112.447	136.039	92.5136	PAFAH1B3
ENSG00000079557	1947.17	2135.64	1635.44	3267.22	3526.05	3149.94	2684.04	2704.97	1964.56	AFM
ENSG00000079616	281.073	306.185	301.34	232.287	248.986	285.861	279.469	279.735	261.104	KIF22
ENSG00000079689	70.6727	71.6935	65.511	26.7688	26.7204	28.4828	21.9179	20.4304	17.7054	SCGN
ENSG00000079691	757.002	763.071	720.751	772.528	766.245	844.295	551.344	510.67	457.462	CARMIL1
ENSG00000079739	2229.59	2164.27	1923.5	2995.12	2860.79	2966.01	3169.18	2826.72	2382.64	PGM1
ENSG00000079785	2303.02	2790.83	2391.17	2370.93	2827.09	2825.69	2099.55	2337.82	1899.69	DDX1
ENSG00000079805	2431.82	2339.47	2104.59	2620.47	2480.57	2603.21	1854.4	1639.23	1398.58	DNM2
ENSG00000079819	1141.56	1057.47	1048.18	841.794	767.289	887.228	858.642	730.851	687.058	EPB41L2
ENSG00000079841	1.33255	1.83788	1.82737	0.507987	0.689399	0.799624	1.15584	1.4648	1.38128	RIMS1
ENSG00000079931	13.5918	16.327	16.1898	10.1408	11.9863	13.8653	18.1463	20.0293	18.8363	MOXD1
ENSG00000079950	1215.8	1320.03	1292.24	1877.19	2005.46	2290.24	1859.86	1855.45	1722.68	STX7
ENSG00000079974	27.6456	29.7026	24.4466	58.7941	62.1568	59.6788	53.0778	52.4	40.9026	RABL2B
ENSG00000079999	1432.43	1446.93	1485.46	1328.87	1320.81	1581.83	1472.77	1366.97	1330.96	KEAP1
ENSG00000080007	36.2849	27.7863	22.2431	41.6145	31.3571	29.2824	14.2111	9.99961	7.59173	DDX43
ENSG00000080031	402.614	408.365	530.806	121.681	121.442	184.146	275.284	256.561	316.281	PTPRH
ENSG00000080166	0.986139	0.683037	0.325187	3.9098	2.66469	1.47993	4.13799	2.63357	1.18913	DCT
ENSG00000080189	921.747	984.711	885.061	861.096	905.178	949.084	803.07	788.315	671.984	SLC35C2
ENSG00000080200	1882.01	1838.43	1601.52	1568.83	1507.95	1532.43	1981.88	1778.9	1469.71	CRYBG3
ENSG00000080224	1.39673	0.469543	2.15167	1.60493	0.530892	2.838	1.26893e-07	3.9197e-08	1.70352e-07	EPHA6
ENSG00000080293	84.8843	100.02	85.4149	39.583	45.8937	45.7201	21.6336	23.4227	18.9705	SCTR
ENSG00000080298	88.6183	53.3446	78.8095	126.059	74.6665	128.683	97.0099	53.6578	75.1823	RFX3
ENSG00000080345	1831.57	1563.12	1920.32	2712.95	2278.22	3265.01	2348.99	1842.04	2146.22	RIF1
ENSG00000080371	710.242	768.345	700.302	1313.03	1397.68	1486.09	1233.09	1225.72	1059.54	RAB21
ENSG00000080493	1799.23	1754.91	1691.84	1171.48	1124.32	1264.44	1563.54	1401.29	1281.23	SLC4A4
ENSG00000080503	1645.33	1525.23	1409.14	1915.42	1747.17	1883.03	1791.25	1525.77	1336.91	SMARCA2
ENSG00000080546	809.51	884.837	757.506	1144.87	1231.35	1229.73	1359.14	1365.07	1108.34	SESN1
ENSG00000080573	81.1652	105.387	99.3222	143.711	183.609	201.864	160.746	191.782	171.42	COL5A3
ENSG00000080603	31.611	18.2183	23.468	41.0644	23.2875	34.9942	43.048	22.7967	27.8506	SRCAP
ENSG00000080608	784.287	831.049	703.692	1041.6	1086.02	1072.75	869.998	847.071	680.253	PUM3
ENSG00000080618	11030	13477	12632.2	11555.8	13893.3	15191.4	17690	19860.8	17655.4	CPB2
ENSG00000080644	3.55609e-08	3.66047e-08	6.59374e-08	0.723214	0.732516	1.53928	0.281045	0.265822	0.45413	CHRNA3
ENSG00000080709	11.725	10.6142	5.45968	26.6587	23.7466	14.2491	46.367	38.5687	18.8152	KCNN2
ENSG00000080802	217.361	166.365	192.166	327.224	246.441	332.072	242.193	170.33	186.595	CNOT4
ENSG00000080815	2337.22	2111.43	2450.7	2658.91	2363.55	3200.27	2424.86	2012.86	2215.76	PSEN1
ENSG00000080819	285.818	302.329	246.241	353.732	368.172	349.815	403.427	392.107	302.887	CPOX
ENSG00000080822	481.906	523.279	518.136	674.003	720.144	831.832	621.769	620.369	582.579	CLDND1
ENSG00000080823	40.8628	59.2653	41.1062	46.246	65.9983	53.4005	35.4645	47.2624	31.0897	MOK
ENSG00000080824	9136.58	8501.92	7650.62	12604.4	11541	12115.1	12340.1	10551.2	9004.84	HSP90AA1
ENSG00000080839	74.5982	95.2582	92.287	87.8566	110.391	124.761	75.8652	89.0156	81.7897	RBL1
ENSG00000080845	226.714	186.58	184.943	445.492	360.755	417.15	263.355	199.148	187.217	DLGAP4
ENSG00000080910	10.5753	18.1508	19.5427	2.49796	4.21865	5.29868	13.0669	20.6075	21.043	CFHR2
ENSG00000080947	28.3282	32.6033	23.8874	45.8944	51.9743	44.4225	26.3249	27.8394	19.3447	CROCCP3
ENSG00000080986	58.9705	54.7116	60.2721	3.90181	3.56202	4.57761	16.709	14.2444	14.8825	NDC80
ENSG00000081014	859.138	841.39	814.527	1370.08	1320.28	1491.02	622.793	560.438	514.553	AP4E1
ENSG00000081019	439.196	447.802	458.107	576.088	577.967	689.747	580.538	543.886	527.695	RSBN1
ENSG00000081026	689.023	653.641	571.943	1555.34	1451.83	1481.95	840.363	732.524	607.896	MAGI3
ENSG00000081041	816.468	815.813	519.513	726.349	714.139	530.512	602.449	553.123	334.058	CXCL2
ENSG00000081051	62.5247	82.5296	53.6084	178.505	231.843	175.68	44.8731	54.4244	33.5283	AFP
ENSG00000081052	28.1157	20.9031	17.9272	58.7523	42.9806	43.0012	83.4872	57.0337	46.3904	COL4A4
ENSG00000081059	18.0236	15.5455	16.4145	32.7345	27.7815	34.2203	18.257	14.4691	14.4897	TCF7
ENSG00000081087	1314.92	1480.3	1423.51	1538.25	1703.97	1911.54	1400.3	1448.51	1321.08	OSTM1
ENSG00000081148	8.54239	8.18496	9.26125	17.7236	16.71	22.0564	18.4403	16.2351	17.4222	IMPG2
ENSG00000081154	1216.89	1483.32	1461.62	2116.98	2539.14	2918.72	1921.47	2152.12	2011.23	PCNP
ENSG00000081177	622.017	610.049	590.599	824.621	795.798	898.746	522.953	471.275	432.71	EXD2
ENSG00000081181	203.349	308.761	245.884	112.333	167.832	155.916	103.252	144.054	108.8	ARG2
ENSG00000081189	211.046	222.331	186.581	17.04	17.6635	17.2922	168.394	163.004	129.736	MEF2C
ENSG00000081237	65.9477	55.2566	56.0739	49.3367	40.6762	48.153	617.942	475.753	457.88	PTPRC
ENSG00000081307	853.761	864.603	771.421	955.921	952.552	991.447	894.706	832.55	704.497	UBA5
ENSG00000081320	145.213	147.673	159.682	101.531	101.597	128.157	427.805	399.751	409.959	STK17B
ENSG00000081377	809.064	727.575	713.75	1379.23	1220.44	1396.66	848.066	700.768	651.984	CDC14B
ENSG00000081386	472.374	444.46	424.707	467.511	432.836	482.488	491.431	424.872	385.043	ZNF510
ENSG00000081479	64.3553	61.7322	48.0769	45.914	43.3369	39.3722	95.9528	84.5734	62.4675	LRP2
ENSG00000081665	179.501	179.2	193.917	68.0696	66.8667	84.4102	130.767	119.956	123.11	ZNF506
ENSG00000081692	724.62	776.604	586.327	826.485	871.586	767.638	841.553	828.743	593.409	JMJD4
ENSG00000081721	309.835	355.149	362.709	267.278	301.459	359.156	247.608	260.792	252.602	DUSP12
ENSG00000081760	544.062	519.76	470.291	470.443	442.229	466.785	389.385	341.809	293.32	AACS
ENSG00000081791	1327.67	1379.74	1355.78	1245.26	1273.36	1459.66	938.21	895.892	834.916	DELE1
ENSG00000081803	1129.99	1221.12	1079.34	663.22	705.222	727.163	685.163	680.34	570.321	CADPS2
ENSG00000081818	1.5986e-08	3.47952e-08	1.22294e-08	1.8674e-08	3.99948e-08	1.63981e-08	3	6	2	PCDHB4
ENSG00000081842	3.46968e-08	8.18149e-08	1.32716e-08	4.12329e-08	9.56691e-08	1.81038e-08	6	13	2	PCDHA6
ENSG00000081853	6.13092	5.25096	5.63738	28.4142	23.9461	29.9902	12.7217	10.0117	10.1939	PCDHGA2
ENSG00000081870	225.266	242.512	256.857	295.051	312.551	386.176	241.34	238.736	239.811	HSPB11
ENSG00000081913	488.486	392.6	343.743	846.233	669.227	683.539	467.135	344.977	286.462	PHLPP1
ENSG00000081923	2976.71	3103.88	2901.53	4798.08	4922.9	5368.46	3045.64	2918.07	2587.09	ATP8B1
ENSG00000081985	0.263047	0.239993	0.498453	0.974913	0.875219	2.12055	5.75442	4.82409	9.50246	IL12RB2
ENSG00000082014	24.9881	30.5246	27.3773	34.6065	41.5969	43.5219	17.2182	19.3266	16.4395	SMARCD3
ENSG00000082068	504.647	529.589	495.68	494.751	510.885	557.817	404.913	390.447	346.592	WDR70
ENSG00000082074	18.9127	12.976	10.2574	10.3725	7.00253	6.45741	168.005	105.915	79.4054	FYB1
ENSG00000082126	6.70823	6.35914	10.9802	2.37062	2.21125	4.45405	3.93033	3.42349	5.60627	MPP4
ENSG00000082146	1181.42	1363.27	1286.71	1205.3	1368.54	1506.83	1160.61	1230.59	1101.56	STRADB
ENSG00000082153	3727.02	4096.13	3659.58	3382.77	3658.23	3812.72	2944.26	2973.3	2519.36	BZW1
ENSG00000082196	45.4808	27.0414	25.8248	85.0319	49.7472	55.422	98.1201	53.6054	48.5524	C1QTNF3
ENSG00000082212	620.268	679.728	619.618	760.337	819.875	871.852	728.773	733.833	634.425	ME2
ENSG00000082213	558.118	595.242	556.063	627.113	658.112	717.194	518.832	508.445	450.474	C5orf22
ENSG00000082258	1619.08	1698.97	1564.3	1838.67	1898.49	2039.14	1735.66	1673.53	1461.37	CCNT2
ENSG00000082269	903.635	844.391	929.253	1063.71	978.051	1255.62	963.855	827.584	863.767	FAM135A
ENSG00000082397	62.7424	54.266	70.5839	23.2339	19.7731	30.0026	148.025	117.639	145.119	EPB41L3
ENSG00000082438	1427.34	1282.1	1157.17	2404.14	2124.91	2237.29	1749.46	1443.93	1235.99	COBLL1
ENSG00000082512	93.0871	91.2209	71.0629	70.6642	68.1381	61.9219	100.582	90.5684	66.9144	TRAF5
ENSG00000082515	289.942	277.298	290.904	284.205	267.457	327.312	275.956	242.508	241.28	MRPL22
ENSG00000082516	657.781	673.807	603.898	737.337	743.201	777.035	570.136	536.639	456.147	GEMIN5
ENSG00000082641	4629.78	4731.68	4206.45	5440.71	5471.37	5674.18	4516.81	4241.66	3576.28	NFE2L1
ENSG00000082684	1.41774	1.43887	2.15435	0.266793	0.266431	0.465356	0.306785	0.286093	0.406253	SEMA5B
ENSG00000082701	1133.87	1101.95	1098.7	1885.9	1803.46	2097.64	1193.6	1065.88	1007.91	GSK3B
ENSG00000082781	4496.27	4750.53	4824.3	4346.02	4518.22	5352.61	4097.27	3977.71	3831.07	ITGB5
ENSG00000082805	858.859	680.342	681.013	1164.6	907.753	1059.99	778.515	566.659	537.953	ERC1
ENSG00000082898	3223.46	3403.02	3181.98	4862.95	5051.58	5510.19	3463.13	3359.38	2979.11	XPO1
ENSG00000082929	60.7971	88.0856	62.6197	0.276965	0.394851	0.32745	67.8958	90.3887	60.9417	LINC01587
ENSG00000082996	1493.41	1575.26	1488.03	1970.48	2045.17	2253.69	1864.55	1807.16	1619.01	RNF13
ENSG00000083067	2.88757	1.70758	1.3819	6.59896	3.83982	3.62504	4.57775	2.48743	1.90916	TRPM3
ENSG00000083093	439.319	481.44	419.489	508.346	548.159	557.175	431.297	434.298	358.889	PALB2
ENSG00000083097	1477.4	1537.76	1480.71	1261.53	1292.03	1451.31	1340.92	1282.45	1171.16	DOP1A
ENSG00000083099	1041.33	1174.4	991.864	1237.48	1373.26	1352.99	925.875	959.464	768.527	LYRM2
ENSG00000083123	516.112	539.48	457.997	536.046	551.339	546.025	579.856	556.93	448.417	BCKDHB
ENSG00000083168	1056.86	891.649	959.083	1076.53	893.687	1121.38	1002.16	776.89	792.532	KAT6A
ENSG00000083223	3217.84	3197.91	3129.13	4706.14	4602.07	5253.11	2652.33	2422.03	2247.66	TUT7
ENSG00000083290	309.344	304.352	300.099	570.909	552.696	635.742	296.741	268.263	250.867	ULK2
ENSG00000083307	9.7185	9.57705	8.6732	3.34069	3.23932	3.42222	11.2341	10.1723	8.737	GRHL2
ENSG00000083312	4953.82	5769.47	5629.79	6602.58	7566.51	8613.08	5466.54	5850.02	5413.88	TNPO1
ENSG00000083444	2093.77	2133.88	1932.29	2695.3	2702.92	2855.23	1846.72	1729.38	1485.21	PLOD1
ENSG00000083454	2.92656	3.09286	2.97729	1.86916	1.94372	2.18274	12.5762	12.2124	11.1495	P2RX5
ENSG00000083457	135.643	168.598	142.961	145.905	178.448	176.515	134.184	153.252	123.244	ITGAE
ENSG00000083520	1637.61	1736.79	1684.3	1772.38	1849.59	2092.46	1574.38	1534.24	1411.11	DIS3
ENSG00000083535	394.255	319.179	415.565	458.275	365.064	554.472	558.093	415.158	512.64	PIBF1
ENSG00000083544	407.055	386.408	372.828	457.356	427.202	480.84	542.297	473.02	432.848	TDRD3
ENSG00000083635	84.016	99.4809	57.6985	105.175	122.54	82.9105	94.3355	102.637	56.4575	NUFIP1
ENSG00000083642	722.23	704.675	653.508	814.591	782.058	846.072	705.786	632.756	556.535	PDS5B
ENSG00000083720	97.3658	116.68	97.0396	119.766	141.224	137.015	49.7948	54.8306	43.2484	OXCT1
ENSG00000083799	3496.73	3616.39	3515.47	4783.61	4868.04	5520.37	3394.24	3225.56	2973.77	CYLD
ENSG00000083807	206.075	212.714	200.806	109.747	111.467	122.754	934.193	886.046	793.289	SLC27A5
ENSG00000083812	151.089	149.573	168.105	172.368	167.905	220.138	170.509	155.103	165.325	ZNF324
ENSG00000083814	138.55	155.894	113.965	66.9574	74.1319	63.2197	79.2586	81.944	56.8137	ZNF671
ENSG00000083817	99.4222	158.008	127.381	75.0969	117.437	110.442	85.5481	124.927	95.5156	ZNF416
ENSG00000083828	167.983	145.144	134.38	170.185	144.69	156.273	198.36	157.484	138.283	ZNF586
ENSG00000083838	97.4129	103.252	78.1706	103.909	108.373	95.7134	65.9333	64.2148	46.108	ZNF446
ENSG00000083844	641.775	543.688	546.345	810.464	675.596	791.971	663.114	516.185	491.945	ZNF264
ENSG00000083845	5720.34	6971.33	5819.38	4200.1	5036.62	4904.63	4521.55	5063.27	4008.54	RPS5
ENSG00000083857	21316.4	17448	16728.1	54568.7	43950.3	49155.2	20634.8	15519.6	14111.6	FAT1
ENSG00000083896	7.33088e-08	3.82342e-08	3.41797e-08	1.46206	0.750321	0.782474	0.531334	0.254632	0.215886	YTHDC1
ENSG00000083937	1272.31	1357.55	1381.93	1748.34	1835.57	2179.76	1468.76	1440	1390.23	CHMP2B
ENSG00000084070	361.16	422.415	341.471	485.665	558.937	527.088	491.067	527.753	404.612	SMAP2
ENSG00000084072	661.012	802.404	698.562	603.82	721.236	732.48	561.35	626.134	516.98	PPIE
ENSG00000084073	2205.63	2457.45	2241.65	2911.98	3192.48	3397.16	2443.01	2501.09	2163.74	ZMPSTE24
ENSG00000084090	2925.36	3027.69	2775.68	3609.7	3676.12	3931.44	3089.11	2937.75	2554.27	STARD7
ENSG00000084092	578.522	681.598	569.495	585.931	679.267	662.077	481.948	521.744	413.441	NOA1
ENSG00000084093	1537.89	1494.77	1684.63	2446.28	2339.58	3075.92	1613.74	1441.22	1540.47	REST
ENSG00000084110	1343	1696.01	1675.74	860.523	1069.3	1232.5	882.488	1024.03	959.587	HAL
ENSG00000084112	537.944	514.266	515.024	780.141	733.854	857.344	647.079	568.404	539.873	SSH1
ENSG00000084207	1063.23	1430.38	1208.76	71.5511	94.7166	93.3726	949.748	1174.04	940.943	GSTP1
ENSG00000084234	13001.8	13080.8	12894.1	13671.8	13534.4	15563.3	11041.4	10207	9542.29	APLP2
ENSG00000084444	93.2255	81.282	87.9426	93.7308	80.4132	101.494	98.0472	78.5497	80.6016	FAM234B
ENSG00000084453	0.659519	0.682461	0.658217	0.631686	0.643188	0.723662	0.709029	0.674162	0.616666	SLCO1A2
ENSG00000084463	421.292	363.969	365.81	502.723	427.361	501.064	450.731	357.805	341.062	WBP11
ENSG00000084623	2644.3	2929.32	2814.59	2808.18	3061.02	3431	2372.51	2414.98	2200.67	EIF3I
ENSG00000084628	2.373	8.75644e-08	2.63251	2.63251	9.55842e-08	3.35223	8.72572e-08	2.95857e-15	8.43563e-08	NKAIN1
ENSG00000084636	179.41	197.722	174.821	156.019	169.189	174.509	193.63	196.079	164.423	COL16A1
ENSG00000084652	2783.91	2842.3	2499.84	3475.12	3491.17	3581.95	2909.7	2729.69	2276.93	TXLNA
ENSG00000084674	187937	132359	149350	273472	189514	249460	179989	116476	124648	APOB
ENSG00000084676	929.903	760.6	797.703	1049.23	844.455	1033.16	922.888	693.613	689.917	NCOA1
ENSG00000084693	224.948	254.869	232.736	233.413	260.224	277.204	185.987	193.628	167.69	AGBL5
ENSG00000084710	30.2984	23.82	15.6249	5.0834	3.93243	3.00915	9.6873	6.998	4.35356	EFR3B
ENSG00000084731	82.8377	108.706	86.3124	56.7776	73.3139	67.9069	50.582	60.9915	45.9288	KIF3C
ENSG00000084733	2816.87	3092.74	2937.49	4066.35	4393.07	4867.51	2989.8	3016.26	2717.03	RAB10
ENSG00000084734	614.492	621.357	605.149	350.532	348.769	396.247	583.519	542.162	500.777	GCKR
ENSG00000084754	4790.14	5258.84	4802.43	6964.52	7523.47	8014.86	4913.53	4956.6	4292.89	HADHA
ENSG00000084764	122.136	123.515	143.399	195.238	194.279	263.123	187.593	174.318	191.939	MAPRE3
ENSG00000084774	242.307	203.215	162.049	393.534	324.757	302.103	307.413	236.899	179.163	CAD
ENSG00000085063	18413.9	21045.3	19402.2	12528.6	14089.5	15153.1	13990.8	14692.7	12846.7	CD59
ENSG00000085117	609.094	692.195	585.122	183.82	205.553	202.697	579.093	604.702	484.791	CD82
ENSG00000085265	2.64599	0.584036	2.77931	6.78913e-08	1.47452e-08	8.1857e-08	26.8369	5.44294	24.5655	FCN1
ENSG00000085274	739.246	824.79	755.567	750.948	824.423	881.02	761.664	780.849	678.408	MYNN
ENSG00000085276	391.597	381.2	346.248	28.2333	27.0434	28.6551	218.251	195.218	168.17	MECOM
ENSG00000085365	826.72	991.471	944.244	1025.93	1210.67	1345.05	1088.65	1199.66	1083.57	SCAMP1
ENSG00000085377	559.057	545.004	430.777	835.212	801.173	738.729	598.296	535.932	401.751	PREP
ENSG00000085382	127.2	144.619	116.846	133.087	148.888	140.331	150.8	157.541	120.719	HACE1
ENSG00000085415	1070.78	1267.7	1011.45	1274.3	1484.47	1381.68	939.9	1022.46	773.696	SEH1L
ENSG00000085433	208.466	218.699	214.694	326.909	337.462	386.459	231.333	222.997	207.619	WDR47
ENSG00000085449	1672.65	1866.27	1727.23	3077.07	3378.26	3647.32	2607.4	2673.17	2346.37	WDFY1
ENSG00000085465	124.009	140.163	93.8787	170.798	189.956	148.419	171.031	177.627	112.832	OVGP1
ENSG00000085491	272.829	300.767	335.926	199.939	216.881	282.58	568.947	576.317	610.475	SLC25A24
ENSG00000085511	757.467	777.499	723.434	784.18	792.023	859.693	790.498	745.567	657.931	MAP3K4
ENSG00000085514	11.4109	12.0123	14.8478	33.4285	34.6265	49.9288	70.4297	68.1257	79.8623	PILRA
ENSG00000085552	5.04665	1.71133	1.28994	11.7751	3.92899	3.45482	37.2293	11.6002	8.2927	IGSF9
ENSG00000085563	8349.94	9217.14	9092.41	9390.31	10199.5	11737.3	6589.75	6683.92	6253.29	ABCB1
ENSG00000085644	34.1435	24.9492	25.2472	45.6456	32.8196	38.7432	37.0042	24.8456	23.8451	ZNF213
ENSG00000085662	482.211	601.308	628.76	318.229	390.468	476.298	323.522	370.692	367.617	AKR1B1
ENSG00000085719	3617.05	4206.86	3770.43	4928.9	5640.79	5897.64	4067.13	4346.52	3694.61	CPNE3
ENSG00000085721	11.2444	10.475	10.2822	11.7907	10.8081	12.3761	7.92006	6.77953	6.31135	RRN3
ENSG00000085733	4043.26	4155.78	3734.11	4783.34	4837.7	5070.84	3418.34	3228.39	2751.16	CTTN
ENSG00000085741	15.9027	15.4621	26.4512	12.9951	12.4327	24.8112	17.049	15.2317	24.7127	WNT11
ENSG00000085760	1498.72	1748.72	1543.28	1704.48	1956.94	2014.69	1334.69	1430.97	1197.7	MTIF2
ENSG00000085788	1168.87	1232.06	1126.47	1455.77	1509.88	1610.41	1131	1095.41	949.862	DDHD2
ENSG00000085831	187.671	216.565	168.285	229.54	260.637	236.265	223.626	237.117	174.749	TTC39A
ENSG00000085832	2065.54	2240.91	2144.21	2472.45	2639.39	2946.14	2176.32	2169.52	1968.8	EPS15
ENSG00000085840	42.0746	38.6124	28.3103	24.5772	22.1934	18.9823	21.0829	17.7781	12.3623	ORC1
ENSG00000085871	1038.56	1168.02	1063.09	711.798	787.701	836.355	1161.73	1200.53	1036.31	MGST2
ENSG00000085872	56.4249	39.8714	45.386	61.9439	43.07	57.1928	91.0609	59.1251	63.8303	CHERP
ENSG00000085978	0.686491	5.00021e-08	0.311944	1.31614	9.4328e-08	0.686491	1.04111e-07	6.96783e-15	4.12268e-08	ATG16L1
ENSG00000085982	1440.42	1363.76	1289.31	2086.23	1943.56	2143.5	1279.86	1113.42	998.328	USP40
ENSG00000085998	1239.33	1341.06	1177.94	1478.63	1574.37	1613.2	1197.12	1190.28	991.556	POMGNT1
ENSG00000085999	7.23767	4.02344	6.71176	1.92391	1.05237	2.04793	3.86605	1.97476	3.12427	RAD54L
ENSG00000086015	402.471	371.594	359.562	585.801	532.194	600.732	409.831	347.687	319.071	MAST2
ENSG00000086061	4514.88	4869.31	4319.94	4873.97	5172.37	5353.11	5284.06	5236.47	4405.99	DNAJA1
ENSG00000086062	2409.38	1706.79	1658.18	2969.67	2070	2345.99	1898.84	1235.99	1138.83	B4GALT1
ENSG00000086065	792.395	951.402	923.086	1109.01	1310.21	1482.95	912.077	1006.24	925.925	CHMP5
ENSG00000086102	1207.38	1225.56	1096.04	1646.58	1644.6	1715.77	1411.8	1316.78	1116.86	NFX1
ENSG00000086189	342.943	421.23	380.027	362.242	437.806	460.769	303.409	342.433	292.998	DIMT1
ENSG00000086200	727.756	809.462	729.509	699.934	766.044	805.367	725.902	741.888	634.113	IPO11
ENSG00000086205	398.217	456.238	392.978	587.025	661.782	664.963	546.715	575.549	470.168	FOLH1
ENSG00000086232	1437.22	1245.64	1299.26	1553.63	1324.96	1612.17	1657.61	1320.09	1305.86	EIF2AK1
ENSG00000086289	1362.09	1486.92	1497.36	1408.49	1512.94	1777.32	890.108	892.841	852.72	EPDR1
ENSG00000086300	635.913	680.657	678.927	2967.88	3125.81	3637.17	2724.52	2679.6	2534.89	SNX10
ENSG00000086475	1115.5	1227.29	1056.73	1054.84	1141.95	1147.03	1056.14	1067.69	871.888	SEPHS1
ENSG00000086504	1194.05	1299.11	1188.82	1176.21	1259.21	1344.23	916.048	915.783	794.795	MRPL28
ENSG00000086544	948.991	954.869	1011.25	1263.37	1250.83	1545.32	1263.19	1167.88	1173.03	ITPKC
ENSG00000086548	4.93867	13.4414	11.3216	1.90934	5.11332	5.02425	1.27863	3.19765	2.55439	CEACAM6
ENSG00000086589	554.18	527.211	533.226	631.779	591.404	697.779	517.026	451.955	433.528	RBM22
ENSG00000086598	9356.15	11068	10216.9	8991.08	10465.7	11270.1	8521.47	9262.67	8109.27	TMED2
ENSG00000086619	936.424	1067.35	1003.45	596.632	669.158	733.875	698.446	731.506	652.228	ERO1B
ENSG00000086666	1558.29	1796.88	1637.13	2127.18	2413.58	2565.26	1640.78	1738.48	1502.2	ZFAND6
ENSG00000086696	1972.28	2605.08	2267.49	2430.46	3158.83	3207.42	1825.33	2215.35	1828.78	HSD17B2
ENSG00000086730	77.7391	74.3718	57.4694	74.0069	69.6669	62.8002	140.039	123.103	90.2173	LAT2
ENSG00000086827	1043.85	1241.5	974.983	1294.61	1515.08	1388	1043.66	1140.56	849.499	ZW10
ENSG00000086848	239.177	234.38	223.755	318.312	306.93	341.82	163.392	147.123	133.207	ALG9
ENSG00000086991	31.4352	27.7257	24.6437	1.08345	0.94029	0.97497	29.822	24.1687	20.3737	NOX4
ENSG00000087008	2103.96	2215.26	2035.32	3177.14	3291.62	3527.97	1380.93	1336	1164.16	ACOX3
ENSG00000087053	363.098	367.711	348.479	433.104	431.58	477.131	285.198	265.387	238.53	MTMR2
ENSG00000087074	548.442	591.983	586.912	924.835	982.265	1136.05	683.26	677.663	637.195	PPP1R15A
ENSG00000087076	14.0019	12.5847	16.579	29.1957	25.8202	39.681	38.1454	31.5026	39.3603	HSD17B14
ENSG00000087077	2019.02	2107.29	1682.16	2168.07	2226.61	2073.45	1775.02	1702.3	1288.77	TRIP6
ENSG00000087085	94.4344	98.6954	78.384	261.908	269.34	249.538	100.084	96.1131	72.3947	ACHE
ENSG00000087086	55956.4	62992.6	59041.3	105923	117331	128288	64965.5	67200.4	59735.6	FTL
ENSG00000087087	428.237	359.993	335.103	468.083	387.185	420.445	483.707	373.63	329.853	SRRT
ENSG00000087088	709.256	727.466	680.156	1200.75	1211.85	1321.76	981.871	925.366	820.548	BAX
ENSG00000087095	366.605	358.769	369.657	424.197	408.479	490.976	404.199	363.464	355.173	NLK
ENSG00000087111	180.503	186.804	168.748	189.417	192.889	203.265	135.494	128.846	110.386	PIGS
ENSG00000087116	115.721	133.052	118.71	9.07738	10.2697	10.6888	83.3973	88.1072	74.5539	ADAMTS2
ENSG00000087152	1080.14	1153.79	995.991	1109.55	1166.22	1174.4	1013.26	994.53	814.217	ATXN7L3
ENSG00000087157	299.439	262.737	249.026	216.737	187.124	206.9	290.361	234.099	210.435	PGS1
ENSG00000087191	1291.6	1414.53	1244.63	1447.36	1559.72	1600.96	1235.21	1243.01	1037.28	PSMC5
ENSG00000087206	543.231	543.333	471.16	525.74	517.414	523.417	432.05	397.067	326.559	UIMC1
ENSG00000087237	17.7952	29.8151	16.2749	0.541858	0.893317	0.568843	8.20873	12.6375	6.54237	CETP
ENSG00000087245	53.6386	54.0717	58.3196	8.01756	7.95281	10.0062	40.3233	37.3506	38.2064	MMP2
ENSG00000087253	60.1264	60.3496	69.5524	87.6249	86.5411	116.35	142.976	131.862	144.13	LPCAT2
ENSG00000087258	101.463	61.6726	44.8443	188.594	112.797	95.6793	118.64	66.2619	45.6955	GNAO1
ENSG00000087263	1055.94	1171.26	1072.77	1287.09	1404.78	1500.96	944.169	962.307	835.913	OGFOD1
ENSG00000087266	337.262	322.274	284.107	486.422	457.358	470.349	614.808	539.817	451.334	SH3BP2
ENSG00000087269	1002.63	941.107	832.518	1172.98	1083.37	1117.99	992.995	856.439	718.531	NOP14
ENSG00000087274	2495.8	2377.83	2319.43	3015.11	2826.58	3216.38	2535.75	2219.87	2053.63	ADD1
ENSG00000087299	87.1286	88.3539	87.4547	244.208	243.675	281.368	169.725	158.147	148.461	L2HGDH
ENSG00000087301	165.662	159.373	139.501	163.118	154.411	157.67	190.664	168.542	139.916	TXNDC16
ENSG00000087302	1667.82	1837.23	1797.32	1753.3	1900.46	2168.83	1504.27	1522.62	1412.69	RTRAF
ENSG00000087303	288.326	195.786	201.66	28.1432	18.8044	22.5945	186.34	116.267	113.576	NID2
ENSG00000087338	246.224	249.968	232.076	277.281	276.987	299.994	328.286	306.235	269.647	GMCL1
ENSG00000087365	1815.3	1721.43	1666.46	2016.6	1881.68	2125	1806.05	1573.69	1444.85	SF3B2
ENSG00000087448	1054.38	1104.99	990.214	3301.08	3404.08	3558.59	1620.81	1560.77	1326.49	KLHL42
ENSG00000087460	3810.4	3623.63	3392.16	4554.58	4261.93	4654.21	3666.07	3203.48	2844.13	GNAS
ENSG00000087470	1904.56	2061.37	1861.37	2520.71	2684.54	2827.82	1774.21	1764.48	1511.08	DNM1L
ENSG00000087494	3.33804	7.41829	2.23231	7.19388	15.7312	5.52229	3.52826	7.20481	2.05621	PTHLH
ENSG00000087495	1	1	1	4.29038e-08	4.22164e-08	4.92479e-08	3.84645e-08	3.53435e-08	3.352e-08	PHACTR3
ENSG00000087502	995.061	1022.01	1096.3	1186.8	1199.41	1500.89	1128.66	1065.16	1083.64	ERGIC2
ENSG00000087586	148.003	222.304	175.471	119.432	176.516	162.536	53.9141	74.4095	55.7033	AURKA
ENSG00000087589	5.88442	6.04759	4.07049	5.34095	5.40111	4.24086	11.0287	10.4148	6.64832	CASS4
ENSG00000087884	308.267	370.114	296.748	360.402	425.776	398.235	247.696	273.26	207.789	AAMDC
ENSG00000087903	20.826	15.8644	16.6789	18.6682	13.9928	17.1615	18.6827	13.077	13.0391	RFX2
ENSG00000087995	338.829	427.982	357.997	382.003	474.785	463.295	397.676	461.555	366.161	METTL2A
ENSG00000088002	0.561657	0.289392	2.15476	1.01812	0.516177	4.4835	0.413461	0.195749	1.38232	SULT2B1
ENSG00000088035	256.585	270.478	264.346	222.696	230.994	263.359	210.448	203.844	188.944	ALG6
ENSG00000088038	0.66667	0.789639	0.540802	4.84076	5.6418	4.50748	1.43589	1.56275	1.01506	CNOT3
ENSG00000088179	975.035	1029.45	1006.33	1436.1	1491.96	1701.37	1064.5	1032.72	957.435	PTPN4
ENSG00000088205	1902.07	2077.44	1850.04	1661.48	1785.6	1855	2021.91	2029.15	1713.8	DDX18
ENSG00000088247	377.89	329.176	281.288	400.582	343.351	342.271	454.847	364.063	295.05	KHSRP
ENSG00000088256	785.349	806.992	698.433	898.932	908.907	917.659	887.259	837.735	687.633	GNA11
ENSG00000088298	822.026	893.75	844.83	828.057	885.883	976.869	672.691	672.04	602.481	EDEM2
ENSG00000088305	41.0555	50.3447	40.468	41.185	49.6944	46.5985	34.7791	39.1877	29.8746	DNMT3B
ENSG00000088325	178.047	175.947	160.49	82.8005	80.5129	85.6721	40.8311	37.0756	32.0738	TPX2
ENSG00000088340	10.0844	8.53892	16.3198	13.1093	10.9224	24.3521	9.69372	7.54209	13.671	FER1L4
ENSG00000088356	457.487	497.456	434.97	597.564	639.361	652.164	310.057	309.789	256.901	PDRG1
ENSG00000088367	16.6334	12.465	13.9465	16.5393	12.1959	15.9181	17.9002	12.3259	13.0793	EPB41L1
ENSG00000088386	583.699	587.834	505.26	895.541	887.436	889.824	706.24	653.533	532.749	SLC15A1
ENSG00000088387	1111.52	1016.37	921.802	872.401	784.944	830.482	849.507	713.762	613.951	DOCK9
ENSG00000088448	1791.32	1782.04	1809.78	1270.97	1244.13	1473.94	1609.22	1470.99	1416.82	ANKRD10
ENSG00000088451	334.355	376.828	315.532	711.82	789.389	771.078	664.322	687.96	546.334	TGDS
ENSG00000088538	4.60092	2.56454	2.84948	3.9826	2.18432	2.83126	2.43264	1.24593	1.31294	DOCK3
ENSG00000088543	103.502	115.153	107.763	190.196	208.216	227.309	148.641	151.955	134.867	C3orf18
ENSG00000088682	1007.37	1248.1	1053.67	1275.11	1554.51	1530.93	1057.59	1204	963.995	COQ9
ENSG00000088726	3.02486	3.5739	3.41147	6.37552	7.41205	8.2536	3.58509	3.89212	3.52354	TMEM40
ENSG00000088727	62.7577	92.7572	70.2777	61.9981	90.1664	79.6931	44.1623	59.9766	43.0969	KIF9
ENSG00000088756	20.2408	14.4069	21.5163	6.13387	4.29599	7.48459	3.10458	2.03046	2.87599	ARHGAP28
ENSG00000088766	1118.55	1253.31	1051.56	1617.09	1782.87	1745.03	1547.98	1593.74	1268.2	CRLS1
ENSG00000088808	204.699	181.962	192.294	172.345	150.747	185.842	196.774	160.725	161.088	PPP1R13B
ENSG00000088812	5652.46	4880.62	5237.02	8916.11	7575.27	9482.31	6274.94	4978.47	5066.41	ATRN
ENSG00000088826	845.235	916.585	806.336	583.179	622.277	638.606	548.566	546.606	456.05	SMOX
ENSG00000088827	12.9486	6.75734	10.1663	7.10776	3.64982	6.40569	37.2692	17.8711	25.4997	SIGLEC1
ENSG00000088832	1612.73	1701.19	1613.1	1839.26	1909.07	2111.71	1313.1	1272.74	1144.57	FKBP1A
ENSG00000088833	934.235	905.454	875.136	1050.47	1001.79	1129.52	973.283	866.76	794.516	NSFL1C
ENSG00000088836	10.5185	7.71515	7.93772	5.38245	3.8847	4.66246	6.42566	4.33071	4.22576	SLC4A11
ENSG00000088854	713.892	683.501	712.318	1092.02	1028.78	1250.73	633.851	557.627	551.154	C20orf194
ENSG00000088876	228.977	250.973	220.983	364.109	392.692	403.357	214.407	215.936	180.322	ZNF343
ENSG00000088881	32.576	35.063	18.666	20.2386	21.4348	13.3115	63.0567	62.3637	31.4869	EBF4
ENSG00000088882	2.35432	9.52954	12.0855	1.90756e-08	7.59749e-08	1.12401e-07	0.653532	2.43065	2.92354	CPXM1
ENSG00000088888	1536.47	1398.98	1247.22	1805.8	1617.86	1682.59	1224.18	1024.2	865.979	MAVS
ENSG00000088899	708.253	680.351	648.269	841.472	795.372	884.095	686.143	605.632	547.3	LZTS3
ENSG00000088926	1409.46	1558.3	1317.12	961.47	1045.97	1031.34	1589.34	1614.6	1294.3	F11
ENSG00000088930	3033.62	3435.39	3028.29	2869.22	3197.16	3287.71	2346.89	2442.06	2041.61	XRN2
ENSG00000088970	134.787	149.509	171.468	155.762	170.007	227.452	135.454	138.057	150.165	KIZ
ENSG00000088986	2531.72	3012.11	2751.9	4195.44	4911.55	5234.64	2527.83	2763.46	2394.47	DYNLL1
ENSG00000088992	185.232	270.821	212.526	78.4875	112.915	103.368	87.3252	117.316	87.3131	TESC
ENSG00000089006	1296.17	1434.63	1189.25	1186.79	1292.52	1249.9	1092.73	1111.32	873.706	SNX5
ENSG00000089009	3765.62	4303.65	3733.97	3380.67	3801.8	3847.95	2809.66	2950.56	2427.91	RPL6
ENSG00000089012	1.10807e-07	1.35994	0.643463	5.32823e-08	0.643463	0.355167	8.88383e-15	1.00185e-07	4.49574e-08	SIRPG
ENSG00000089022	627.983	644.381	595.616	826.212	834.204	899.502	661.402	623.606	546.673	MAPKAPK5
ENSG00000089041	113.896	104.203	144.38	331.836	298.73	482.853	354.525	298.035	391.643	P2RX7
ENSG00000089048	416.551	431.993	448.687	666.066	679.692	823.541	504.244	480.506	473.326	ESF1
ENSG00000089050	1015.59	1054.91	994.849	1183.12	1209.24	1330.33	1157.21	1104.49	987.866	RBBP9
ENSG00000089053	3113.42	3261.94	2942.03	3154.89	3252.43	3422.05	2831.1	2725.48	2331.36	ANAPC5
ENSG00000089057	519.966	448.061	391.35	907.764	769.699	784.251	1132.11	896.398	742.545	SLC23A2
ENSG00000089060	412.403	348.533	355.999	391.711	325.741	388.137	429.583	333.594	323.161	SLC8B1
ENSG00000089063	1253.6	1427.55	1358.39	1444.64	1618.74	1796.88	1433.97	1500.45	1354.1	TMEM230
ENSG00000089091	10.9892	16.1398	11.2083	21.7696	31.4606	25.4868	15.1364	20.4269	13.4536	DZANK1
ENSG00000089094	237.473	239.086	204.917	199.869	198.003	197.971	290.545	268.784	218.485	KDM2B
ENSG00000089123	205.054	214.94	201.728	256.453	264.512	289.601	192.718	185.619	165.221	TASP1
ENSG00000089127	779.465	858.9	880.58	946.712	1026.48	1227.67	1004.55	1017.11	988.977	OAS1
ENSG00000089154	1612.68	1306.62	1247.56	1799.42	1434.56	1597.85	1562.52	1163.25	1053.37	GCN1
ENSG00000089157	9596.35	11715.1	9441.83	6886.29	8271.98	7777.28	7124.82	7992.12	6108.97	RPLP0
ENSG00000089159	230.289	173.761	170.978	250.538	186.011	213.517	229.285	158.965	148.349	PXN
ENSG00000089163	79.894	79.0035	73.7936	79.8334	77.6788	84.6411	75.0743	68.2139	60.4282	SIRT4
ENSG00000089177	482.334	508.635	560.83	498.307	517.06	665.077	471.594	456.958	477.854	KIF16B
ENSG00000089195	281.748	295.471	256.009	317.802	327.942	331.469	228.84	220.513	181.205	TRMT6
ENSG00000089220	10428.4	11118.1	10430.3	15215.9	15962.4	17469	15472.9	15157.7	13486.3	PEBP1
ENSG00000089234	811.271	884.547	862.364	963.517	1033.71	1175.65	702.592	703.895	650.837	BRAP
ENSG00000089248	3306.65	3559.28	3225.93	3623.38	3837.73	4057.64	3640.03	3600.22	3094.68	ERP29
ENSG00000089280	479.692	347.816	366.989	504.46	359.915	443.007	414.868	276.405	276.595	FUS
ENSG00000089327	149.933	160.58	150.131	67.2302	70.8507	77.2733	128.44	126.399	112.077	FXYD5
ENSG00000089335	725.175	784.061	695.61	688.307	732.276	757.874	875.461	869.748	731.819	ZNF302
ENSG00000089351	184.228	190.784	151.195	202.684	206.535	190.939	288.245	274.282	206.151	GRAMD1A
ENSG00000089356	0.329607	0.341029	0.329262	0.31606	0.321774	0.362416	0.354576	0.337097	0.308673	FXYD3
ENSG00000089486	4.0418	3.40929	4.51075	6.7716	5.6204	8.67478	5.09962	3.95255	4.95971	CDIP1
ENSG00000089505	19.8805	19.567	19.5653	19.0933	18.4912	21.5691	24.3428	22.0149	20.8772	CMTM1
ENSG00000089558	5.08029	2.84997	1.19575	2.74632	1.51596	0.741982	5.14754	2.65339	1.05583	KCNH4
ENSG00000089597	5049.91	4998.39	4745.75	5909.5	5755.5	6374.77	4288.76	3900.56	3512.34	GANAB
ENSG00000089639	89.7741	84.2329	82.0049	91.6406	84.6067	96.0879	117.986	101.721	93.9207	GMIP
ENSG00000089685	149.835	149.784	154.672	7.26275	7.14398	8.60579	16.6889	15.3296	15.013	BIRC5
ENSG00000089692	1.14358	1.20931	0.648741	2.96801	3.08833	1.9327	6.9046	6.70903	3.41341	LAG3
ENSG00000089693	1852.16	1979.12	1866	2507.96	2636.93	2900.31	1633.42	1603.77	1434.08	MLF2
ENSG00000089737	5.04728e-08	3.56594e-08	1.57778e-15	1.18032	0.820542	4.23526e-08	1.81816	1.18032	4.95298e-08	DDX24
ENSG00000089775	237.808	237.913	167.9	428.741	422.059	347.465	306.387	281.651	188.512	ZBTB25
ENSG00000089818	603.224	651.87	645.037	845.233	898.763	1037.47	655.285	650.673	610.633	NECAP1
ENSG00000089847	11.2973	13.4884	14.4474	7.34744	8.63191	10.7855	15.2485	16.7286	16.9935	ANKRD24
ENSG00000089876	1569.1	1748.19	1563.02	1861.16	2040.37	2128.09	1570.4	1607.68	1363.23	DHX32
ENSG00000089902	486.297	405.597	385.083	561.855	461.108	510.703	548.14	420.082	378.258	RCOR1
ENSG00000089916	1602.36	1517.31	1552.09	1891.52	1762.43	2103.1	1422.56	1237.75	1200.8	GPATCH2L
ENSG00000090006	32.6467	29.2079	18.046	41.1418	36.2185	26.1047	50.5008	41.5154	24.3268	LTBP4
ENSG00000090013	2283.01	2664.06	2340.87	2631.59	3021.62	3097.28	3279.9	3516.79	2930.72	BLVRB
ENSG00000090020	25.3505	22.9784	26.8505	44.541	39.7264	54.1524	14.8912	12.4026	13.7448	SLC9A1
ENSG00000090054	659.98	740.638	713.458	640.87	707.67	795.242	579.882	597.95	546.288	SPTLC1
ENSG00000090060	4270.54	4358.83	4145.26	6148.84	6175.42	6851.01	4378.87	4106.76	3704.04	PAPOLA
ENSG00000090061	157.751	121.66	105.15	246.325	186.926	188.469	122.592	86.8732	71.2106	CCNK
ENSG00000090097	531.438	531.203	491.21	1018.96	1002.19	1081.09	504.039	462.936	405.996	PCBP4
ENSG00000090104	18.5993	21.4917	34.7102	3.32727	3.78309	7.12754	67.8803	72.0721	110.395	RGS1
ENSG00000090238	76.1823	69.1445	72.2376	146.031	130.417	158.945	159.259	132.818	131.601	YPEL3
ENSG00000090263	649.929	731.111	659.054	733.365	811.752	853.626	608.816	629.293	538.004	MRPS33
ENSG00000090266	1177.41	1397.9	1191.46	1351.17	1578.5	1569.48	1001.41	1092.48	883.106	NDUFB2
ENSG00000090273	1245.2	1276.6	1269.31	1214.2	1224.87	1420.73	1186.82	1118.02	1054.29	NUDC
ENSG00000090316	1039.49	1060.85	990.114	1201.88	1206.92	1314.07	972.637	912.078	807.345	MAEA
ENSG00000090339	3870.07	3243.2	6694.05	1885.24	1554.56	3743.08	2929.28	2255.61	4415.45	ICAM1
ENSG00000090372	618.157	598.669	512.65	655.917	625.061	624.399	590.282	525.287	426.604	STRN4
ENSG00000090376	62.3601	86.8672	84.344	13.7226	18.8092	21.3046	55.7573	71.3674	65.7193	IRAK3
ENSG00000090382	520.569	594.218	538.963	89.6375	100.68	106.528	686.592	720.138	619.474	LYZ
ENSG00000090432	1145.29	1167.73	1069.98	1294.28	1298.51	1387.98	883.742	827.951	719.504	MUL1
ENSG00000090447	27.6198	37.4137	24.306	18.705	24.9318	18.8948	36.224	45.0876	27.7802	TFAP4
ENSG00000090470	277.218	291.769	301.735	314.167	325.36	392.514	292.646	283.015	277.581	PDCD7
ENSG00000090487	883.268	916.886	871.012	1067.32	1090.19	1208.14	1340.11	1278.24	1151.64	SPG21
ENSG00000090512	62.9767	57.7895	183.356	102.637	92.6744	343.014	225.159	189.849	571.278	FETUB
ENSG00000090520	1221.77	1361.79	1338.14	1439.85	1579.14	1810.18	1237.78	1267.69	1181.41	DNAJB11
ENSG00000090530	47.2403	50.973	52.9941	45.9647	48.802	59.1876	25.9392	25.7177	25.3579	P3H2
ENSG00000090534	35.6587	33.2103	30.385	46.618	42.7215	45.5974	43.8087	37.4901	32.531	THPO
ENSG00000090539	250.408	252.11	203.808	261.445	259.005	244.256	332.682	307.766	235.964	CHRD
ENSG00000090554	0.473508	0.494832	2.03217	5.25925e-08	5.40803e-08	2.59089e-07	0.526158	0.505238	1.96785	FLT3LG
ENSG00000090565	0.456078	8.82046	4.53476	0.289343	5.50618	3.30233	0.255481	4.54004	2.21369	RAB11FIP3
ENSG00000090581	809.266	898.221	806.479	1121.83	1225.19	1283.28	1064.41	1085.56	924.393	GNPTG
ENSG00000090612	885.262	935.545	908.475	1004.73	1044.78	1183.53	1067.85	1036.94	954.981	ZNF268
ENSG00000090615	1338.8	1199.21	1124.02	1745.43	1538.39	1682.11	1243.04	1023.09	909.475	GOLGA3
ENSG00000090621	809.035	729.773	652.748	949.14	842.436	879.024	959.648	795.394	674.737	PABPC4
ENSG00000090659	5.36829e-08	7.14485e-08	2.78189e-08	1.37728	1.80371	0.819255	2.61654	3.19989	1.18162	CD209
ENSG00000090661	829.241	890.939	771.029	1011.86	1069.72	1079.94	644.443	636.211	522.178	CERS4
ENSG00000090674	181.245	184.058	149.689	315.69	315.453	299.278	197.203	184.014	141.932	MCOLN1
ENSG00000090686	849.988	832.931	744.27	1089.18	1050.22	1094.73	909.686	819.1	694.149	USP48
ENSG00000090857	499.81	408.779	439.639	631.562	508.26	637.677	467.983	351.692	358.728	PDPR
ENSG00000090861	2864.46	2856.13	2623.49	2747.38	2695.51	2888.33	3213	2943.71	2564.42	AARS
ENSG00000090863	1947.73	1740.88	1728.24	2348.92	2065.83	2392.42	1729.31	1420.25	1337.19	GLG1
ENSG00000090905	1245.59	1058.13	1022.97	2001.74	1673.24	1887.07	1279.65	998.867	915.852	TNRC6A
ENSG00000090924	78.7901	51.6761	45.1608	83.8321	54.1021	55.1559	70.5103	42.4932	35.2197	PLEKHG2
ENSG00000090932	0.288724	0.197057	0.515539	2.40774	1.61698	4.93492	0.314908	0.19749	0.490012	DLL3
ENSG00000090971	76.2737	100.107	60.0108	63.0257	81.3939	56.9199	48.2579	58.1979	33.0878	NAT14
ENSG00000090975	194.018	163.977	192.646	124.23	103.312	141.591	200.343	155.583	173.354	PITPNM2
ENSG00000090989	1049.52	1085.35	987.515	1066.25	1084.99	1151.61	971.059	922.731	796.239	EXOC1
ENSG00000091009	390.459	450.032	464.281	549.715	623.435	750.301	447.864	474.311	464.083	RBM27
ENSG00000091039	2094.46	2177.06	2307.76	4530.19	4633.41	5729.63	2894.22	2764.26	2779.03	OSBPL8
ENSG00000091073	12.1346	10.7044	16.8314	16.5509	14.3663	26.3517	22.848	18.5197	27.6177	DTX2
ENSG00000091106	22.0834	14.3871	14.0841	7.96893	5.1085	5.83385	36.9235	22.1035	20.5216	NLRC4
ENSG00000091127	293.786	320.577	260.844	566.844	608.627	577.704	467.597	468.838	361.797	PUS7
ENSG00000091128	1.10135	5.08394	1.73303	0.136477	0.619899	0.24651	0.761483	3.22986	1.0442	LAMB4
ENSG00000091129	22.8195	24.5493	23.7592	5.22557	5.53163	6.24528	17.2649	17.0666	15.6652	NRCAM
ENSG00000091136	894.7	827.153	760.158	174.843	159.053	170.517	462.893	393.223	342.73	LAMB1
ENSG00000091137	3.22763	2.43158	4.34115	4.2616	3.15911	6.5794	3.49652	2.42042	4.09828	SLC26A4
ENSG00000091138	3.2991	2.30652	2.40631	9.11327	6.26933	7.62996	0.439394	0.28227	0.279289	SLC26A3
ENSG00000091140	2570.18	2856.67	2822.51	2957.63	3234.64	3728.28	2552.35	2606.67	2442.63	DLD
ENSG00000091157	534.944	387.91	474.162	684.682	488.537	696.625	566.323	377.343	437.448	WDR7
ENSG00000091164	1154.75	1198.21	1106.87	1241.03	1267.11	1365.47	1175.01	1120.3	981.5	TXNL1
ENSG00000091181	7.53101e-08	8.03647e-08	1.56695e-07	0.674819	0.708574	1.61169	1.31938	1.2937	2.3923	IL5RA
ENSG00000091262	202.655	170.94	166.753	122.383	101.577	115.592	133.723	103.643	95.8881	ABCC6
ENSG00000091317	4022.71	4560.56	3924.47	4699.06	5241.99	5262.18	4058.01	4227.29	3450.01	CMTM6
ENSG00000091409	4030.55	4225.86	4997.96	3501.62	3612.48	4984.13	3938.16	3793.97	4255.65	ITGA6
ENSG00000091428	169.318	158.168	103.347	485.055	445.854	339.843	593.859	509.74	315.88	RAPGEF4
ENSG00000091436	3179.26	3074.2	2707.77	9465.89	9006.44	9254.23	5718.39	5080.76	4244.28	MAP3K20
ENSG00000091483	2380.63	2810.58	2305.5	3104.56	3606.54	3451.17	2464.23	2673.22	2079.69	FH
ENSG00000091490	1503.47	1632.2	1395.26	2371.11	2532.9	2525.84	1158.91	1156.06	937.253	SEL1L3
ENSG00000091513	65593.1	74251.9	63294.9	18865.5	21013.8	20896.4	101420	105492	85285.7	TF
ENSG00000091527	9972.56	10578.9	9812.87	12589.8	13141.4	14220.1	9368.45	9131.71	8033.43	CDV3
ENSG00000091536	1.93257	2.02763	1.02874	0.37809	0.39033	0.231024	3.72089	3.58714	1.72608	MYO15A
ENSG00000091542	1465.31	1466.22	1377.82	1576.32	1552.03	1701.37	1611.59	1481.75	1320.57	ALKBH5
ENSG00000091583	32225.1	38607.4	31709.6	30853.2	36371.5	34848.8	66044.2	72704.4	56633.8	APOH
ENSG00000091592	61.8012	46.7743	30.584	13.0707	9.7341	7.42487	70.9261	49.3249	30.5878	NLRP1
ENSG00000091622	15.6936	21.3953	10.5595	8.06674	10.8213	6.23033	15.5953	19.5361	9.14447	PITPNM3
ENSG00000091640	1124.84	1379.81	1174.92	833.638	1006.21	999.508	951.143	1072.07	865.778	SPAG7
ENSG00000091651	41.2015	60.4632	47.683	21.2178	30.6383	28.1867	14.014	18.8968	14.1337	ORC6
ENSG00000091656	622.846	483.56	554.884	938.489	716.943	959.716	648.263	462.456	503.289	ZFHX4
ENSG00000091732	417.909	483.067	407.713	453.538	515.852	507.9	393.827	418.293	334.828	ZC3HC1
ENSG00000091831	100.3	93.8247	78.7625	93.0978	85.6925	83.9173	120.224	103.338	82.2728	ESR1
ENSG00000091844	1.50984	4.62636	3.85418	3.2887e-08	9.91563e-08	9.63649e-08	0.496972	1.39924	1.10555	RGS17
ENSG00000091879	153.742	155.066	145.393	44.8373	44.4988	48.6722	320.903	297.404	264.465	ANGPT2
ENSG00000091947	566.44	649.616	541.961	595.498	672	654.014	472.538	497.955	394	TMEM101
ENSG00000091972	30.0994	27.8029	30.3176	0.652246	0.592829	0.754121	24.5245	20.8152	21.5268	CD200
ENSG00000091986	128.689	143.383	158.795	5.98092	6.55709	8.47143	35.7985	36.6498	38.4951	CCDC80
ENSG00000092010	2468.57	2810.65	2541.28	2160.73	2420.73	2553.28	2169.13	2269.32	1945.97	PSME1
ENSG00000092020	413.804	424.749	423.952	399.422	403.418	469.728	278.839	262.991	248.954	PPP2R3C
ENSG00000092036	148.039	190.638	139.879	148.08	187.635	160.607	181.502	214.765	149.452	HAUS4
ENSG00000092051	1.00736	3.41821	1.62999	1.27362	4.25248	2.36557	0.728233	2.27058	1.02688	JPH4
ENSG00000092068	4.34404	2.18317	2.4564	7.4431	3.68073	4.83115	15.4581	7.13838	7.61735	SLC7A8
ENSG00000092094	301.734	366.239	322.619	343.572	410.341	421.673	324.526	361.943	302.384	OSGEP
ENSG00000092096	5.73828	1.96194	3.35226	2.48946	0.837519	1.66937	3.82269	1.20094	1.94612	SLC22A17
ENSG00000092098	205.45	225.432	208.218	182.375	196.907	212.164	209.46	211.184	184.994	RNF31
ENSG00000092108	850.346	844.59	900.465	989.686	967.239	1202.99	922.645	842.043	851.431	SCFD1
ENSG00000092140	181.72	187.32	228.829	318.307	322.861	460.095	289.811	274.504	318.03	G2E3
ENSG00000092148	8796.75	9077.16	8574.27	9934.2	10086.6	11114.8	7712.47	7312.58	6551.07	HECTD1
ENSG00000092199	5406.73	6524.84	5632.36	4977.2	5910.26	5951.6	4593.18	5093.29	4169.79	HNRNPC
ENSG00000092200	19.6582	22.5658	20.6283	5.99294	6.76911	7.21855	16.4783	17.3807	15.0687	RPGRIP1
ENSG00000092201	3120.34	3347.92	2884.45	3451.23	3643.62	3662.07	2695.6	2657.53	2171.51	SUPT16H
ENSG00000092203	1236.24	1361.03	1416.55	1676.87	1816.56	2205.57	1086.11	1098.72	1084.54	TOX4
ENSG00000092208	91.0728	133.194	112.038	124.413	179.039	175.686	104.21	140.041	111.721	GEMIN2
ENSG00000092295	17.3905	20.0576	17.526	183.008	207.694	211.707	10.5535	11.1844	9.26854	TGM1
ENSG00000092330	563.371	597.579	546.164	708.925	739.923	788.899	600.359	585.142	507.205	TINF2
ENSG00000092421	33.446	20.9909	29.7735	3.03243	1.87268	3.09862	17.3998	10.0341	13.4981	SEMA6A
ENSG00000092439	2842.86	2960.35	2749.97	3743.09	3835.34	4156.19	3636.03	3479.09	3065.1	TRPM7
ENSG00000092445	95.7528	100.159	78.9208	70.3474	72.4053	66.5549	24.9886	24.0175	17.9484	TYRO3
ENSG00000092470	72.0893	48.0892	43.3079	24.3565	15.9874	16.7959	38.3067	23.4801	20.0547	WDR76
ENSG00000092529	2.30048	4.16471	5.61754	3.20086	5.70188	8.97194	8.54178	14.209	18.1769	CAPN3
ENSG00000092531	1644.02	2037.3	1788.78	2058.15	2509.64	2570.5	1649.01	1877.67	1563.56	SNAP23
ENSG00000092607	210.827	225.944	212.677	2285.99	2410.65	2647.04	802.421	790.182	705.408	TBX15
ENSG00000092621	694.618	749.079	645.536	357.534	379.389	381.402	1017.03	1007.78	823.669	PHGDH
ENSG00000092758	4.05638	4.42412	2.46575	46.4962	49.8989	32.4429	62.5659	62.7012	33.143	COL9A3
ENSG00000092820	3377.12	3515.47	3356.78	3856.32	3949.99	4399.88	3789.07	3624.26	3282.11	EZR
ENSG00000092841	20830.7	25679.2	22198.3	24129.1	29268.8	29515.5	15858.6	17963.5	14727.4	MYL6
ENSG00000092847	787.203	657.144	659.1	818.907	672.658	787.029	778.758	597.346	568.213	AGO1
ENSG00000092850	0.590257	0.40875	3.72822e-08	1.19005	0.810902	8.62816e-08	1.22307	0.778245	6.73216e-08	TEKT2
ENSG00000092853	50.9936	64.3139	35.2189	5.91563	7.34136	4.6898	16.2963	18.8855	9.80829	CLSPN
ENSG00000092871	951.891	979.344	946.866	1281.4	1297.24	1463.12	1050.44	993.041	910.573	RFFL
ENSG00000092929	46.9554	35.6443	36.4855	46.4027	34.6604	41.3875	102.174	71.2677	69.1857	UNC13D
ENSG00000092931	336.891	410.522	364.466	489.398	586.807	607.746	355.841	398.43	335.48	MFSD11
ENSG00000092964	735.787	669.774	655.501	2009.13	1799.58	2054.57	1779.93	1488.78	1381.88	DPYSL2
ENSG00000092969	1521.72	1565.3	1490.21	2131.11	2157.02	2395.57	1352.1	1277.97	1153.89	TGFB2
ENSG00000092978	394.166	397.468	343.486	499.279	495.395	499.419	445.789	413.049	338.534	GPATCH2
ENSG00000093000	1480.96	1469.28	1363.86	2037.28	1988.83	2153.61	1539.38	1403.31	1235.42	NUP50
ENSG00000093009	44.6868	28.2306	34.8328	4.75924	2.95845	4.25833	12.742	7.39655	8.65551	CDC45
ENSG00000093010	1495.41	1663.71	1443.37	1764.93	1932.1	1955.4	1638.14	1674.62	1377.88	COMT
ENSG00000093072	28.2452	12.5595	13.119	20.9662	9.17344	11.1781	136.206	55.6508	55.1307	ADA2
ENSG00000093100	3.81943	4.51344	6.64156	6.36755	7.40401	12.7097	4.67498	5.07619	7.08427	AC016026.1
ENSG00000093134	771.783	790.162	534.345	320.173	322.546	254.451	512.994	482.595	309.516	VNN3
ENSG00000093144	2012.28	2004.45	2013	3081.71	3020.54	3538.67	2602.75	2382.25	2268.98	ECHDC1
ENSG00000093167	1944.25	1913.87	2245.45	1799.45	1742.95	2385.52	2140.53	1936.12	2154.35	LRRFIP2
ENSG00000093183	833.807	909.754	910.544	1309.97	1406.39	1642.07	892.612	894.891	849.458	SEC22C
ENSG00000093217	150.748	126.28	119.113	197.451	162.752	179.085	201.489	155.09	138.741	XYLB
ENSG00000094755	17.4173	27.2622	13.6747	5.01809	7.72868	4.52238	5.08222	7.30943	3.47723	GABRP
ENSG00000094804	148.12	111.532	156.336	92.9379	68.86	112.598	63.1324	43.6808	58.0686	CDC6
ENSG00000094880	972.845	1101.78	1003.63	1114.76	1242.27	1320.09	894.088	930.422	803.811	CDC23
ENSG00000094914	400.743	426.973	383.803	408.72	428.496	449.326	404.938	396.436	337.968	AAAS
ENSG00000094916	2128.14	1868.01	1719.85	2287.59	1975.8	2122.07	1806.85	1457.3	1272.49	CBX5
ENSG00000094963	2.72141	0.552988	3.69333	1.45549	0.291016	2.26739	0.844347	0.157649	0.998595	FMO2
ENSG00000094975	1150.59	1091.35	1096.98	1973.28	1841.69	2159.52	1537.73	1340.21	1277.62	SUCO
ENSG00000095002	296.441	291.378	281.387	348.174	336.743	379.362	486.102	439.03	402.103	MSH2
ENSG00000095015	1323.02	1519.19	1334.85	1375.7	1554.38	1593.25	1351.21	1425.67	1188.05	MAP3K1
ENSG00000095059	480.423	508.196	438.852	565.806	588.927	593.273	554.173	538.645	441.148	DHPS
ENSG00000095066	270.16	257.08	234.37	357.018	334.291	355.52	338.538	296.009	255.937	HOOK2
ENSG00000095139	3134.88	3039.69	2967.35	3760.38	3587.78	4085.75	2952.21	2630.29	2435.22	ARCN1
ENSG00000095203	1797.48	1895.1	1727.35	2556.1	2651.73	2819.58	2422.71	2347.02	2028.9	EPB41L4B
ENSG00000095209	340.781	412.981	384.822	460.82	549.505	597.322	438.467	488.248	431.484	TMEM38B
ENSG00000095261	1199.71	1325.12	1242.84	1441.81	1567.02	1714.51	1106.74	1123.25	999.149	PSMD5
ENSG00000095303	75.0944	47.7604	83.6565	7.89967	4.94374	10.1017	74.2557	43.395	72.0884	PTGS1
ENSG00000095319	486.765	373.426	374.18	683.972	516.309	603.519	434.339	306.171	290.961	NUP188
ENSG00000095321	751.429	680.426	637.292	1010.81	900.637	984.042	957.247	796.465	707.488	CRAT
ENSG00000095370	95.7225	78.6325	99.8433	10.3146	8.33733	12.3495	62.988	47.5439	57.2541	SH2D3C
ENSG00000095380	1199.44	1359.53	1236.89	899.079	1002.75	1064.24	900.438	937.804	809.188	NANS
ENSG00000095383	223.53	213.691	198.567	199.387	187.557	203.31	231.297	203.175	179.055	TBC1D2
ENSG00000095397	8.86685	10.4037	14.6568	5.19692	6.00001	9.86073	18.4839	19.928	26.6262	WHRN
ENSG00000095464	7.21932e-08	1.8912e-07	1.04701e-07	1.1467	2.9558	1.90896	0.853869	2.05533	1.07917	PDE6C
ENSG00000095485	454.755	585.688	452.16	377.866	478.865	431.266	441.276	522.214	382.356	CWF19L1
ENSG00000095539	91.2997	79.1308	61.3306	120.026	102.362	92.5501	122.657	97.6826	71.8031	SEMA4G
ENSG00000095564	2821.48	2939.85	2865.7	3166.83	3246.82	3692.08	2819.61	2699.52	2495.67	BTAF1
ENSG00000095574	234.451	213.949	223.997	321.397	288.594	352.472	350.214	293.658	291.587	IKZF5
ENSG00000095585	173.885	140.644	99.2598	216.181	172.053	141.652	241.691	179.626	120.231	BLNK
ENSG00000095587	4.9743	8.77774	4.34843	5.55854	9.65156	5.57768	1.48547	2.40859	1.13164	TLL2
ENSG00000095596	2928.7	3177.78	3329.93	7.7257	8.24844	10.083	1302.37	1298.47	1290.44	CYP26A1
ENSG00000095627	3.00218	3.76927	4.19442	13.7661	17.0067	22.077	38.1052	43.9598	46.3942	TDRD1
ENSG00000095637	1311.83	1204.46	832.954	1792.2	1619.15	1306.24	1420.1	1198.07	785.786	SORBS1
ENSG00000095713	0.863446	5.32744	1.78084	0.321495	1.95184	0.761124	0.819504	4.64605	1.47294	CRTAC1
ENSG00000095739	770.446	797.444	822.84	1799.88	1833.11	2206.53	739.153	702.978	687.942	BAMBI
ENSG00000095752	33.0563	32.2154	36.7866	4.93436	4.7318	6.30316	3.49131	3.12642	3.38585	IL11
ENSG00000095777	1	4	5	1.72638e-08	6.7949e-08	9.90831e-08	1.63565e-08	6.01174e-08	7.12696e-08	MYO3A
ENSG00000095787	2231.36	2376.88	2320.87	2586.85	2711.41	3088.48	2335.85	2286.3	2117.24	WAC
ENSG00000095794	439.793	530.418	475.139	422.151	500.983	523.519	475.477	526.924	447.657	CREM
ENSG00000095906	837.124	958.124	770.406	754.828	850.092	797.389	710.716	747.443	569.994	NUBP2
ENSG00000095932	5.90035	5.90771	5.16231	65.9168	64.9416	66.1994	170.218	156.601	129.782	SMIM24
ENSG00000095951	854.67	642.467	630.818	1334.35	986.978	1130.49	924.463	638.545	594.619	HIVEP1
ENSG00000095970	18.8909	11.9139	13.6985	13.898	8.62455	11.5681	150.76	87.3643	95.2683	TREM2
ENSG00000096006	2.4222	0.805941	0.780822	0.587889	0.192475	0.217535	1.31297e-07	4.0142e-08	3.68843e-08	CRISP3
ENSG00000096060	1968.05	2131.67	1283.15	2734.32	2914.2	2046.37	1831.71	1823.01	1040.74	FKBP5
ENSG00000096063	2227.1	2522.77	2256.31	2147.47	2393.59	2497.35	1972.66	2053.24	1741.63	SRPK1
ENSG00000096070	227.745	196.92	170.142	377.933	321.545	324.094	293.974	233.561	191.389	BRPF3
ENSG00000096080	817.844	963.599	835.479	712.628	826.18	835.642	763.356	826.423	679.573	MRPS18A
ENSG00000096092	432.448	558.269	481.675	585.555	743.812	748.653	486.876	577.535	472.589	TMEM14A
ENSG00000096093	524.924	583.117	538.737	483.053	528.008	569.072	372.093	379.805	332.794	EFHC1
ENSG00000096384	13631.5	14125.1	12431	17488.6	17831.7	18306.7	13122.6	12494.5	10428.6	HSP90AB1
ENSG00000096401	1899.36	2136.59	1902.31	2422.07	2680.94	2784.53	2057.42	2126.61	1795.73	CDC5L
ENSG00000096433	133.109	100.312	91.971	116.178	86.15	92.1427	175.725	121.683	105.809	ITPR3
ENSG00000096654	212.157	237.771	259.189	202.022	222.784	283.301	186.258	191.807	198.297	ZNF184
ENSG00000096696	8227.99	6490.39	6229.64	13354.5	10365.5	11606.2	10141.9	7350.99	6691.64	DSP
ENSG00000096717	235.953	250.83	242.778	281.305	294.251	332.241	331.188	323.503	296.963	SIRT1
ENSG00000096746	234.837	160.688	194.77	312.995	210.737	297.979	303.94	191.097	219.679	HNRNPH3
ENSG00000096872	317.42	256.948	291.099	455.904	363.137	479.925	322.959	240.22	258.107	IFT74
ENSG00000096968	330.736	313.228	317.305	436.21	406.5	480.379	436.288	379.666	364.765	JAK2
ENSG00000096996	9.64037	16.1078	14.9329	1.35556	2.22868	2.41026	8.04194	12.3467	10.8556	IL12RB1
ENSG00000097007	949.602	885.22	849.849	1171.21	1074.31	1203.17	832.658	713.223	649.398	ABL1
ENSG00000097021	230.062	262.551	249.361	412.832	463.582	513.626	253.669	266.002	239.604	ACOT7
ENSG00000097033	2145.97	2312.58	2207.54	2885	3059.17	3406.61	2374.46	2351.19	2128.6	SH3GLB1
ENSG00000097046	118.094	88.5065	95.5587	82.3277	60.7128	76.4683	99.5608	68.5625	70.2063	CDC7
ENSG00000097096	243.137	247.159	212.033	375.851	375.947	376.237	275.812	257.625	209.609	SYDE2
ENSG00000099139	233.822	213.712	223.882	592.389	532.767	651.078	118.45	99.4781	98.8352	PCSK5
ENSG00000099194	21630.6	19807.6	18730.9	27283.5	24583.8	27119.6	38356.4	32273.8	28944.9	SCD
ENSG00000099203	907.509	1050.77	872.212	962.047	1096.08	1061.35	891.787	948.789	746.925	TMED1
ENSG00000099204	6509.84	6119.89	6084.56	12445.2	11512.3	13352.2	4613.4	3985.14	3757.72	ABLIM1
ENSG00000099219	979.788	961.225	884.55	1327.25	1281.24	1375.41	898.576	810.023	706.95	ERMP1
ENSG00000099246	1937.55	2137.95	2100.96	3695.44	4012.34	4599.64	2793.59	2832.42	2639.8	RAB18
ENSG00000099250	3284.28	2876.02	2507.51	1431.7	1233.65	1254.72	1926.52	1550.15	1281.8	NRP1
ENSG00000099251	43.9896	51.8432	42.2633	63.2073	73.2985	69.7064	64.344	69.6787	53.8723	HSD17B7P2
ENSG00000099256	37.7689	38.6597	32.8773	15.306	15.416	15.2939	8.17935	7.69294	6.20476	PRTFDC1
ENSG00000099260	4242.69	4418.21	7620.24	5009.31	5132.98	10327.6	3061.2	2929.18	4791.4	PALMD
ENSG00000099282	659.748	733.156	619.769	216.781	237.042	233.757	320.596	327.36	262.454	TSPAN15
ENSG00000099284	272.554	287.324	222.1	174.876	181.399	163.576	199.789	193.526	141.877	H2AFY2
ENSG00000099290	759.698	791.544	709.833	863.7	885.488	926.339	731.436	700.26	595.573	WASHC2A
ENSG00000099308	92.2791	65.0777	59.4631	179.779	124.753	132.976	106.437	68.9717	59.7697	MAST3
ENSG00000099326	202.86	202.893	208.292	232.872	229.178	274.464	230.494	211.826	206.243	MZF1
ENSG00000099330	137.148	151.305	131.769	161.585	175.409	178.203	221.02	224.051	185.054	OCEL1
ENSG00000099331	478.431	399.127	405.845	479.443	393.563	466.842	716.42	549.172	529.605	MYO9B
ENSG00000099337	107.4	101.514	112.224	87.3829	81.2702	104.809	77.0298	66.9001	70.1427	KCNK6
ENSG00000099338	15.7965	6.72119	5.8322	18.0366	7.55135	7.64394	17.1447	6.70293	5.51627	CATSPERG
ENSG00000099341	2422.81	2904.33	2511.26	2760.19	3255.76	3284.01	2506.58	2760.95	2264.12	PSMD8
ENSG00000099364	167.064	170.269	143.772	131.366	131.742	129.768	183.556	171.899	137.659	FBXL19
ENSG00000099365	10.4459	11.4404	12.1495	12.5993	13.5777	16.821	9.93304	9.99598	10.0679	STX1B
ENSG00000099377	2249.32	2493.86	2076.28	3604.54	3932.39	3819.24	3562.33	3629.15	2865.58	HSD3B7
ENSG00000099381	48.9735	54.2102	36.9943	68.4503	74.5558	59.3528	61.6025	62.6567	40.5523	SETD1A
ENSG00000099385	159.315	207.054	164.753	197.027	251.963	233.881	172.335	205.801	155.308	BCL7C
ENSG00000099617	6.57362	5.36688	5.09059	7.46109	5.99384	6.63221	22.4587	16.8481	15.1563	EFNA2
ENSG00000099622	1079.96	1181.88	996.614	1194.95	1286.78	1265.79	1090.68	1096.76	877.121	CIRBP
ENSG00000099624	363.991	348.207	318.885	468.251	440.769	470.884	468.556	411.868	357.724	ATP5F1D
ENSG00000099625	0.339445	0.531382	1.13192	2.52087	3.88305	9.64913	3.16875	4.558	9.20825	CBARP
ENSG00000099769	344.598	302.657	272.425	1118.25	966.413	1014.76	576.059	464.894	396.868	IGFALS
ENSG00000099783	1366.41	1299.32	1283.54	1479.24	1384.08	1595	1450.97	1267.78	1187.77	HNRNPM
ENSG00000099785	1195.73	1328.67	1210.61	1428.65	1562.05	1660.31	1148.56	1172.7	1013.38	MARCH2
ENSG00000099795	1489.77	1769.36	1501.2	1597.02	1866.35	1847.24	1637.03	1786.5	1437.54	NDUFB7
ENSG00000099797	180.56	179.356	175.729	178.66	174.626	199.591	234.308	213.861	198.725	TECR
ENSG00000099800	1079.5	1202.11	1051.31	1006.67	1103.05	1125.35	982.394	1005.21	833.752	TIMM13
ENSG00000099804	1071.63	1087.71	1041.81	1598.34	1596.33	1783.63	1290.37	1203.46	1093.2	CDC34
ENSG00000099810	1058.89	1093.92	1045.01	1197.22	1217.02	1356.24	1109.61	1053.32	954.3	MTAP
ENSG00000099812	2.57821	9.02214	4.49505	1.55788	5.36427	3.11775	0.86361	2.77689	1.31213	MISP
ENSG00000099814	756.352	778.474	696.923	1032.07	1045.24	1091.6	1015.5	960.395	815.427	CEP170B
ENSG00000099817	2085.2	2292.54	1948.09	2609.62	2823.15	2798.54	2098.53	2119.99	1708.52	POLR2E
ENSG00000099821	544.735	532.839	468.848	703.649	677.255	695.175	618.268	555.695	463.732	POLRMT
ENSG00000099822	1.69225e-07	4.44661e-08	8.32502e-08	2.17876	0.563325	1.23033	1.81253	0.43762	0.777049	HCN2
ENSG00000099834	4.71133e-08	3.60477e-08	5.38369e-08	23.3427	17.574	30.6181	48.3141	33.967	48.1121	CDHR5
ENSG00000099840	21.7431	41.5981	23.2056	30.6268	57.6551	37.5202	35.3348	62.1159	32.8638	IZUMO4
ENSG00000099849	102.635	145.315	131.668	116.592	162.432	171.691	50.0306	65.0883	55.9329	RASSF7
ENSG00000099860	869.833	1002.46	895.78	1485.15	1684.17	1755.61	1042.69	1104.17	935.763	GADD45B
ENSG00000099864	23.9148	25.9779	13.6019	5.49668	5.87523	3.58861	19.1331	19.0973	9.48337	PALM
ENSG00000099866	1.2516	1.13469	0.608274	3.68989	3.29163	2.05844	3.08969	2.57381	1.30855	MADCAM1
ENSG00000099875	1232.94	1162.86	1026.81	850.988	789.764	813.513	1738.84	1506.94	1261.98	MKNK2
ENSG00000099889	1123.01	1126.72	1132.38	1552.39	1532.57	1796.81	1690.23	1558.22	1485.24	ARVCF
ENSG00000099899	613.521	639.09	566.903	701.213	718.734	743.74	623.435	596.723	502.012	TRMT2A
ENSG00000099901	424.754	532.365	453.654	419.078	516.836	513.776	451.623	520.113	420.347	RANBP1
ENSG00000099904	116.65	99.5526	94.2275	129.855	109.046	120.404	185.214	145.242	130.38	ZDHHC8
ENSG00000099910	309.56	344.205	318.52	308.857	337.921	364.789	280.756	286.847	251.747	KLHL22
ENSG00000099917	339.201	294.945	239.377	362.693	310.32	293.803	266.663	213.058	163.996	MED15
ENSG00000099937	6188.18	6516.42	5876.48	1377.27	1427.08	1501.29	4611.6	4462.18	3816.36	SERPIND1
ENSG00000099940	806.269	734.372	752.736	787.621	705.894	844.058	773.916	647.709	629.653	SNAP29
ENSG00000099942	2060.12	1923.23	2039.31	2204.3	2024.85	2504.67	2118.91	1817.6	1827.87	CRKL
ENSG00000099949	901.452	910.12	880.964	1200.85	1192.98	1347.09	977.69	906.999	832.647	LZTR1
ENSG00000099954	167.203	114.523	146.517	261.251	176.072	262.781	342.547	215.584	261.582	CECR2
ENSG00000099968	1867.06	1947.89	1798.46	2494.65	2560.95	2758.31	2013.4	1930.12	1690.11	BCL2L13
ENSG00000099985	0.394445	0.168681	0.436609	0.371129	0.156167	0.471544	4.24639	1.66859	4.09608	OSM
ENSG00000099991	417.758	385.738	348.19	502.177	456.258	480.442	360.165	305.576	261.6	CABIN1
ENSG00000099992	106.684	125.541	111.83	112.305	130.039	135.13	115.205	124.569	105.239	TBC1D10A
ENSG00000099994	2.28317	10.4238	4.34275	1.56169	7.01564	3.40969	0.145623	0.610892	0.241379	SUSD2
ENSG00000099995	280.742	188.962	192.709	380.589	252.063	299.878	310.614	192.105	185.806	SF3A1
ENSG00000099998	3.90463	9.28868	4.70367	0.424813	0.994393	0.587418	0.709688	1.55128	0.74502	GGT5
ENSG00000099999	260.43	318.052	254.115	357.815	429.983	400.765	251.017	281.682	213.445	RNF215
ENSG00000100003	1066.19	1260.34	1472.89	1102.97	1282.92	1749.01	944.502	1025.9	1137.06	SEC14L2
ENSG00000100014	1860.38	1816.61	1631.35	2439.84	2344.27	2455.83	2264.13	2031.48	1730.18	SPECC1L
ENSG00000100023	640.869	614.99	609.248	725.215	684.78	791.377	618.273	545.165	512.211	PPIL2
ENSG00000100024	762.257	845.35	623.295	476.57	520.054	447.313	2244.85	2287.56	1599.65	UPB1
ENSG00000100027	39.7223	22.6685	32.2786	59.3528	33.3284	55.3621	75.1423	39.4023	53.2118	YPEL1
ENSG00000100028	1208.49	1322.15	1155.04	1342.9	1445.66	1473.29	1350.93	1358.06	1125.2	SNRPD3
ENSG00000100029	1121.67	1250.77	1137.67	1228.72	1348.19	1430.54	896.395	918.462	792.314	PES1
ENSG00000100030	4926.5	5090.72	4768.68	7408.94	7533.25	8232.03	5395.2	5122.69	4551.04	MAPK1
ENSG00000100031	601.351	603.649	556.316	1167.24	1152.93	1239.5	733.203	676.287	591.101	GGT1
ENSG00000100034	1111.02	1199.72	1053.08	817.019	868.115	888.925	900.932	893.924	744.178	PPM1F
ENSG00000100036	49.1045	56.9249	50.0627	48.4595	55.2771	56.7106	25.421	27.0784	22.5855	SLC35E4
ENSG00000100038	291.113	287.062	267.598	367.377	356.462	387.637	323.666	293.266	259.276	TOP3B
ENSG00000100053	8.56368	7.07732	7.42469	8.89946	7.23699	8.85674	11.539	8.76245	8.71826	CRYBB3
ENSG00000100055	20.8464	21.699	21.382	11.5494	11.8292	13.5979	155.358	148.592	138.867	CYTH4
ENSG00000100056	222.41	212.458	228.345	338.564	318.234	398.998	171.348	150.4	153.306	ESS2
ENSG00000100058	95.6953	92.723	102.611	100.613	95.9263	123.837	108.208	96.3399	101.113	CRYBB2P1
ENSG00000100060	28.8642	38.722	22.3228	6.17907	8.15656	5.48535	74.2171	91.4854	50.0192	MFNG
ENSG00000100065	1112.69	1308.57	1139.48	636.462	736.508	748.164	718.973	776.929	641.636	CARD10
ENSG00000100068	68.6619	75.538	57.7785	96.2142	104.154	92.9356	92.0863	93.0882	67.5289	LRP5L
ENSG00000100075	1720.93	1973.54	1745.55	2649.21	2989.41	3084.44	2135.26	2250.01	1887.4	SLC25A1
ENSG00000100077	247.546	209.963	216.69	150.005	125.192	150.723	226.024	176.153	172.417	GRK3
ENSG00000100079	1.31995	9.11892e-08	0.691021	0.623856	4.24088e-08	0.374895	2.05061	1.30172e-07	0.935536	LGALS2
ENSG00000100083	329.876	385.617	359.507	337.355	388.042	422.023	358.715	385.305	340.683	GGA1
ENSG00000100084	150.509	168.234	133.893	204.128	224.513	208.444	151.694	155.801	117.6	HIRA
ENSG00000100092	17.0033	11.331	7.30393	7.83352	5.13663	3.86254	46.9304	28.7369	17.568	SH3BP1
ENSG00000100097	5249.63	6910.05	6080.22	8457.52	10954.2	11244.1	5776.72	6986.88	5830.63	LGALS1
ENSG00000100099	563.553	571.35	508.236	596.638	595.201	617.637	647.074	602.796	508.543	HPS4
ENSG00000100100	862.516	887.003	803.142	482.887	488.641	516.135	788.002	744.62	639.435	PIK3IP1
ENSG00000100104	679.288	716.898	620.266	808.461	839.554	847.375	615.727	597.092	489.955	SRRD
ENSG00000100105	277.59	283.848	210.328	208.369	209.653	181.225	270.187	253.861	178.403	PATZ1
ENSG00000100106	994.652	967.125	1054.02	859.731	822.544	1045.76	1351.63	1207.59	1248.19	TRIOBP
ENSG00000100109	1579.8	1600.15	1537.22	1566.33	1561.1	1749.49	1431.25	1332.06	1213.65	TFIP11
ENSG00000100116	280.098	279.706	282.198	201.979	198.464	233.583	197.189	180.935	173.129	GCAT
ENSG00000100121	2.91652	2.63938	1.43687	2.84856	2.53658	1.61091	2.21656	1.84318	0.951647	GGTLC2
ENSG00000100122	0.58136	1.80231	0.612997	4.86551e-08	1.48422e-07	5.88889e-08	0.419893	1.19612	0.38583	CRYBB1
ENSG00000100124	283.998	321.582	277.463	319.893	356.425	358.746	359.686	374.24	306.237	ANKRD54
ENSG00000100129	2520.53	2867.51	2444.97	1968.73	2203.87	2192.1	1805.82	1887.71	1526.51	EIF3L
ENSG00000100138	1399.07	1590.38	1412.72	1460.67	1633.8	1693.01	1452.04	1516.67	1277.73	SNU13
ENSG00000100139	465.202	486.122	450.553	676.048	695.131	751.578	523.831	502.972	442.119	MICALL1
ENSG00000100147	103.454	102.891	82.8349	115.313	112.849	105.983	75.2689	68.7856	52.5201	CCDC134
ENSG00000100150	325.328	359.642	252.537	220.808	240.186	196.748	309.427	314.309	209.318	DEPDC5
ENSG00000100151	570.799	598.958	561.304	553.458	571.458	624.73	499.885	481.984	428.379	PICK1
ENSG00000100154	271.497	233.97	220.178	365.757	310.152	340.482	238.06	188.509	168.244	TTC28
ENSG00000100162	18.4096	10.3284	14.2688	5.28833	2.91941	4.70494	5.06573	2.61145	3.4216	CENPM
ENSG00000100167	1.6941	0.991502	1.32668	4.43409	2.55355	3.98589	0.898548	0.48322	0.613216	SEPTIN3
ENSG00000100170	17.7815	31.1048	23.7146	1.40896	2.42517	2.15694	3.73301	6.00024	4.33862	SLC5A1
ENSG00000100181	2.43196	1.39546	0.204609	1.2001	0.67759	0.115899	9.3254	4.91676	0.683722	TPTEP1
ENSG00000100191	1.40114e-07	6.10447	1.84815	1.72095e-08	0.737768	0.260565	7.82623e-08	3.13305	0.899607	SLC5A4
ENSG00000100196	590.742	618.804	611.033	594.238	612.493	705.536	589.302	567.207	531.188	KDELR3
ENSG00000100197	2.01322	1.19382	1.78067	14.6352	8.53951	14.8588	0.432522	0.235671	0.333383	CYP2D6
ENSG00000100201	9802.5	9473.67	9457.61	9849.61	9366.69	10908.3	9067.84	8052.57	7624.17	DDX17
ENSG00000100207	0.24966	0.636325	0.117088	1.23093	3.08709	0.662659	0.533624	1.24972	0.218094	TCF20
ENSG00000100209	238.035	236.49	229.112	190.701	186.427	210.694	230.145	210.098	193.042	HSCB
ENSG00000100211	324.608	365.563	338.478	343.882	381.065	411.597	267.716	277.03	243.27	CBY1
ENSG00000100216	1156.34	1460.31	1217.99	1424.31	1769.9	1722.08	1217.06	1412.28	1117.15	TOMM22
ENSG00000100218	1	1.60016e-08	1.42897e-08	3	4.72357e-08	4.92081e-08	1	1.47032e-08	1.24528e-08	RSPH14
ENSG00000100219	12230.3	13266.1	10804.5	9287.43	9912.6	9417.97	13087.4	13043.9	10075.5	XBP1
ENSG00000100220	5475.74	6321.99	6103.93	4333.86	4923.48	5545.41	4309.9	4572.23	4186.75	RTCB
ENSG00000100221	1663.69	1727.46	1762.01	2163.99	2210.95	2630.78	1814.88	1731.55	1675.05	JOSD1
ENSG00000100225	2605.07	2754.27	2813.19	2695.55	2804.27	3341.32	2454.89	2384.89	2310.23	FBXO7
ENSG00000100226	344.813	306.186	332.087	337.666	295.036	373.291	350.372	285.878	294.064	GTPBP1
ENSG00000100227	1117.92	1152.5	1037.55	1154.58	1171.23	1230.03	1129.16	1069.64	913.275	POLDIP3
ENSG00000100228	1.48789	1.14543	0.365067	1.46809	1.11208	0.413471	1.04391	0.738432	0.223207	RAB36
ENSG00000100234	935.44	929.362	756.817	1966.46	1922.39	1826.22	768	701.1	541.477	TIMP3
ENSG00000100239	1871.64	1924.34	1647.15	2276.57	2303.17	2299.76	2396.98	2264.51	1838.31	PPP6R2
ENSG00000100241	1249.24	1284.12	1216.95	2054.66	2078.19	2297.51	1802.37	1702.37	1530.08	SBF1
ENSG00000100242	4373.64	4410.43	4055.47	3442.21	3415.56	3663.77	3441.63	3188.98	2781.04	SUN2
ENSG00000100243	1638.43	1611.58	1622.34	2617.51	2533.37	2975.05	1613.42	1458.21	1392.21	CYB5R3
ENSG00000100246	128.423	140.778	110.949	140.812	151.886	139.641	124.091	124.991	93.4247	DNAL4
ENSG00000100253	3.91221e-08	0.620848	0.377923	1.12534e-07	1.75724	1.24783	4.3421e-08	0.633159	0.365532	MIOX
ENSG00000100258	428.212	415.927	368.962	547.11	522.9	541.115	498.263	444.699	374.132	LMF2
ENSG00000100263	382.78	362.116	345.254	405.179	377.165	419.496	339.784	295.36	267.077	RHBDD3
ENSG00000100266	2955.35	3217.82	2850.27	3918.87	4198.55	4338.4	2796.84	2798.14	2350.66	PACSIN2
ENSG00000100271	30.5821	42.4506	35.5575	37.5395	51.2733	50.1009	43.3356	55.2728	43.909	TTLL1
ENSG00000100276	0.754448	1.52279	0.728154	0.243882	0.484368	0.270188	3.95013e-08	7.32607e-08	3.32238e-08	RASL10A
ENSG00000100280	1682.25	1446.28	1425.15	1816.69	1536.84	1766.62	1558.76	1231.37	1150.78	AP1B1
ENSG00000100281	425.961	448.856	435.536	419.964	435.446	492.9	303.665	294.023	270.579	HMGXB4
ENSG00000100284	1539.99	1671.21	1527.18	1778.71	1899.35	2024.75	1352.62	1348.78	1168.94	TOM1
ENSG00000100285	19.4309	21.7892	16.8208	5.69969e-08	6.28905e-08	5.66363e-08	7.51338	7.74164	5.66801	NEFH
ENSG00000100288	10.3885	11.9002	6.73891	19.2008	21.6425	14.2972	15.5723	16.3909	8.80308	CHKB
ENSG00000100290	34.7315	37.6395	39.5418	52.3578	55.8325	68.4238	58.5639	58.3177	58.1043	BIK
ENSG00000100292	246.209	231.987	238.678	290.541	269.372	323.301	501.41	434.112	423.589	HMOX1
ENSG00000100294	331.475	368.626	346.424	392.975	430.018	471.428	355.275	363.036	323.568	MCAT
ENSG00000100296	607.659	661.351	573.846	739.847	792.319	801.991	508.638	508.664	418.59	THOC5
ENSG00000100297	235.01	281.048	200.356	124.393	146.378	121.732	185.49	203.829	137.81	MCM5
ENSG00000100298	6.98799	5.56564	8.29653	9.95029	7.79802	13.5604	23.3844	17.1135	24.1943	APOBEC3H
ENSG00000100299	198.086	205.35	179.582	325.792	332.328	339.033	254.095	242.04	200.748	ARSA
ENSG00000100300	1924.55	2331.12	1849.42	2974.13	3544.72	3280.65	2545.97	2833.6	2132.09	TSPO
ENSG00000100302	3.13711	3.75183	2.09211	6.12456	7.20734	4.68839	5.62051	6.17645	3.26645	RASD2
ENSG00000100304	1004.89	1029.83	919.156	978.322	986.546	1027.18	880.495	829.137	701.848	TTLL12
ENSG00000100307	163.428	171.312	173.785	173.639	179.099	211.946	199.209	191.875	184.603	CBX7
ENSG00000100311	199.455	203.395	179.869	141.59	142.073	146.567	226.518	212.25	178.016	PDGFB
ENSG00000100316	12962.4	15476.6	12778.6	9871.69	11597.6	11170.8	10366.1	11372.5	8905.49	RPL3
ENSG00000100319	269.929	330.713	309.058	344.056	414.779	452.18	258.082	290.542	257.509	ZMAT5
ENSG00000100320	22.2481	27.6721	22.8189	43.8049	53.6116	51.5723	21.1161	24.1331	18.8738	RBFOX2
ENSG00000100321	29.1985	38.0414	30.9468	64.9948	83.3222	79.0726	25.349	30.3463	23.4131	SYNGR1
ENSG00000100324	259.474	248.594	240.317	247.863	233.665	263.508	274.952	242.049	221.917	TAB1
ENSG00000100325	644.201	558.812	568.507	797.363	680.591	807.723	665.082	530.114	511.486	ASCC2
ENSG00000100330	1269.85	1209.23	1164.36	1573.89	1474.75	1656.54	1192.34	1043.3	952.75	MTMR3
ENSG00000100335	1062.49	1064.81	897.486	1184.88	1168.44	1148.87	937.083	862.928	689.804	MIEF1
ENSG00000100336	50.9477	51.639	58.6716	2.11641	2.11076	2.79767	35.0562	32.6489	35.1814	APOL4
ENSG00000100341	1.94164	2.32206	2.71486	128.668	151.412	206.51	8.70154	9.56204	10.6028	PNPLA5
ENSG00000100342	3792.7	3917.22	3443.01	2885.89	2932.88	3007.2	2418.35	2295.08	1913.17	APOL1
ENSG00000100344	382.517	374.329	378.721	1528.33	1471.65	1736.91	873.511	785.453	753.669	PNPLA3
ENSG00000100345	15650.2	13512.3	13494	24938.2	21186.5	24681.9	14636.8	11612	10998	MYH9
ENSG00000100346	1.4644e-08	1.59371e-08	3.36082e-08	1.6305e-08	1.74605e-08	4.29535e-08	1	1	2	CACNA1I
ENSG00000100347	729.463	766.152	658.326	784.72	810.983	812.914	625.232	603.395	491.726	SAMM50
ENSG00000100348	710.006	820.881	724.197	877.984	998.828	1027.95	694.499	737.802	617.32	TXN2
ENSG00000100350	9.91849	8.20747	6.09664	31.0578	25.2884	21.9134	23.122	17.5808	12.3856	FOXRED2
ENSG00000100351	3.62321	3.22365	3.17354	11.4743	10.0454	11.5364	64.4874	52.7204	49.2232	GRAP2
ENSG00000100353	3622.2	4183.87	3646.82	3662.8	4162.98	4232.98	3061.69	3249.5	2686.25	EIF3D
ENSG00000100354	1952.43	1540.17	1584.65	2862.13	2221.62	2666.49	1871.19	1356.32	1323.49	TNRC6B
ENSG00000100359	933.455	1001.86	893	894.598	944.769	982.377	824.3	812.917	687.206	SGSM3
ENSG00000100360	132.857	138.086	118.868	150.899	154.325	154.974	133.53	127.524	104.112	IFT27
ENSG00000100364	1847.87	1921.61	1716.37	2902.02	2969.48	3094.08	2095.05	2001.88	1695.81	KIAA0930
ENSG00000100365	3.80273	3.00413	3.18848	3.64002	2.82953	3.50336	13.8905	10.0831	10.1497	NCF4
ENSG00000100368	18.3831	15.3911	11.9842	5.84291	4.81357	4.37232	45.136	34.7236	25.6424	CSF2RB
ENSG00000100372	441.743	503.647	432.718	645.192	723.82	725.463	412.041	431.665	351.738	SLC25A17
ENSG00000100376	141.51	141.549	120.378	316.058	311.079	308.616	471.414	433.281	349.466	FAM118A
ENSG00000100379	99.7178	123.702	97.755	72.1385	88.0554	81.1756	81.3066	92.6785	69.4602	KCTD17
ENSG00000100380	2358.49	2616.94	2469.15	3424.32	3738.68	4115.08	3242.3	3305.69	2958.08	ST13
ENSG00000100385	8.54768	3.24912	8.06674	1.63051	0.609857	1.76631	39.8009	13.9015	32.7331	IL2RB
ENSG00000100387	575.309	722.394	603.092	738.737	912.743	888.924	612.362	706.53	559.416	RBX1
ENSG00000100393	380.848	226.775	255.787	647.342	379.283	499.06	466.101	255.02	272.804	EP300
ENSG00000100395	572.99	620.592	600.884	670.891	714.985	807.585	591.253	588.413	540.333	L3MBTL2
ENSG00000100399	20.1209	23.5893	20.3313	39.3276	45.3683	45.6151	41.5011	44.7073	36.5445	CHADL
ENSG00000100401	2015.09	2210.32	2034.05	3463.02	3737.67	4012.48	2431.63	2450.79	2138.98	RANGAP1
ENSG00000100403	1804.43	1887	1848.11	1654.39	1702.37	1944.98	1556.99	1496.12	1389.68	ZC3H7B
ENSG00000100410	502.148	515.857	483.714	491.489	496.818	543.453	464.125	438.109	389.615	PHF5A
ENSG00000100412	827.3	756.92	732.181	1204.95	1084.78	1224.1	945.397	794.787	729.144	ACO2
ENSG00000100413	660.727	688.555	580.574	584.134	598.984	589.169	595.264	570.002	455.816	POLR3H
ENSG00000100416	681.687	744.526	609.79	656.989	706.056	674.6	575.228	577.278	448.415	TRMU
ENSG00000100417	355.892	408.959	340.439	205.486	232.343	225.629	404.241	426.827	336.981	PMM1
ENSG00000100418	1849.84	1877.23	1728.88	2268.3	2265	2433.46	2362.61	2203.05	1924.27	DESI1
ENSG00000100422	1336.12	1312.83	1242.39	1201.1	1161.25	1281.99	1231.51	1111.86	997.919	CERK
ENSG00000100425	316.107	315.688	307.546	390.77	383.999	436.405	445.331	408.655	377.575	BRD1
ENSG00000100426	365.864	307.194	343.465	557.913	460.941	601.204	459.72	354.679	376.097	ZBED4
ENSG00000100429	20.0069	11.0278	15.1667	21.3963	11.6047	18.6183	20.5005	10.383	13.5431	HDAC10
ENSG00000100439	483.82	514.489	538.244	641.741	671.488	819.497	502.444	490.941	487.11	ABHD4
ENSG00000100441	1672.82	1614.05	1553.32	2347.1	2228.37	2501.7	2106.6	1867.67	1704.66	KHNYN
ENSG00000100442	673.34	705.737	664.189	902.84	931.119	1022.26	703.865	677.871	605.049	FKBP3
ENSG00000100445	447.511	445.718	410.712	511.869	501.651	539.244	485.562	444.377	388.35	SDR39U1
ENSG00000100450	9.24772e-08	6.04593e-08	8.36545e-08	0.3727	0.239759	0.386996	49.3828	29.6657	38.9291	GZMH
ENSG00000100453	0.395786	0.279852	0.324571	0.3796	0.264107	0.357328	13.0928	8.50648	9.35675	GZMB
ENSG00000100461	952.327	1060.33	975.881	1000.08	1095.66	1176.36	962.451	984.654	859.476	RBM23
ENSG00000100462	903.23	1119.3	929.61	870.467	1061.41	1028.36	728.105	829.069	653.041	PRMT5
ENSG00000100473	63.8447	77.9593	67.4899	92.5537	111.205	112.305	93.5973	105.016	86.2226	COCH
ENSG00000100478	122.485	119.55	91.9421	149.463	143.545	128.783	126.133	113.122	82.5096	AP4S1
ENSG00000100479	24.676	33.28	20.2177	47.7956	63.4283	44.9509	38.5119	47.7258	27.4977	POLE2
[truncated: 23,703 more rows]

## Sheet: conditionedMed_TMM
ensembl_ID	VF16_Ctrl_100pct	VF16_CDCA_100pct	HF375_Ctrl_100pct	HF375_CDCA_100pct	VF39_Ctrl_100pct	VF39_CDCA_100pct	external_gene_name
ENSG00000000419	553.88	494.255	513.917	475.481	766.23	767.739	DPM1
ENSG00000000457	806.824	752.455	753.599	728.696	585.408	613.027	SCYL3
ENSG00000000460	101.003	114.871	167.234	197.2	53.2988	68.0634	C1orf112
ENSG00000000938	12.1671	19.1151	50.4317	82.1479	35.5483	62.7084	FGR
ENSG00000000971	43271.8	42547.4	102856	104858	52210.5	57642.7	CFH
ENSG00000001036	3135.09	3153.64	1655.61	1726.73	1521.69	1718.73	FUCA2
ENSG00000001084	2402.88	1991.77	2246.65	1930.85	3025.69	2816.11	GCLC
ENSG00000001167	528.077	656.44	297.345	383.233	175.763	245.326	NFYA
ENSG00000001460	78.7244	62.2423	34.1883	28.0258	24.3202	21.5905	STPG1
ENSG00000001461	412.161	370.943	161.301	150.516	169.7	171.491	NIPAL3
ENSG00000001561	1041.08	957.225	705.235	672.308	791.352	816.993	ENPP4
ENSG00000001617	40.0217	40.9144	108.772	115.293	47.6532	54.7007	SEMA3F
ENSG00000001626	1163.65	1075.91	384.143	368.257	61.8697	64.2319	CFTR
ENSG00000001629	2122.12	1996.48	864.744	843.504	662.055	699.371	ANKIB1
ENSG00000001630	549.854	395.089	608.83	453.574	686.078	553.529	CYP51A1
ENSG00000001631	717.75	723.169	403.37	421.381	392.946	444.548	KRIT1
ENSG00000002016	163.269	135.165	86.1028	73.906	58.9695	54.8156	RAD52
ENSG00000002079	11.5174	9.49776	1.28363e-07	1.09752e-07	1.55723	1.44191	MYH16
ENSG00000002330	570.622	628.528	513.229	586.127	521.988	645.588	BAD
ENSG00000002549	2200.71	2050.33	2263.41	2186.4	3475.73	3636.02	LAP3
ENSG00000002587	22.7816	22.1711	18.4152	18.5817	5.71918	6.24965	HS3ST1
ENSG00000002745	3.81227	4.16577	2.82225	3.1975	0.449478	0.55149	WNT16
ENSG00000002822	206.42	173.013	215.97	187.683	356.355	335.373	MAD1L1
ENSG00000002834	5117.55	4982.41	1183.08	1194.25	1028.63	1124.49	LASP1
ENSG00000002919	449.664	435.156	299.525	300.535	282.233	306.679	SNX11
ENSG00000002933	3056.64	2880.33	4971.17	4856.91	3945.94	4175.1	TMEM176A
ENSG00000003056	2479.65	2262.49	1982.82	1875.8	936.595	959.553	M6PR
ENSG00000003137	230.539	321.773	11.8854	17.1999	4.23583	6.63839	CYP26B1
ENSG00000003147	65.5878	73.4385	440.639	511.55	15.4702	19.4498	ICA1
ENSG00000003249	467.222	418.567	405.846	376.97	381.367	383.621	DBNDD1
ENSG00000003393	1615.61	1381.46	1817.34	1611.17	2225.22	2136.45	ALS2
ENSG00000003400	692.624	715.862	349.169	374.172	246.586	286.167	CASP10
ENSG00000003402	3338.15	3104.22	1899.09	1831.03	1776.85	1855.31	CFLAR
ENSG00000003436	10277.6	10774.6	8760.74	9522.61	12091.1	14233	TFPI
ENSG00000003509	388.088	361.923	391.159	378.219	333.277	348.987	NDUFAF7
ENSG00000003756	1470.75	1327.72	839.955	786.19	659.33	668.327	RBM5
ENSG00000003987	4.63186	7.38443	5.68315	9.39411	5.69144	10.1883	MTMR7
ENSG00000003989	3675.16	3161.43	10550.6	9410	9903.74	9565.91	SLC7A2
ENSG00000004059	725.163	730.91	599.936	626.957	589.463	667.12	ARF5
ENSG00000004139	103.544	117.893	111.357	131.457	44.1609	56.457	SARM1
ENSG00000004142	1811.97	1710.95	1638.84	1604.46	1598.36	1694.65	POLDIP2
ENSG00000004399	345.697	288.5	359.877	311.393	197.005	184.606	PLXND1
ENSG00000004455	2572.82	2174.34	2162.59	1894.94	2604.86	2471.84	AK2
ENSG00000004468	84.9571	63.2052	235.858	181.932	72.4952	60.5594	CD38
ENSG00000004478	2554.26	2266.01	1458.53	1341.58	1688.71	1682.18	FKBP4
ENSG00000004487	1167.54	1052.82	675.219	631.297	713.933	722.87	KDM1A
ENSG00000004534	1272.01	1104.99	650.112	585.549	536.115	522.934	RBM6
ENSG00000004660	9.75343	11.1879	37.0307	44.0411	7.02014	9.04183	CAMKK1
ENSG00000004700	1966.32	1801.94	1096.09	1041.45	730.922	752.101	RECQL
ENSG00000004766	1234.16	1102.73	700.813	649.235	502.185	503.823	VPS50
ENSG00000004776	1.18459e-07	5.54022e-08	1.34966	0.654467	0.654467	0.343689	HSPB6
ENSG00000004777	1.28173e-07	9.206e-09	8.4227	0.627235	4.60178	0.371124	ARHGAP33
ENSG00000004779	636.309	583.7	860.653	818.568	1067.75	1099.79	NDUFAB1
ENSG00000004799	339.855	298.312	2981.78	2713.67	12173.5	11998	PDK4
ENSG00000004809	0.795576	7.22695	0.665737	6.27019	0.539235	5.5001	SLC22A16
ENSG00000004838	0.331901	1.6837	2.23067	11.7327	0.445624	2.5383	ZMYND10
ENSG00000004864	1175.67	1085.94	2588.87	2479.34	3389.82	3515.73	SLC25A13
ENSG00000004866	327.438	280.049	235.591	208.915	290.539	279.015	ST7
ENSG00000004897	2457.73	2427.08	1304.2	1335.36	1017.74	1128.51	CDC27
ENSG00000004939	1.43463e-07	1.20036e-07	5.88282	5.10346	1.03177	0.969334	SLC4A1
ENSG00000004948	1.81182	6.12915	6.87632e-08	2.41183e-07	0.210077	0.797961	CALCR
ENSG00000004975	184.075	158.566	142.102	126.917	255.347	246.983	DVL2
ENSG00000005007	439.21	393.992	311.111	289.358	382.49	385.261	UPF1
ENSG00000005020	267.071	278.805	215.256	232.988	94.5296	110.805	SKAP2
ENSG00000005059	323.872	316.491	124.665	126.31	43.5196	47.752	MCUB
ENSG00000005075	283.989	264.242	290.772	280.516	313.267	327.291	POLR2J
ENSG00000005100	584.289	572.991	197.695	201.012	229.682	252.91	DHX33
ENSG00000005108	298.868	258.002	137.796	123.335	42.559	41.253	THSD7A
ENSG00000005156	337.303	352.741	195.184	211.633	178.976	210.16	LIG3
ENSG00000005175	558.06	519.839	358.702	346.438	247.385	258.75	RPAP3
ENSG00000005187	630.068	539.816	1397.59	1241.49	1347.49	1296.29	ACSM3
ENSG00000005189	52.4843	30.8081	67.2715	40.9422	53.8245	35.476	REXO5
ENSG00000005194	880.173	841.834	361.412	358.398	437.311	469.642	CIAPIN1
ENSG00000005206	157.87	152.023	110.575	110.4	118.712	128.358	SPPL2B
ENSG00000005238	598.562	654.492	157.257	178.283	115.568	141.89	FAM214B
ENSG00000005243	230.634	189.96	310.18	264.886	402.529	372.269	COPZ2
ENSG00000005249	24.4479	25.4381	106.917	115.344	20.4258	23.8639	PRKAR2B
ENSG00000005339	350.377	285.835	230.504	194.968	287.452	263.308	CREBBP
ENSG00000005379	12.6567	10.2635	52.9031	44.4796	76.276	69.4517	TSPOAP1
ENSG00000005381	0.848193	1.15791	0.828431	1.17258	2.35763	3.61391	MPO
ENSG00000005421	2630.56	2409.19	16373.7	15548	8142.91	8373.79	PON1
ENSG00000005436	486.58	392	548.258	457.953	740.329	669.692	GCFC2
ENSG00000005448	54.398	53.6256	33.1611	33.894	8.99744	9.95927	WDR54
ENSG00000005469	669.919	473.69	388.539	284.846	612.345	486.168	CROT
ENSG00000005471	3065.45	4027.74	8483.27	11556.7	7237.79	10678	ABCB4
ENSG00000005483	969.119	911.154	410.805	400.456	419.956	443.34	KMT2E
ENSG00000005486	530.541	508.398	281.85	280.032	324.45	349.102	RHBDD2
ENSG00000005801	767.481	674.027	242.388	220.712	142.982	140.998	ZNF195
ENSG00000005810	3021.77	2714.84	1366.95	1273.32	1278.96	1290.21	MYCBP2
ENSG00000005812	1827.51	1814.29	1576.57	1622.8	1875.11	2090.22	FBXL3
ENSG00000005844	25.2613	29.8348	100.412	122.958	115.467	153.125	ITGAL
ENSG00000005882	155.323	120.73	240.011	193.425	1155.89	1008.82	PDK2
ENSG00000005884	921.408	996.28	63.782	71.5042	31.7331	38.5266	ITGA3
ENSG00000005981	4.54163	3.41374	73.6808	57.4219	98.3724	83.0254	ASB4
ENSG00000006007	2096.25	2016.16	1075.02	1072.02	973.774	1051.62	GDE1
ENSG00000006015	211.92	222.645	237.49	258.697	258.884	305.398	REX1BD
ENSG00000006025	9.4202	14.6249	5.3771	8.65534	1.08814	1.89686	OSBPL7
ENSG00000006042	122.225	116.462	150.361	148.547	595.972	637.631	TMEM98
ENSG00000006047	1.44318e-07	2.19278e-08	12.9522	2.04043	29.0588	4.95759	YBX2
ENSG00000006062	165.253	162.012	80.839	82.1722	159.071	175.109	MAP3K14
ENSG00000006118	1729.09	1682.61	91.6453	92.4657	25.7397	28.1247	TMEM132A
ENSG00000006125	2274.59	2211.23	614.554	619.434	579.145	632.174	AP2B1
ENSG00000006194	691.929	671.882	652.799	657.227	549.315	598.924	ZNF263
ENSG00000006210	382.396	298.584	126.769	102.629	153.94	134.965	CX3CL1
ENSG00000006282	1460.28	1381.88	819.167	803.73	677.18	719.542	SPATA20
ENSG00000006327	3687.52	3893.82	984.396	1077.75	498.159	590.649	TNFRSF12A
ENSG00000006432	515.943	523.604	80.3074	84.5008	140.243	159.81	MAP3K9
ENSG00000006451	1306.66	1308.34	752.603	781.319	405.611	456.023	RALA
ENSG00000006453	2451.06	2060.72	463.878	404.364	921.958	870.351	BAIAP2L1
ENSG00000006459	829.379	865.013	702.114	759.245	667.786	782.035	KDM7A
ENSG00000006468	510.337	506.323	229.201	235.772	222.317	247.664	ETV1
ENSG00000006530	55.5189	69.5482	27.1716	35.2911	34.1281	48.0038	AGK
ENSG00000006534	38.5987	40.3021	106.709	115.521	35.9967	42.2024	ALDH3B1
ENSG00000006555	156.382	158.646	47.3168	49.7694	52.1977	59.4583	TTC22
ENSG00000006576	479.759	390.201	356.13	300.316	300.469	274.4	PHTF2
ENSG00000006606	31.4251	22.617	1.71681	1.28111	1.11663e-07	9.02372e-08	CCL26
ENSG00000006607	937.638	786.33	487.875	424.212	633.629	596.656	FARP2
ENSG00000006611	36.5654	28.4831	9.98899	8.06758	4.78954	4.18918	USH1C
ENSG00000006625	174.982	158.981	149.992	141.294	132.139	134.803	GGCT
ENSG00000006634	185.847	184.238	73.4808	75.5273	62.1558	69.1873	DBF4
ENSG00000006638	6.49084	14.7972	6.02187	14.2336	4.60488	11.7873	TBXA2R
ENSG00000006652	1082.33	958.314	434.588	398.961	433.766	431.243	IFRD1
ENSG00000006695	166.247	191.378	60.0825	71.7117	168.619	217.954	COX10
ENSG00000006704	83.7933	72.8018	35.3137	31.8113	51.1256	49.8758	GTF2IRD1
ENSG00000006712	582.918	545.073	320.904	311.119	262.779	275.903	PAF1
ENSG00000006715	1531.63	1434.92	788.408	765.828	745.881	784.629	VPS41
ENSG00000006740	15.4847	22.4689	23.9596	36.0464	12.5694	20.4792	ARHGAP44
ENSG00000006744	1437.43	1235.66	831.445	741.059	671.666	648.316	ELAC2
ENSG00000006747	1.41025	1.59156	4.58728	5.36768	3.10497	3.93462	SCIN
ENSG00000006831	2522.31	2228.45	4895.09	4484.03	9909.66	9830.62	ADIPOR2
ENSG00000006837	11.1598	6.78676	9.80632	6.18326	5.95926	4.06928	CDKL3
ENSG00000007001	13.8956	13.1647	28.2302	27.7303	237.938	253.116	UPP2
ENSG00000007047	96.702	83.5287	54.2364	48.573	83.2743	80.7662	MARK4
ENSG00000007062	296.797	295.259	33.4992	34.5528	16.9925	18.981	PROM1
ENSG00000007080	401.565	376.659	131.376	127.765	155.235	163.494	CCDC124
ENSG00000007168	2351.81	2176.83	1409.78	1352.94	1573.14	1634.97	PAFAH1B1
ENSG00000007171	1.93719	1.0904	8.83483	5.15602	6.0861	3.84654	NOS2
ENSG00000007202	5697.17	5600.46	2643.67	2694.49	1760.98	1943.74	KIAA0100
ENSG00000007237	30.266	32.7265	217.372	243.699	29.5922	35.9286	GAS7
ENSG00000007255	195.983	158.993	265.288	223.142	269.724	245.696	TRAPPC6A
ENSG00000007264	1.54645	1.4544	26.321	25.6658	9.72475	10.2694	MATK
ENSG00000007312	8.16578	12.8942	20.5075	33.5749	8.25047	14.6283	CD79B
ENSG00000007314	1.12345	4.86868	0.362637	1.62943	0.51425	2.50238	SCN4A
ENSG00000007341	317.026	311.906	140.1	142.913	119.151	131.627	ST7L
ENSG00000007376	337.135	263.615	178.671	144.852	176.363	154.843	RPUSD1
ENSG00000007384	170.9	165.34	77.8877	78.1286	75.1779	81.6668	RHBDF1
ENSG00000007392	629.724	478.123	308.451	242.818	272.049	231.93	LUC7L
ENSG00000007516	15.8561	22.6918	12.4314	18.4457	15.6595	25.1634	BAIAP3
ENSG00000007520	517.841	468.059	332.925	312	317.012	321.735	TSR3
ENSG00000007541	234.979	216.2	141.804	135.275	143.072	147.808	PIGQ
ENSG00000007545	65.8458	90.7627	47.0952	67.3071	37.1122	57.44	CRAMP1
ENSG00000007866	123.198	130.976	56.8977	62.7176	72.938	87.0687	TEAD3
ENSG00000007908	1.06449	0.935652	181.746	165.631	27.1841	26.8292	SELE
ENSG00000007923	493.35	558.787	272.014	319.438	367.853	467.827	DNAJC11
ENSG00000007933	1866.6	1475.43	12819	10505.8	8563.52	7600.47	FMO3
ENSG00000007944	181.113	156.486	96.5818	86.5215	38.5791	37.4279	MYLIP
ENSG00000008018	2661.24	2495.38	2639.19	2565.83	2598.72	2736.09	PSMB1
ENSG00000008083	258.222	269.796	123.071	133.322	121.638	142.702	JARID2
ENSG00000008118	0.805635	1.18907	1.18907	1.81963	6.35852e-08	1.05377e-07	CAMK1G
ENSG00000008128	28.6255	21.5087	11.2263	8.74585	12.467	10.5182	CDK11A
ENSG00000008130	1173.93	965.13	1404.69	1197.36	2079.54	1919.68	NADK
ENSG00000008226	1.03373	0.966307	1.01592	0.984623	4.88111	5.12324	DLEC1
ENSG00000008256	662.904	545.925	146.792	125.34	121.609	112.452	CYTH3
ENSG00000008277	5.16906	3.83453	6.22052	4.78445	1.63579	1.36253	ADAM22
ENSG00000008282	1339.69	1376.4	829.036	883.119	822.453	948.793	SYPL1
ENSG00000008283	678.973	598.343	302.797	276.665	181.41	179.506	CYB561
ENSG00000008294	3560.02	3116.97	2650.11	2405.74	3520.25	3460.77	SPAG9
ENSG00000008300	13.0035	22.8564	4.96113	9.0414	8.10699	16.0003	CELSR3
ENSG00000008311	759.048	619.594	933.101	789.717	955.414	875.687	AASS
ENSG00000008323	54.1894	61.6039	102.076	120.315	194.028	247.672	PLEKHG6
ENSG00000008324	219.245	221.771	227.413	238.503	164.815	187.193	SS18L2
ENSG00000008382	117.52	88.5451	258.545	201.973	224.523	189.947	MPND
ENSG00000008394	8943.37	7990.85	10286.5	9529.33	14799.1	14847.3	MGST1
ENSG00000008405	732.737	677.405	401.648	384.991	388.773	403.566	CRY1
ENSG00000008441	72.9644	64.6689	77.8238	71.5157	187.965	187.06	NFIX
ENSG00000008513	3195.62	3202.8	3101.46	3222.89	6423.85	7229.19	ST3GAL1
ENSG00000008516	1.29247	13.8586	0.16466	1.83059	0.532686	6.4134	MMP25
ENSG00000008517	2421.85	2688.88	407.76	469.39	311.442	388.258	IL32
ENSG00000008710	373.587	334.076	257.619	238.857	645.257	647.898	PKD1
ENSG00000008735	6.7237	8.19131	7.09415	8.96087	4.24184	5.80255	MAPK8IP2
ENSG00000008838	388.279	369.572	174.575	172.283	223.683	239.06	MED24
ENSG00000008853	133.633	142.854	48.6229	53.8921	75.608	90.7542	RHOBTB2
ENSG00000008869	1600.81	1529.31	837.917	829.966	588.341	631.107	HEATR5B
ENSG00000008952	3019.26	2953.94	2452.87	2488.17	2916.53	3203.96	SEC62
ENSG00000008988	4805.7	4277.24	3799.11	3505.85	2296.74	2295.29	RPS20
ENSG00000009307	18283.9	16401.6	10465.3	9733.64	8618.26	8680.76	CSDE1
ENSG00000009335	3534.72	3191.37	1932.23	1808.78	2059.18	2087.55	UBE3C
ENSG00000009413	2194.91	2092.59	616.85	609.749	636.014	680.852	REV3L
ENSG00000009724	674.265	614.328	1841.47	1739.56	1954.89	1999.91	MASP2
ENSG00000009765	316.536	277.864	1041.71	948.115	783.101	771.874	IYD
ENSG00000009780	113.367	120.492	126.391	139.282	152.356	181.823	FAM76A
ENSG00000009790	1.56585	2.42592	15.8699	25.492	12.6702	22.0408	TRAF3IP3
ENSG00000009830	197.664	213.296	53.5333	59.8942	77.7417	94.1952	POMT2
ENSG00000009844	1655.54	1509.07	1000.61	945.669	1143.69	1170.58	VTA1
ENSG00000009950	210.701	159.268	387.399	303.617	568.127	482.2	MLXIPL
ENSG00000009954	2190.02	1971.82	1528.15	1426.56	1770.1	1789.52	BAZ1B
ENSG00000010017	794.053	666.45	670.028	583.063	939.7	885.578	RANBP9
ENSG00000010030	50.5238	33.2837	20.2636	13.8407	24.3348	18.0004	ETV7
ENSG00000010072	421.328	392.461	230.343	222.462	181.929	190.282	SPRTN
ENSG00000010165	911.326	893.842	404.593	411.443	364.138	401.025	EEF1AKNMT
ENSG00000010219	240.098	239.902	233.038	241.422	124.966	140.202	DYRK4
ENSG00000010244	2861.48	2621.7	1439.86	1367.78	1482.13	1524.75	ZNF207
ENSG00000010256	2547.41	2285.52	2223.44	2068.31	3096.76	3119.7	UQCRC1
ENSG00000010270	790.756	801.905	424.548	446.388	222.14	252.946	STARD3NL
ENSG00000010278	2266.77	2255.72	863.046	890.463	1007.97	1126.27	CD9
ENSG00000010292	455.275	361.422	160.722	132.288	188.785	168.278	NCAPD2
ENSG00000010295	216.844	178.827	168.357	143.953	160.236	148.376	IFFO1
ENSG00000010310	58.3794	28.4605	0.666756	0.337019	0.645096	0.353124	GIPR
ENSG00000010318	52.3686	42.2989	112.821	94.4826	144.326	130.895	PHF7
ENSG00000010319	1.14514	0.855581	0.564184	0.437049	3.2593	2.73431	SEMA3G
ENSG00000010322	602.707	540.367	461.95	429.419	590.741	594.701	NISCH
ENSG00000010327	296.208	244.677	406.432	348.089	61.4413	56.9871	STAB1
ENSG00000010361	45.3031	52.7473	19.5869	23.6452	54.1467	70.7887	FUZ
ENSG00000010379	5.94809	4.01998	77.4581	54.2772	120.996	91.82	SLC6A13
ENSG00000010438	371.619	326.235	368.005	334.958	202.629	199.734	PRSS3
ENSG00000010539	283.029	232.567	185.491	158.032	117.229	108.161	ZNF200
ENSG00000010610	150.62	138.986	341.7	326.918	166.588	172.604	CD4
ENSG00000010626	48.0829	36.5794	31.1036	24.5336	4.85292	4.14541	LRRC23
ENSG00000010704	664.145	585.292	440.827	402.794	384.603	380.576	HFE
ENSG00000010803	560.603	602.088	151.002	168.149	151.473	182.666	SCMH1
ENSG00000010810	163.321	183.379	412.113	479.765	242.194	305.344	FYN
ENSG00000010818	1485.74	1526.81	219.385	233.751	352.409	406.637	HIVEP2
ENSG00000010932	5.90455	7.11637	47.8639	59.8115	0.42557	0.575919	FMO1
ENSG00000011007	1098.83	1215.35	815.346	935.008	1114.67	1384.31	ELOA
ENSG00000011009	934.974	965.474	382.323	409.333	522.575	605.911	LYPLA2
ENSG00000011021	183.964	179.564	142.178	143.889	173.352	189.992	CLCN6
ENSG00000011028	81.2211	68.8874	123.054	108.211	9.74162	9.2773	MRC2
ENSG00000011105	1081.36	1022.58	1108.56	1086.9	1782.71	1892.89	TSPAN9
ENSG00000011132	357.552	310.314	187.91	169.09	179.751	175.167	APBA3
ENSG00000011143	98.9303	79.7945	81.1258	67.8434	56.3642	51.0466	MKS1
ENSG00000011198	690.234	638.608	337.178	323.446	300.863	312.555	ABHD5
ENSG00000011243	832.579	705.896	550.06	483.538	562.991	535.964	AKAP8L
ENSG00000011258	611.277	589.801	467.902	468.087	590.188	639.406	MBTD1
ENSG00000011260	395.719	402.998	386.235	407.823	454.095	519.256	UTP18
ENSG00000011275	906.206	854.953	526.052	514.575	669.601	709.333	RNF216
ENSG00000011295	900.917	834.802	624.257	599.745	813.803	846.714	TTC19
ENSG00000011304	1096.56	994.267	754.76	709.553	1112.48	1132.62	PTBP1
ENSG00000011347	15.6462	12.7372	227.085	191.672	1805.68	1650.54	SYT7
ENSG00000011376	539.302	514.223	310.288	306.753	310.336	332.253	LARS2
ENSG00000011405	3459.88	3170.2	1573.47	1494.82	1420.65	1461.61	PIK3C2A
ENSG00000011422	103.315	102.752	159.788	164.768	60.9725	68.0893	PLAUR
ENSG00000011426	298.728	259.015	52.1106	46.8467	27.3761	26.6526	ANLN
ENSG00000011451	96.3491	90.3642	50.1738	48.7899	74.7013	78.6676	WIZ
ENSG00000011454	901.518	810.592	654.063	609.75	559.281	564.647	RABGAP1
ENSG00000011465	80.3379	89.7071	674.428	780.812	131.31	164.636	DCN
ENSG00000011478	72.4053	74.6218	53.7287	57.4125	49.4187	57.1881	QPCTL
ENSG00000011485	538.752	519.904	270.927	271.076	380.848	412.671	PPP5C
ENSG00000011523	210.063	207.061	236.868	242.081	148.476	164.333	CEP68
ENSG00000011566	873.75	821.405	537.579	523.983	732.058	772.742	MAP4K3
ENSG00000011600	186.758	180.744	571.54	573.502	118.336	128.594	TYROBP
ENSG00000011638	75.7648	83.6022	30.8333	35.2756	13.0305	16.1447	TMEM159
ENSG00000012048	230.99	138.407	173.412	107.734	664.291	446.935	BRCA1
ENSG00000012061	530.755	613.366	296.904	355.752	210.486	273.129	ERCC1
ENSG00000012124	3.42245	2.56947	5.62998	4.38245	5.96829	5.03124	CD22
ENSG00000012171	52.2186	33.6761	25.8197	17.2644	36.4667	26.4065	SEMA3B
ENSG00000012223	9.54283e-08	1.21313e-07	3.44002	4.53415	28.9577	41.3345	LTF
ENSG00000012232	799.642	867.688	454.349	511.167	630.255	767.897	EXTL3
ENSG00000012504	3363.73	3270.24	2776.44	2798.67	2342.4	2557.05	NR1H4
ENSG00000012660	4368.09	3559.31	2066.01	1745.46	3033.79	2775.74	ELOVL5
ENSG00000012822	670.265	601.087	673.402	626.137	919.858	926.254	CALCOCO1
ENSG00000012983	733.254	679.123	294.159	282.476	220.209	229.007	MAP4K5
ENSG00000013016	104.98	80.762	119.431	95.2623	104.804	90.5307	EHD3
ENSG00000013288	667.49	681.295	391.881	414.714	251.495	288.229	MAN2B2
ENSG00000013297	3.79534	4.2272	5.55911	6.41965	2.65781	3.32387	CLDN11
ENSG00000013306	1099.78	924.514	571.697	498.285	514.649	485.778	SLC25A39
ENSG00000013364	2367.53	2257.97	1771.26	1751.5	1431.51	1532.97	MVP
ENSG00000013374	1678.83	1660.04	912.846	935.87	924.796	1026.78	NUB1
ENSG00000013375	4190.73	3972.81	2844.56	2795.95	2304.03	2452.54	PGM3
ENSG00000013392	291.705	317.221	215.262	242.712	222.922	272.2	RWDD2A
ENSG00000013441	1527.94	1339.94	2237.44	2034.39	2029.96	1998.87	CLK1
ENSG00000013503	629.957	580.112	414.304	395.571	343.259	354.929	POLR3B
ENSG00000013523	227.237	204.083	214.557	199.791	865.65	872.951	ANGEL1
ENSG00000013561	1379.01	1252.91	1013.12	954.371	1599.39	1631.64	RNF14
ENSG00000013573	55.2512	49.3431	61.5168	56.9617	11.4847	11.5165	DDX11
ENSG00000013583	385.303	401.047	178.583	192.725	278.618	325.627	HEBP1
ENSG00000013588	385.562	321.508	4.30215	3.71953	3.61244	3.38234	GPRC5A
ENSG00000013810	76.8612	70.2307	43.1482	40.8777	43.4498	44.5786	TACC3
ENSG00000014123	1747.55	1549.05	1420.55	1305.55	1134.53	1129.19	UFL1
ENSG00000014138	175.095	145.798	85.2542	73.6034	68.6929	64.2255	POLA2
ENSG00000014164	13.8956	22.9742	5.1759	8.87266	27.5254	51.0996	ZC3H3
ENSG00000014216	1657.24	1426.21	733.868	654.822	613.844	593.168	CAPN1
ENSG00000014257	1.52849	2.44773	1.13182	1.87924	0.358515	0.644657	ACPP
ENSG00000014641	3535.69	3448.19	3600.96	3641.15	5410.88	5925.21	MDH1
ENSG00000014824	1592.73	1494.78	1315.43	1279.99	1245.35	1312.33	SLC30A9
ENSG00000014914	231.78	281.134	161.194	202.718	91.0265	123.972	MTMR11
ENSG00000014919	1095.09	921.886	595.872	520.098	815.694	771.034	COX15
ENSG00000015133	136.645	138.471	78.5033	82.482	64.3024	73.1666	CCDC88C
ENSG00000015153	853.884	754.41	364.101	333.531	403.993	400.776	YAF2
ENSG00000015171	1908.56	1651.37	1178.97	1057.66	1061.72	1031.49	ZMYND11
ENSG00000015475	2113.27	2135.97	1021.08	1070.05	910.33	1033.14	BID
ENSG00000015479	123.596	108.359	62.702	56.9964	72.0307	70.9084	MATR3
ENSG00000015520	309.529	227.039	229.321	174.401	388.309	319.814	NPC1L1
ENSG00000015532	273.647	264.535	241.223	241.777	366.18	397.471	XYLT2
ENSG00000015568	39.6046	45.0798	13.2972	15.6928	15.4807	19.7855	RGPD5
ENSG00000015676	1726.71	1657.5	924.65	920.273	1079.79	1163.84	NUDCD3
ENSG00000016391	830.988	759.892	1116.25	1058.33	1180.01	1211.61	CHDH
ENSG00000016402	1.50852e-07	1.99087e-07	3.38321	4.62941	3.61918	5.36317	IL20RA
ENSG00000016864	643.746	577.079	1009.17	937.968	1009.65	1016.28	GLT8D1
ENSG00000017260	2044.97	1850.99	883.531	829.171	713.651	725.309	ATP2C1
ENSG00000017427	611.633	505.217	644.59	552.046	239.181	221.836	IGF1
ENSG00000017797	1453.09	1457.63	841.594	875.308	977.246	1100.72	RALBP1
ENSG00000018189	1242.43	1265.61	462.88	488.879	488	558.172	RUFY3
ENSG00000018280	9.0019	12.0437	38.6286	53.5847	25.4275	38.1988	SLC11A1
ENSG00000018408	1293.63	1224.2	576.411	565.562	474.923	504.644	WWTR1
ENSG00000018510	4157.68	4446.96	1939.98	2151.37	1361.15	1634.69	AGPS
ENSG00000018699	548.718	525.748	227.743	226.245	162.677	175.014	TTC27
ENSG00000018869	82.1671	66.6303	42.952	36.1128	50.4755	45.9593	ZNF582
ENSG00000019102	55.2755	95.7005	2.14514	3.85072	8.43308	16.3941	VSIG2
ENSG00000019144	299.536	285.457	116.084	114.701	45.3885	48.5686	PHLDB1
ENSG00000019169	213.469	238.124	684.486	791.661	107.631	134.811	MARCO
ENSG00000019186	107.216	63.1778	3.0802	1.88186	1.36566e-07	9.0358e-08	CYP24A1
ENSG00000019485	71.3156	86.1436	48.9427	61.2959	49.6195	67.2992	PRDM11
ENSG00000019505	69.1257	95.5146	5.72728	8.20509	6.22394	9.65639	SYT13
ENSG00000019549	115.555	116.458	153.014	159.888	144.962	164.042	SNAI2
ENSG00000019582	1124.19	1084.24	1921.52	1921.47	1439.25	1558.62	CD74
ENSG00000019991	35.5742	33.3187	126.32	122.667	38.9428	40.9541	HGF
ENSG00000019995	1959.7	1802.92	1409.39	1344.38	2031.46	2098.52	ZRANB1
ENSG00000020129	148.138	108.503	63.7085	48.381	60.3783	49.6561	NCDN
ENSG00000020181	69.2527	83.9767	59.0875	74.2887	8.75583	11.9217	ADGRA2
ENSG00000020256	130.499	128.548	88.5458	90.4342	118.912	131.524	ZFP64
ENSG00000020426	469.724	413.392	272.365	248.528	299.229	295.694	MNAT1
ENSG00000020577	1381.68	1139.92	628.978	538.032	1552.01	1437.75	SAMD4A
ENSG00000020633	8.02309	5.15294	24.3331	16.2037	1.74178	1.25611	RUNX3
ENSG00000020922	506.701	494.069	281.867	284.96	258.212	282.703	MRE11
ENSG00000021300	16.8843	17.1072	4.87135	5.11738	5.64436	6.42137	PLEKHB1
ENSG00000021355	2879.83	3067.26	781.745	863.284	435.716	521.082	SERPINB1
ENSG00000021461	17.813	8.65047	68.058	34.2678	246.689	134.515	CYP3A43
ENSG00000021488	180.635	174.137	228.557	228.448	180.745	195.647	SLC7A9
ENSG00000021574	689.51	652.762	291.272	285.902	448.584	476.844	SPAST
ENSG00000021645	3.74429	25.3458	0.12451	0.873872	0.11609	0.882368	NRXN3
ENSG00000021762	13.3587	11.7827	21.3716	19.5444	10.0462	9.94952	OSBPL5
ENSG00000021776	1765.33	1701.64	880.769	880.255	706.788	764.98	AQR
ENSG00000021826	4329.61	2907.84	19110.6	13307.6	49192.6	37097.1	CPS1
ENSG00000021852	2217.11	2352.92	9462.97	10412.4	7340.24	8746.8	C8B
ENSG00000022277	1108.47	1150.01	841.627	905.319	714.362	832.176	RTF2
ENSG00000022567	81.4274	86.8279	71.3405	78.8733	9.04059	10.8244	SLC45A4
ENSG00000022840	1397.44	1486.26	740.842	816.947	943.337	1126.55	RNF10
ENSG00000022976	202.197	197.823	150.961	153.133	169.808	186.543	ZNF839
ENSG00000023041	666.776	672.079	469.531	490.692	322.597	365.107	ZDHHC6
ENSG00000023171	99.5878	85.0976	41.4194	36.696	36.7426	35.2533	GRAMD1B
ENSG00000023228	1.03486	2.93165	0.25344	0.744408	1.69375	5.38767	NDUFS1
ENSG00000023287	5159.02	4740.48	2397.65	2284.26	3160.91	3261.26	RB1CC1
ENSG00000023318	1497.76	1233.31	853.292	728.501	1024.89	947.601	ERP44
ENSG00000023330	1747.97	1400.62	1658.71	1378.04	2410.33	2168.61	ALAS1
ENSG00000023445	12594.9	12411.4	2949.4	3013.45	1241.16	1373.33	BIRC3
ENSG00000023516	2206.28	2135.27	730.58	733.103	872.995	948.689	AKAP11
ENSG00000023572	228.208	225.899	165.273	169.625	220.564	245.153	GLRX2
ENSG00000023608	113.158	105.975	63.9809	62.1256	31.2554	32.867	SNAPC1
ENSG00000023697	1252.87	1175.38	1398.15	1359.97	1789.61	1885.16	DERA
ENSG00000023734	2046.07	1921.64	813.53	792.194	872.15	919.736	STRAP
ENSG00000023839	7624.68	6344.62	6129.09	5287.92	10098.9	9435.79	ABCC2
ENSG00000023892	15.9858	15.0642	58.6834	57.3362	13.1443	13.9081	DEF6
ENSG00000023902	227.898	258.872	235.16	276.957	57.1568	72.9006	PLEKHO1
ENSG00000023909	1969.43	1836.34	1031.6	997.309	1007.61	1054.93	GCLM
ENSG00000024048	2239.7	1990.98	1580.81	1457.01	2085.96	2082.11	UBR2
ENSG00000024422	35.9423	36.0531	24.0479	25.0104	11.2748	12.6989	EHD2
ENSG00000024526	39.9684	39.0117	12.4218	12.5709	6.21036	6.80636	DEPDC1
ENSG00000024862	440.427	391.652	691.696	637.744	789.107	787.919	CCDC28A
ENSG00000025039	452.102	430.607	688.37	679.784	902.785	965.49	RRAGD
ENSG00000025156	251.51	237.822	163.895	160.682	225.301	239.21	HSF2
ENSG00000025293	890.737	851.423	518.867	514.229	519.451	557.519	PHF20
ENSG00000025423	1337.95	873.012	7567.76	5119.77	8630.85	6323.41	HSD17B6
ENSG00000025434	467.288	430.686	947.903	905.825	939.717	972.505	NR1H3
ENSG00000025708	1521.41	1432.29	739.369	721.685	720.505	761.619	TYMP
ENSG00000025770	212.168	211.836	199.614	206.642	248.577	278.678	NCAPH2
ENSG00000025772	661.475	651.761	295.808	302.196	332.727	368.114	TOMM34
ENSG00000025796	1392.15	1253.13	978.43	913.154	1045.39	1056.59	SEC63
ENSG00000025800	2490.98	2212.14	1143.77	1053.14	1351.87	1348.02	KPNA6
ENSG00000026025	4842.01	4751.19	2964.05	3015.55	578.795	637.706	VIM
ENSG00000026036	45.3515	24.1621	17.2072	9.50512	15.5095	9.27811	RTEL1-TNFRSF6B
ENSG00000026103	1754.72	1872.88	629.505	696.635	257.491	308.591	FAS
ENSG00000026297	217.759	178.08	384.46	325.982	146.979	134.962	RNASET2
ENSG00000026508	642.254	734.904	530.425	629.291	71.7065	92.1299	CD44
ENSG00000026559	11.6992	20.4654	2.1209	3.84669	5.09139e-08	1.00004e-07	KCNG1
ENSG00000026652	102.229	81.3243	40.3279	33.2626	13.2284	11.8161	AGPAT4
ENSG00000026751	13.1663	25.3206	73.5631	146.68	16.201	34.984	SLAMF7
ENSG00000026950	628.515	514.831	331.323	281.388	241.3	221.935	BTN3A1
ENSG00000027001	399.325	343.099	282.538	251.695	206.264	198.992	MIPEP
ENSG00000027075	282.053	261.88	235.276	226.492	87.4919	91.2134	PRKCH
ENSG00000027697	3910.59	3808.57	1852.58	1870.69	1401.36	1532.45	IFNGR1
ENSG00000027847	272.486	313.467	192.55	229.666	131.646	170.049	B4GALT7
ENSG00000027869	0.576125	1.41556	1.41556	3.60615	7.03233e-08	1.94012e-07	SH2D2A
ENSG00000028116	613.282	542.211	275.925	252.932	249.832	248.013	VRK2
ENSG00000028137	453.181	436.574	467.776	467.227	385.549	417.046	TNFRSF1B
ENSG00000028203	2518.08	2261.89	1073.99	1000.25	716.338	722.5	VEZT
ENSG00000028277	2.0835	6.75339	1.64063	5.51371	1.28962	4.69363	POU2F2
ENSG00000028310	439.878	406.45	193.002	184.901	113.369	117.622	BRD9
ENSG00000028528	2182.12	1952.58	1516.29	1406.76	2150.16	2160.34	SNX1
ENSG00000028839	391.491	404.943	191.753	205.645	246.738	286.568	TBPL1
ENSG00000029153	1717.73	1714.13	588.51	608.905	402.512	451.012	ARNTL2
ENSG00000029363	3110.04	2798.98	1464.93	1366.96	1218.38	1231.22	BCLAF1
ENSG00000029364	4275.44	4007.57	3670.75	3567.47	3143.2	3308.19	SLC39A9
ENSG00000029639	260.286	261.759	258.485	269.52	362.951	409.843	TFB1M
ENSG00000029725	2471.08	2380.23	1534.07	1532.09	1419.82	1535.62	RABEP1
ENSG00000030066	911.703	853.817	423.614	411.325	264.705	278.35	NUP160
ENSG00000030110	296.608	287.451	127.19	127.803	88.2552	96.0375	BAK1
ENSG00000030419	199.763	190.039	111.297	109.778	36.2982	38.7731	IKZF2
ENSG00000030582	1211.98	959.234	926.072	759.935	871.199	774.219	GRN
ENSG00000031003	1177.13	1003.52	521.668	461.107	296.286	283.617	FAM13B
ENSG00000031081	295.665	246.842	266.492	230.678	91.9124	86.1612	ARHGAP31
ENSG00000031691	94.9363	72.158	75.442	59.4525	40.4136	34.4905	CENPQ
ENSG00000031698	3596.13	3297.19	3074.74	2922.96	2328.24	2396.93	SARS
ENSG00000031823	384.347	362.361	225.34	220.273	322.558	341.464	RANBP3
ENSG00000032219	1004.13	955.591	844.651	833.424	933.89	997.927	ARID4A
ENSG00000032389	429.06	453.988	269.446	295.598	201.941	239.922	EIPR1
ENSG00000032444	304.677	351.844	194.519	232.904	204.731	265.469	PNPLA6
ENSG00000032742	473.63	430.445	432.001	407.069	414.847	423.336	IFT88
ENSG00000033011	877.322	702.364	331.82	275.43	258.776	232.619	ALG1
ENSG00000033030	431.467	398.087	368.563	352.571	594.258	615.636	ZCCHC8
ENSG00000033050	1010.94	901.972	333.134	308.171	288.733	289.257	ABCF2
ENSG00000033100	865.832	944.981	536.381	606.971	583.623	715.222	CHPF2
ENSG00000033122	0.785626	6.14226	0.221963	1.79927	1.41244e-08	1.23994e-07	LRRC7
ENSG00000033170	209.661	186.989	181.29	167.641	45.9704	46.036	FUT8
ENSG00000033178	2956.93	2866.71	1353.01	1360.03	850.972	926.355	UBA6
ENSG00000033327	440.881	441.127	236.331	245.17	97.4259	109.455	GAB2
ENSG00000033627	452.274	424.236	307.806	299.355	235.719	248.267	ATP6V0A1
ENSG00000033800	759.266	647.703	379.052	335.263	415.698	398.179	PIAS1
ENSG00000033867	2171.99	1955.09	858.631	801.348	254.603	257.331	SLC4A7
ENSG00000034053	0.836266	0.161843	3.30643	0.66346	0.829052	0.180157	APBA2
ENSG00000034152	430.559	461.267	198.76	220.776	291.772	350.979	MAP2K3
ENSG00000034239	0.626074	0.376613	7.34718	4.58242	8.97843	6.06442	EFCAB1
ENSG00000034510	10497.5	10565.9	3323.07	3467.87	1031.29	1165.52	TMSB10
ENSG00000034533	138.856	131.019	214.925	210.262	280.85	297.553	ASTE1
ENSG00000034677	4853.66	4546.16	2773.72	2693.66	2643.36	2780.04	RNF19A
ENSG00000034693	397.98	356.466	461.983	429.03	437.212	439.712	PEX3
ENSG00000034713	1007.93	1026.02	630.278	665.216	924.788	1057.03	GABARAPL2
ENSG00000035115	1070.59	995.318	203.654	196.308	197.634	206.31	SH3YL1
ENSG00000035141	789.35	764.751	541.827	544.272	445.321	484.443	FAM136A
ENSG00000035403	4127.33	4128.66	483.845	501.824	380.947	427.882	VCL
ENSG00000035499	48.2229	63.9785	12.5288	17.2343	12.2362	18.2283	DEPDC1B
ENSG00000035664	435.005	482.002	185.868	213.533	213.645	265.808	DAPK2
ENSG00000035681	461	457.616	202.768	208.691	175.233	195.315	NSMAF
ENSG00000035687	639.759	583.059	322.937	305.154	318.294	325.719	ADSS
ENSG00000035862	204.589	219.871	286.594	319.343	151.143	182.387	TIMP2
ENSG00000035928	3017.88	2481.61	1680.89	1433.09	2451.22	2263.25	RFC1
ENSG00000036054	2316.46	2179.22	1296.53	1264.63	1651.25	1744.25	TBC1D23
ENSG00000036257	1666.77	1642.19	1118.71	1142.8	1708.16	1889.72	CUL3
ENSG00000036530	16.4161	5.78738	4.37336	1.59857	6.4226	2.54239	CYP46A1
ENSG00000036549	1920.97	1701.83	1705.15	1566.25	1657.39	1648.69	AC118549.1
ENSG00000036672	29.7143	31.9815	6.63551	7.4048	15.0584	18.1984	USP2
ENSG00000037042	97.7768	102.347	50.3461	54.6401	66.9867	78.7316	TUBG2
ENSG00000037241	311.029	269.957	191.36	172.206	171.826	167.456	RPL26L1
ENSG00000037280	159.661	176.15	129.328	147.938	51.6854	64.0281	FLT4
ENSG00000037474	1049.35	1004.2	495.825	491.964	1132.86	1217.29	NSUN2
ENSG00000037637	463.653	469.496	203.232	213.371	283.355	322.173	FBXO42
ENSG00000037749	1242.22	1204.44	716.064	719.852	503.383	548.03	MFAP3
ENSG00000037757	365.616	353.543	263.156	263.837	310.493	337.123	MRI1
ENSG00000037897	78.914	80.8221	12.6333	13.4153	14.4959	16.6701	METTL1
ENSG00000038002	680.333	734.65	471.762	528.186	329.985	400.103	AGA
ENSG00000038210	801.672	742.717	1194.46	1147.37	1356.92	1411.56	PI4K2B
ENSG00000038219	2424.39	2077.64	1013	900.081	971.157	934.497	BOD1L1
ENSG00000038274	1244.28	1169.48	1141.98	1112.85	1679.09	1772.02	MAT2B
ENSG00000038295	4.78544	7.304	8.10102	12.8199	1.10004	1.88524	TLL1
ENSG00000038358	538.418	477.996	245.835	226.283	293.421	292.492	EDC4
ENSG00000038382	5232.69	4803.69	972.269	925.425	984.621	1014.93	TRIO
ENSG00000038427	936.341	821.01	255.398	232.186	122.006	120.12	VCAN
ENSG00000038532	322.607	291.106	146.695	137.245	211.626	214.42	CLEC16A
ENSG00000038945	932.564	1059.89	2786.27	3283.3	501.875	640.468	MSR1
ENSG00000039068	2717.45	2374.09	2067.51	1872.78	3497.74	3431.15	CDH1
ENSG00000039123	1837.57	1659.43	1425.37	1334.59	1403.44	1423.08	MTREX
ENSG00000039139	671.144	703.966	41.5953	45.236	55.022	64.8024	DNAH5
ENSG00000039319	2231.66	2008.89	1691.32	1578.55	1352.95	1367.51	ZFYVE16
ENSG00000039523	44.4025	29.2518	6.46857	4.41833	5.75839	4.25957	RIPOR1
ENSG00000039537	5442.31	4631.31	25759.9	22728.4	19106.4	18256.5	C6
ENSG00000039560	2846.38	2406.77	1102.32	966.395	1500.36	1424.47	RAI14
ENSG00000039650	382.047	329.584	168.534	150.744	95.9044	92.8979	PNKP
ENSG00000040199	828.86	834.071	382.286	398.854	465.42	525.879	PHLPP2
ENSG00000040275	151.867	146.608	85.4656	85.5439	38.8066	42.0648	SPDL1
ENSG00000040341	1289.22	1114.45	689.037	617.563	858.249	833.042	STAU2
ENSG00000040487	217.726	198.773	107.284	101.552	136.69	140.121	SLC66A1
ENSG00000040531	169.843	175.197	122.849	131.388	155.614	180.239	CTNS
ENSG00000040608	43.1089	35.6412	68.1809	58.4458	77.6081	72.0463	RTN4R
ENSG00000040633	1095.67	1163.24	718.519	790.925	670.278	799.035	PHF23
ENSG00000040933	384.878	318.457	241.321	207.027	191.477	177.895	INPP4A
ENSG00000041353	566.805	519.866	145.535	138.398	117.735	121.25	RAB27B
ENSG00000041357	3356.82	3216.44	2245.36	2230.68	1751.74	1884.67	PSMA4
ENSG00000041515	51.9049	34.8328	63.5226	44.199	116.365	87.6843	MYO16
ENSG00000041802	1291.84	1186.48	674.979	642.757	463.781	478.281	LSG1
ENSG00000041880	543.259	407.696	282.989	220.193	283.965	239.283	PARP3
ENSG00000041982	2623.38	2691.85	174.127	185.251	14.4405	16.6376	TNC
ENSG00000041988	200.251	157.451	146.272	119.245	368.189	325.059	THAP3
ENSG00000042062	15.2282	9.5558	21.3992	13.9226	47.4778	33.4524	RIPOR3
ENSG00000042088	251.638	225.919	192.651	179.33	164.795	166.127	TDP1
ENSG00000042286	519.848	511.171	262.546	267.67	407.872	450.333	AIFM2
ENSG00000042317	234.059	164.371	152.056	110.716	130.031	102.534	SPATA7
ENSG00000042429	619.834	627.603	270.603	284.084	318.474	362.079	MED17
ENSG00000042445	4383.47	3960.66	3623.61	3394.65	4372.34	4435.91	RETSAT
ENSG00000042493	566.4	549.322	380.489	382.605	125.408	136.567	CAPG
ENSG00000042753	1051.49	979.518	565.879	546.559	718.723	751.778	AP2S1
ENSG00000042781	15.8278	10.382	596.987	406.003	541.875	399.097	USH2A
ENSG00000042832	31.6694	22.9053	6.90195	5.17575	13.2491	10.7597	TG
ENSG00000042980	14.2395	13.7485	14.4918	14.5074	22.0929	23.9517	ADAM28
ENSG00000043093	2186.17	2173.97	1147.78	1183.4	1552.89	1733.92	DCUN1D1
ENSG00000043143	440.16	406.767	296.363	283.965	370.074	384.01	JADE2
ENSG00000043462	71.1002	48.881	146.425	104.373	38.7186	29.8888	LCP2
ENSG00000043514	354.92	349.093	214.843	219.097	326.722	360.835	TRIT1
ENSG00000043591	0.807265	0.190698	4.81071	1.17827	2.37984	0.631242	ADRB1
ENSG00000044012	114.98	82.3404	146.528	108.797	46.159	37.1164	GUCA2B
ENSG00000044090	651.289	614.292	380.562	372.161	337.142	357.053	CUL7
ENSG00000044115	11957.9	11361.9	4579.58	4511.53	4094	4367.78	CTNNA1
ENSG00000044459	799.83	731.279	609.386	577.674	1002.39	1029.06	CNTLN
ENSG00000044524	12.7543	10.2004	50.9719	42.2666	7.37232	6.62041	EPHA3
ENSG00000044574	17616.6	18275.9	5030.95	5411.43	1848.53	2153.29	HSPA5
ENSG00000046604	5425.59	5370.78	1475.9	1514.79	1591.4	1768.84	DSG2
ENSG00000046889	191.572	217.896	68.0437	80.2434	8.73905	11.1609	PREX2
ENSG00000047056	493.623	431.037	246.783	223.428	223.006	218.653	WDR37
ENSG00000047188	1452.35	1401.81	865.15	865.794	957.506	1037.72	YTHDC2
ENSG00000047249	825.444	750.778	467.116	440.508	613.027	626.07	ATP6V1H
ENSG00000047315	4195.99	3877.23	2063.48	1976.93	1709.65	1773.84	POLR2B
ENSG00000047346	1845.42	1768.63	704.879	700.424	958.666	1031.64	FAM214A
ENSG00000047365	1740.1	1645.54	942.598	924.199	699.046	742.265	ARAP2
ENSG00000047410	5041.03	4820.01	2052	2034.28	1723.57	1850.44	TPR
ENSG00000047457	82493	89475.7	232620	261601	116112	141412	CP
ENSG00000047578	254.952	245.231	81.0943	80.8748	47.5681	51.3751	KIAA0556
ENSG00000047579	96.5817	84.3852	56.3825	51.0764	36.8861	36.1871	DTNBP1
ENSG00000047617	2.0514	3.94697	9.58412e-08	1.91192e-07	0.94955	2.0514	ANO2
ENSG00000047621	612.532	609.131	298.057	307.317	154.696	172.735	C12orf4
ENSG00000047849	3440.8	3335.3	915.8	920.41	1020.11	1110.3	MAP4
ENSG00000047932	1110.94	1091.98	641.389	653.657	684.607	755.587	GOPC
ENSG00000047936	20.1826	17.6262	69.5877	63.0115	79.7602	78.2146	ROS1
ENSG00000048028	738.287	591.635	487.688	405.206	609.108	548.078	USP28
ENSG00000048052	178.335	120.483	68.4815	47.9695	15.4837	11.7458	HDAC9
ENSG00000048140	1433.14	1284.6	610.792	567.645	484.79	487.923	TSPAN17
ENSG00000048162	357.459	424.529	131.856	162.362	154.214	205.648	NOP16
ENSG00000048342	164.073	171.182	52.0099	56.2615	45.235	52.9925	CC2D2A
ENSG00000048392	4833.8	4571.27	1861.93	1825.65	1145.16	1216.01	RRM2B
ENSG00000048405	1272.2	1051.03	564.865	483.846	525.1	487.102	ZNF800
ENSG00000048471	151.464	172.708	175.934	207.997	87.7767	112.383	SNX29
ENSG00000048544	1230.93	1109.88	856.276	800.497	685.221	693.731	MRPS10
ENSG00000048649	1751.99	1791.52	750.856	796.073	692.085	794.639	RSF1
ENSG00000048707	3752.99	3562.19	1376.02	1354.16	1208.59	1288.07	VPS13D
ENSG00000048740	36.5244	28.2971	133.053	106.878	15.0467	13.0894	CELF2
ENSG00000048828	2644.83	2399.42	984.255	925.806	1297.21	1321.41	FAM120A
ENSG00000048991	217.912	167.8	74.2629	59.2906	82.5478	71.3731	R3HDM1
ENSG00000049089	5.17172	6.72497	1.70894	2.30402	3.27937	4.78811	COL9A2
ENSG00000049130	559.149	515.15	254.402	243.014	45.2186	46.7781	KITLG
ENSG00000049167	268.796	215.631	171.969	143.036	145.211	130.8	ERCC8
ENSG00000049192	157.61	114.908	23.8733	18.0461	1.09992	0.900419	ADAMTS6
ENSG00000049239	6897.31	6248.27	3613.68	3394.17	5406.75	5499.66	H6PD
ENSG00000049245	2008.94	1908.39	1341.37	1321.16	1322.79	1410.95	VAMP3
ENSG00000049246	68.0556	48.7997	402.181	299.006	798.246	642.701	PER3
ENSG00000049247	7.32723	2.69612	2.36744e-07	9.03199e-08	0.706155	0.291755	UTS2
ENSG00000049249	35.7901	47.114	7.20224	9.83013	5.24204	7.7483	TNFRSF9
ENSG00000049323	879.567	837.173	216.894	214.042	217.348	232.285	LTBP1
ENSG00000049449	3171.35	2995.21	1778.31	1741.38	1223.67	1297.67	RCN1
ENSG00000049540	3.81772	5.10238	1.6827	2.33174	31.4431	47.186	ELN
ENSG00000049541	260.812	238.164	382.703	362.339	237.596	243.616	RFC2
ENSG00000049618	1008.71	830.107	343.547	293.129	407.925	376.935	ARID1B
ENSG00000049656	782.964	827.854	957.608	1049.79	1767.24	2098.1	CLPTM1L
ENSG00000049759	1501	1560.88	510.31	550.21	718.155	838.546	NEDD4L
ENSG00000049860	2045.2	1956.22	2516.28	2495.44	2397.76	2575.18	HEXB
ENSG00000049883	195.522	168.849	119.905	107.36	194.107	188.218	PTCD2
ENSG00000050130	1447.95	1340.63	905.102	868.878	739.418	768.714	JKAMP
ENSG00000050165	658.945	744.325	136.282	159.609	22.6361	28.71	DKK3
ENSG00000050327	237.154	232.775	56.9875	57.995	80.8747	89.1328	ARHGEF5
ENSG00000050344	207.163	259.567	79.2582	102.964	18.7085	26.3206	NFE2L3
ENSG00000050393	368.531	329.453	381.299	353.419	324.948	326.177	MCUR1
ENSG00000050405	2443.75	2224.74	1259.28	1188.63	587.491	600.539	LIMA1
ENSG00000050426	478.197	439.456	504.899	481.081	525.195	541.937	LETMD1
ENSG00000050438	15.625	7.09831	21.8363	10.2853	3.33476	1.70105	SLC4A8
ENSG00000050555	1.85402	2.15172	17.7283	21.3326	2.16066	2.81564	LAMC3
ENSG00000050628	6.4043e-08	1	6.17685e-08	1	5.70365e-08	1	PTGER3
ENSG00000050748	1014.13	910.674	528.55	492.106	657.973	663.431	MAPK9
ENSG00000050767	0.863922	0.134379	5.95724	0.960744	5.17606	0.904016	COL23A1
ENSG00000050820	732.359	805.736	345.971	394.652	611.392	755.28	BCAR1
ENSG00000051009	293.838	308.128	195.213	212.245	221.836	261.201	FAM160A2
ENSG00000051108	3862.77	3579.97	2075.84	1994.71	2062.32	2146.13	HERPUD1
ENSG00000051128	167.179	190.637	101.711	120.254	22.996	29.444	HOMER3
ENSG00000051180	26.5253	33.8218	10.836	14.3255	9.11709	13.0531	RAD51
ENSG00000051341	72.6354	73.3841	9.28188	9.72287	8.41382	9.54478	POLQ
ENSG00000051382	950.058	846.826	354.081	327.229	379.341	379.658	PIK3CB
ENSG00000051523	319.866	317.29	476.651	490.222	70.4751	78.4951	CYBA
ENSG00000051596	222.378	199.973	215.913	201.309	172.67	174.347	THOC3
ENSG00000051620	1458.58	1449.13	1879.36	1935.93	1853.47	2067.66	HEBP2
ENSG00000051825	1097.64	925.744	578.693	506.041	555.369	525.937	MPHOSPH9
ENSG00000052126	1317.03	1086.4	718.306	614.337	738.686	684.182	PLEKHA5
ENSG00000052344	133.697	114.313	47.8791	42.4448	472.651	453.767	PRSS8
ENSG00000052723	1345.74	1242.77	877.681	840.374	1245.17	1291.16	SIKE1
ENSG00000052749	280.656	227.663	54.8098	46.0979	60.7731	55.3539	RRP12
ENSG00000052795	2924.94	2810.14	2531.56	2521.76	10300.1	11111.5	FNIP2
ENSG00000052802	5649.38	4358.05	16360.7	13085.8	25586.5	22162.6	MSMO1
ENSG00000052841	2378	2259.39	1483.38	1461.29	1404.22	1498.07	TTC17
ENSG00000053108	5.76226	5.28148	12.2801	11.6699	4.43592	4.56526	FSTL4
ENSG00000053254	641.424	661.19	757.571	809.671	1234.72	1429.12	FOXN3
ENSG00000053328	40.6399	32.9399	11.9989	10.0836	4.71434	4.29052	METTL24
ENSG00000053371	793.058	724.834	709.773	672.6	1014.31	1040.93	AKR7A2
ENSG00000053372	555.927	584.426	198.602	216.472	136.25	160.83	MRTO4
ENSG00000053501	195.184	161.368	177.73	152.349	88.8099	82.443	USE1
ENSG00000053524	5.0454	0.891263	5.13539	0.940565	0.832887	0.165202	MCF2L2
ENSG00000053747	1386.16	1473.24	129.163	142.332	20.9498	25.0012	LAMA3
ENSG00000053770	2833.22	2601.19	1773.72	1688.42	2090.55	2155.11	AP5M1
ENSG00000053900	441.037	433.606	264.749	269.873	218.916	241.667	ANAPC4
ENSG00000053918	8.47583	7.48636	16.6904	15.2848	5.52402	5.47852	KCNQ1
ENSG00000054116	1119.55	1137.73	772.936	814.413	727.537	830.177	TRAPPC3
ENSG00000054118	3638.66	3307.83	2485.15	2342.38	2227.95	2274.19	THRAP3
ENSG00000054148	960.931	784.301	427.175	361.494	403.086	369.409	PHPT1
ENSG00000054179	0.329165	0.668903	1.30875	2.75747	2.4002	5.47666	ENTPD2
ENSG00000054219	4.91716	12.5838	13.7444	36.4692	8.23107	23.6522	LY75
ENSG00000054267	1553.25	1596.7	621.502	662.415	598.029	690.279	ARID4B
ENSG00000054277	2215.06	2127.4	568.212	565.82	507.515	547.308	OPN3
ENSG00000054523	2866.14	2619.5	933.494	884.58	1207.43	1239.09	KIF1B
ENSG00000054598	13.5322	19.5071	1.34632e-07	2.01224e-07	0.381288	0.61716	FOXC1
ENSG00000054611	341.712	296.85	202.705	182.577	171.009	166.808	TBC1D22A
ENSG00000054654	2849.85	2357.28	2175.98	1866.16	1991.62	1849.75	SYNE2
ENSG00000054690	99.6007	68.1222	14.0782	9.98341	22.4195	17.2175	PLEKHH1
ENSG00000054793	1585.41	1516.94	748.522	742.563	618.14	664.095	ATP9A
ENSG00000054938	85.111	67.9825	135.349	112.091	58.3913	52.3695	CHRDL2
ENSG00000054965	700.135	718.816	585.044	622.773	693.758	799.766	FAM168A
ENSG00000054967	122.162	121.849	109.178	112.908	24.0725	26.9603	RELT
ENSG00000054983	386.257	350.557	453.079	426.344	701.2	714.567	GALC
ENSG00000055044	752.471	682.181	563.372	529.554	577.015	587.376	NOP58
ENSG00000055070	1237.57	1330.21	593.733	661.679	869.077	1048.89	SZRD1
ENSG00000055118	8.48943e-08	7.91099e-08	2.5434	2.45738	1.46633	1.53428	KCNH2
ENSG00000055130	1646.89	1516.38	1124.21	1073.23	1393.74	1440.93	CUL1
ENSG00000055147	664.852	631.257	517.688	509.629	317.153	338.118	FAM114A2
ENSG00000055163	530.624	391.919	193.81	148.42	1156.62	959.222	CYFIP2
ENSG00000055208	1772.36	1680.11	1203.59	1182.96	1435.47	1527.92	TAB2
ENSG00000055211	1080.31	1030.76	894.591	884.99	898.194	962.272	GINM1
ENSG00000055332	1327.97	1272.12	674.225	669.652	1085.64	1167.74	EIF2AK2
ENSG00000055483	88.3306	111.246	85.7329	111.95	70.6745	99.9433	USP36
ENSG00000055609	2206.29	1886.12	738.483	654.564	757.768	727.382	KMT2C
ENSG00000055732	4.75847	12.3936	2.15925	5.83096	1.01069	2.95575	MCOLN3
ENSG00000055917	3047.48	2891.62	2277.16	2240.26	2273.22	2421.93	PUM2
ENSG00000055950	744.94	747.981	712.777	742.041	557.148	628.144	MRPL43
ENSG00000055955	209.122	199.812	290.369	287.658	212.287	227.753	ITIH4
ENSG00000055957	5785.46	5216.09	15114.6	14128.9	15654.7	15847.8	ITIH1
ENSG00000056050	207.587	183.284	201.425	184.392	257.562	255.344	HPF1
ENSG00000056097	3482.38	3412.77	1704.49	1731.93	1647.01	1812.37	ZFR
ENSG00000056558	642.777	725.252	102.058	119.393	86.9749	110.19	TRAF1
ENSG00000056586	3439.31	3290.91	1368.27	1357.44	1413.94	1519.13	RC3H2
ENSG00000056736	329.192	255.079	530.907	426.529	525.657	457.348	IL17RB
ENSG00000056972	383.013	402.201	132.184	143.917	121.143	142.839	TRAF3IP2
ENSG00000057019	1910.58	1716.05	655.421	610.365	623.925	629.239	DCBLD2
ENSG00000057252	1070.14	1033.86	941.724	943.303	898.838	975.043	SOAT1
ENSG00000057294	2377.74	2230.97	812.125	790.055	1005.57	1059.4	PKP2
ENSG00000057468	4.32128	4.67687	1.88692	2.11739	1.8033	2.19144	MSH4
ENSG00000057593	450.232	354.378	2032.84	1658.97	3444.92	3044.59	F7
ENSG00000057608	7100.2	6651.58	5436.91	5280.95	5810.01	6111.54	GDI2
ENSG00000057657	66.7768	61.9174	67.8291	65.209	13.7616	14.3277	PRDM1
ENSG00000057663	877.058	714.278	758.321	640.32	699.336	639.505	ATG5
ENSG00000057704	122.442	148.068	101.387	127.122	276.295	375.166	TMCC3
ENSG00000057757	548.133	504.463	757.766	723.075	605.917	626.146	PITHD1
ENSG00000057935	293.752	256.644	164.519	149.029	219.12	214.957	MTA3
ENSG00000058056	369.913	470.107	268.736	354.101	676.735	965.683	USP13
ENSG00000058063	2883.64	2795.38	1380.28	1387.3	1397.16	1520.78	ATP11B
ENSG00000058085	12222.2	11536.1	228.489	223.604	60.8074	64.4443	LAMC2
ENSG00000058091	1748.4	1593.89	713.971	674.84	832.89	852.554	CDK14
ENSG00000058262	9830.15	8604.17	3416.65	3100.66	2959.68	2908.79	SEC61A1
ENSG00000058272	2067.03	1783.5	868.964	777.38	640.269	620.31	PPP1R12A
ENSG00000058404	37.2243	30.5082	48.6803	41.3665	118.899	109.418	CAMK2B
ENSG00000058453	91.4897	75.6265	44.0234	37.7303	40.9242	37.984	CROCC
ENSG00000058600	792.798	680.756	382.108	340.188	501.296	483.328	POLR3E
ENSG00000058668	1246.52	1288.46	316.87	339.594	119.555	138.759	ATP2B4
ENSG00000058673	3876.64	3438.43	1795.71	1651.38	1492.97	1486.88	ZC3H11A
ENSG00000058729	662.617	648.576	446.017	452.641	389.593	428.183	RIOK2
ENSG00000058799	1069.62	1015.08	894.961	880.6	743.394	792.15	YIPF1
ENSG00000058804	760.24	755.81	367.763	379.083	327.433	365.513	NDC1
ENSG00000058866	15.0008	16.9456	17.4925	20.4879	4.86888	6.17573	DGKG
ENSG00000059122	383.485	360.062	190.739	185.684	226.743	239.046	FLYWCH1
ENSG00000059145	204.14	221.901	66.2187	74.6306	103.417	126.224	UNKL
ENSG00000059377	155.483	138.66	303.637	280.756	127.413	127.586	TBXAS1
ENSG00000059378	2386.51	2501.28	612.688	665.799	677.458	797.261	PARP12
ENSG00000059573	1571.96	1570.06	567.496	587.681	517.611	580.492	ALDH18A1
ENSG00000059588	533.473	430.783	291.693	244.217	404.983	367.199	TARBP1
ENSG00000059691	542.515	501.176	464.467	444.875	448.791	465.522	GATB
ENSG00000059728	404.878	466.064	149.459	178.381	139.329	180.087	MXD1
ENSG00000059758	1192.98	1146.35	795.05	792.105	615.149	663.717	CDK17
ENSG00000059769	293.771	271.206	635.66	608.445	865.607	897.287	DNAJC25
ENSG00000059804	62.3975	45.059	124.138	92.9448	49.5622	40.1868	SLC2A3
ENSG00000059915	2.94369	3.05641	8.66993	9.33338	7.3841	8.60866	PSD
ENSG00000060069	90.5723	86.27	54.3387	53.6634	137.559	147.12	CTDP1
ENSG00000060138	385.508	385.493	235.473	244.134	101.129	113.548	YBX3
ENSG00000060140	2.24121	1.74416	1.66231	1.34128	1.06865	0.933811	STYK1
ENSG00000060237	2165.56	2055.02	775.796	763.306	1318.01	1404.37	WNK1
ENSG00000060303	0.873853	1.12243	1.71661	2.28611	0.410216	0.591631	RPS17P5
ENSG00000060339	1971.15	1591.68	700.649	586.6	583.76	529.285	CCAR1
ENSG00000060491	1047.09	944.764	1008.04	943.025	1417.56	1436.15	OGFR
ENSG00000060558	11.5893	12.3701	54.0308	59.7947	11.2785	13.5172	GNA15
ENSG00000060566	646.905	708.012	856.754	972.212	617.016	758.256	CREB3L3
ENSG00000060642	355.425	329.148	502.423	482.411	638.161	663.578	PIGV
ENSG00000060656	446.394	498.627	723.674	838.117	247.871	310.886	PTPRU
ENSG00000060688	530.486	460.954	319.414	287.768	273.819	267.157	SNRNP40
ENSG00000060718	8.08151	1.83104	0.816853	0.191891	2.92391e-07	7.43857e-08	COL11A1
ENSG00000060749	1568.57	1335.19	378.185	333.77	380.299	363.482	QSER1
ENSG00000060762	1665.89	1920.45	2258.41	2699.37	2662.85	3446.85	MPC1
ENSG00000060971	2415.99	1865.8	3406.39	2727.54	4715.82	4089.29	ACAA1
ENSG00000060982	515.654	541.958	589.693	642.597	98.5381	116.287	BCAT1
ENSG00000061273	305.595	367.79	68.1242	85.0079	31.3511	42.3668	HDAC7
ENSG00000061337	13.7071	11.4425	29.8925	25.8728	1.54814	1.45112	LZTS1
ENSG00000061455	1.92294	2.07991	3.7718	4.22991	9.46295	11.4927	PRDM6
ENSG00000061656	62.317	50.1376	92.2062	76.9169	124.758	112.705	SPAG4
ENSG00000061676	6628.03	6053.36	3022.61	2862.19	3594.14	3685.76	NCKAP1
ENSG00000061794	1782.42	1621.39	1120.12	1056.45	1247.62	1274.33	MRPS35
ENSG00000061918	118.446	118.545	151.7	157.417	116.325	130.724	GUCY1B1
ENSG00000061936	444.896	353.194	308.224	253.703	226.402	201.815	SFSWAP
ENSG00000061938	95.0676	88.0278	130.747	125.523	325.953	338.892	TNK2
ENSG00000061987	2214.27	2045.78	1378	1320.02	1279.29	1327.13	MON2
ENSG00000062038	23.8209	42.1187	1.05329	1.93094	1.98792	3.9467	CDH3
ENSG00000062194	1860.55	1751.16	1585.85	1547.57	1737.78	1836.53	GPBP1
ENSG00000062282	997.515	699.047	3119.73	2266.78	3920.39	3084.86	DGAT2
ENSG00000062370	138.681	145.725	83.0453	90.4767	71.144	83.9411	ZNF112
ENSG00000062485	680.101	598.634	297.067	271.111	331.384	327.521	CS
ENSG00000062524	2.61683	3.38808	9.3842	12.5974	2.03744	2.96198	LTK
ENSG00000062582	8.41259	10.6762	7.3357	9.65232	4.09931	5.84138	MRPS24
ENSG00000062598	564.953	564.054	261.164	270.35	262.358	294.118	ELMO2
ENSG00000062650	3984.73	3768.65	2066.72	2026.62	2118.09	2249.32	WAPL
ENSG00000062716	12155.1	12560.3	3100.11	3321.4	2382.5	2764.34	VMP1
ENSG00000062725	1318.76	1248.81	915.896	899.248	968.52	1029.81	APPBP2
ENSG00000062822	185.418	142.723	78.1691	62.3855	139.117	120.238	POLD1
ENSG00000063046	7604.75	6865.48	6884.47	6444.09	5450.53	5525.15	EIF4B
ENSG00000063127	10.0862	13.8533	20.4236	29.0845	37.0324	57.1119	SLC6A16
ENSG00000063169	20.0404	12.871	3.6452	2.42734	12.6852	9.14789	BICRA
ENSG00000063176	153.398	111.947	119.004	90.0449	218.474	179.024	SPHK2
ENSG00000063177	2978.66	2844.13	2120.49	2099.28	1526.31	1636.4	RPL18
ENSG00000063180	5.3151	12.4232	1.16705	2.82823	6.46061	16.9556	CA11
ENSG00000063241	992.342	932.68	970.785	946.016	1413.71	1491.93	ISOC2
ENSG00000063244	982.118	971.379	540.919	554.705	582.34	646.727	U2AF2
ENSG00000063245	333.999	299.022	295.859	274.63	617.447	620.694	EPN1
ENSG00000063322	368.488	375.073	394.196	416.015	438.114	500.724	MED29
ENSG00000063438	2.63389	1.39961	5.74362	3.16446	2.51062	1.49799	AHRR
ENSG00000063660	604.069	510.067	542.545	474.986	744.007	705.402	GPC1
ENSG00000063761	72.2934	94.5119	29.5855	40.1025	35.6129	52.2775	ADCK1
ENSG00000063854	585.044	509.971	1693.77	1530.79	3764.81	3684.84	HAGH
ENSG00000063978	1087.73	899.086	409.782	351.187	470.401	436.585	RNF4
ENSG00000064012	1061.26	971.965	509.945	484.237	355.75	365.842	CASP8
ENSG00000064042	1182.9	1231.97	469.028	506.473	280.203	327.676	LIMCH1
ENSG00000064102	781.477	674.349	363.529	325.247	337.759	327.261	INTS13
ENSG00000064115	4033.55	3760.04	1866.66	1804.16	1402.05	1467.53	TM7SF3
ENSG00000064199	86.1732	123.562	28.262	42.0165	11.7675	18.946	SPA17
ENSG00000064225	374.732	359.114	624.011	620.024	739.84	796.101	ST3GAL6
ENSG00000064270	2.5607	1.44966	1.6416e-07	9.63563e-08	2.44042	1.55129	ATP2C2
ENSG00000064300	15.8975	16.0947	109.933	115.395	14.4887	16.4704	NGFR
ENSG00000064309	73.1546	93.5359	47.8357	63.4152	91.6256	131.545	CDON
ENSG00000064313	1263.67	1178.34	573.038	554.018	467.241	489.21	TAF2
ENSG00000064393	1449.33	1378.67	749.511	739.228	1135.4	1212.73	HIPK2
ENSG00000064419	1444.05	1409.04	705.01	713.249	928.121	1016.87	TNPO3
ENSG00000064490	192.681	198.418	119.296	127.371	93.3786	107.972	RFXANK
ENSG00000064545	213.9	184.256	146.547	130.886	266.619	257.883	TMEM161A
ENSG00000064547	21.2534	27.8088	4.21025	5.71172	2.44975	3.5991	LPAR2
ENSG00000064601	867.909	893.646	811.154	865.964	894.184	1033.8	CTSA
ENSG00000064607	1290.26	1131.38	579.984	527.289	535.516	527.255	SUGP2
ENSG00000064651	3387.18	3193.71	568.359	555.628	285.394	302.148	SLC12A2
ENSG00000064652	490.485	460.541	178.784	174.051	154.173	162.544	SNX24
ENSG00000064655	0.562625	1.42899	1.39319	3.66882	1.02976	2.93673	EYA2
ENSG00000064666	1248.38	1392.5	153.976	178.077	149.308	187.004	CNN2
ENSG00000064687	95.5151	68.3507	90.7398	67.3246	44.4257	35.6964	ABCA7
ENSG00000064692	43.3752	36.9661	28.0988	24.8286	4.08524	3.90929	SNCAIP
ENSG00000064703	727.184	578.512	345.226	284.757	390.32	348.664	DDX20
ENSG00000064726	2768.65	2659.4	1678.61	1671.74	1439.76	1552.83	BTBD1
ENSG00000064763	81.2572	83.7928	58.5855	62.6383	23.0445	26.6827	FAR2
ENSG00000064787	80.2287	69.7218	10.0334	9.04047	2.53142	2.47014	BCAS1
ENSG00000064886	18.0156	21.9318	7.07184	8.9261	8.04544	10.9975	CHI3L2
ENSG00000064932	5.41	4.58225	8.61083e-08	7.56191e-08	2.56333	2.43784	SBNO2
ENSG00000064933	549.135	437.136	275.783	227.619	265.962	237.726	PMS1
ENSG00000064961	695.097	724.78	575.688	622.376	496.615	581.433	HMG20B
ENSG00000064989	1029.38	1008.66	1545.45	1570.11	442.044	486.356	CALCRL
ENSG00000064995	577.375	602.157	334.183	361.36	299.8	351.077	TAF11
ENSG00000064999	215.129	202.362	136.122	132.759	100.949	106.624	ANKS1A
ENSG00000065000	1142.56	1006.05	504.357	460.452	1093.86	1081.49	AP3D1
ENSG00000065029	289.637	292.26	220.202	230.377	240.242	272.196	ZNF76
ENSG00000065054	499.575	451.238	796.48	745.908	1349.22	1368.38	SLC9A3R2
ENSG00000065057	231.476	198.301	378.314	336.029	422.816	406.715	NTHL1
ENSG00000065060	1087.21	1039.75	560.356	555.624	488.267	524.31	UHRF1BP1
ENSG00000065135	3662.6	3712.97	2416.69	2540.14	1952.85	2222.9	GNAI3
ENSG00000065150	3903.14	3483.85	2288.28	2117.67	1358.98	1361.99	IPO5
ENSG00000065154	689.413	579.481	601.435	524.147	607.789	573.63	OAT
ENSG00000065183	955.359	887.203	620.262	597.223	504.534	526.097	WDR3
ENSG00000065243	2385.15	2154.51	990.064	927.261	944.77	958.251	PKN2
ENSG00000065268	410.48	405.173	215.8	220.853	281.792	312.317	WDR18
ENSG00000065308	1214.53	1097.93	493.215	462.281	599.521	608.54	TRAM2
ENSG00000065320	145.615	120.095	327.077	279.689	344.359	318.897	NTN1
ENSG00000065325	156.024	239.252	10.8178	17.1992	4.34654	7.4839	GLP2R
ENSG00000065328	25.7191	25.2386	13.3761	13.6096	6.65247	7.33011	MCM10
ENSG00000065357	90.4094	88.62	16.8682	17.1432	6.65649	7.32626	DGKA
ENSG00000065361	1871.99	1646.41	2410.01	2197.65	3938.48	3889.4	ERBB3
ENSG00000065413	46.8402	44.2549	47.4774	46.5086	37.8731	40.1783	ANKRD44
ENSG00000065427	3146.37	3023.8	1797.66	1791.25	1479.73	1596.77	KARS
ENSG00000065457	528.697	449.303	190.529	167.88	190.591	181.867	ADAT1
ENSG00000065485	1277.78	1239.51	868.141	873.15	979.381	1066.76	PDIA5
ENSG00000065491	232.118	254.65	61.5677	70.0313	49.1988	60.6049	TBC1D22B
ENSG00000065518	1215.97	1067.75	886.044	806.689	1152.34	1136.17	NDUFB4
ENSG00000065526	812.645	742.796	256.136	242.742	506.924	520.272	SPEN
ENSG00000065534	3322.12	3045.15	1457.61	1385.28	2284.58	2351.35	MYLK
ENSG00000065548	2085.13	1966.16	1275.92	1247.42	1202.13	1272.78	ZC3H15
ENSG00000065559	1589.64	1475.19	898.035	864.069	1054.08	1098.36	MAP2K4
ENSG00000065600	164.766	170.78	83.0109	89.2093	59.3338	69.0544	PACC1
ENSG00000065613	2677.51	2676.41	1671.52	1732.36	1625.12	1824	SLK
ENSG00000065615	580.776	619.788	405.982	449.206	295.641	354.257	CYB5R4
ENSG00000065618	7.2541	9.62679	0.42155	0.580031	1.61918	2.41275	COL17A1
ENSG00000065621	77.8025	59.8914	46.5982	37.1916	68.2896	59.0261	GSTO2
ENSG00000065665	95.7528	61.5312	60.4222	40.2574	54.7075	39.4739	SEC61A2
ENSG00000065675	14.4615	11.5967	16.84	14.0013	3.16312	2.8481	PRKCQ
ENSG00000065717	39.3587	31.7661	38.5303	32.2426	32.8682	29.7864	TLE2
ENSG00000065802	616.405	609.935	304.768	312.674	233.965	259.949	ASB1
ENSG00000065809	5616.26	4941.21	4692.48	4280.48	2526.6	2495.98	FAM107B
ENSG00000065833	1453.96	1020.76	371.838	270.663	303.319	239.106	ME1
ENSG00000065882	1652.69	1691.18	1127.7	1196.46	1287.85	1479.73	TBC1D1
ENSG00000065883	1652.42	1367.32	770.763	661.263	885.035	822.297	CDK13
ENSG00000065911	294.151	311.534	272.207	298.909	34.474	40.9964	MTHFD2
ENSG00000065970	128.951	127.089	53.4246	54.592	63.1564	69.8907	FOXJ2
ENSG00000065978	3476.84	3283.4	2839.06	2779.82	1349.04	1430.49	YBX1
ENSG00000065989	28.2669	35.0057	11.9086	15.2906	9.69906	13.4868	PDE4A
ENSG00000066027	1593.87	1697.52	1811	1999.79	2681.11	3206.23	PPP2R5A
ENSG00000066044	742.262	708.237	530.213	524.538	1602.54	1716.92	ELAVL1
ENSG00000066056	342.073	303.537	354.131	325.809	196.335	195.619	TIE1
ENSG00000066084	3425.74	3170.85	1337.47	1283.55	1342.79	1395.56	DIP2B
ENSG00000066117	464.19	453.845	235.058	238.282	203.49	223.396	SMARCD1
ENSG00000066135	1749.66	1440.76	836.458	714.142	680.982	629.637	KDM4A
ENSG00000066136	341.204	293.479	215.166	191.885	279.919	270.342	NFYC
ENSG00000066185	22.3398	28.7943	55.5959	74.2973	31.0746	44.9729	ZMYND12
ENSG00000066248	509.925	424.036	265.999	229.341	316.772	295.776	NGEF
ENSG00000066279	689.896	692.448	97.3503	101.308	98.45	110.953	ASPM
ENSG00000066294	212.581	224.482	1017.17	1113.66	93.3524	110.688	CD84
ENSG00000066322	1446.78	1341.97	438.408	421.622	434.781	452.825	ELOVL1
ENSG00000066336	10.0412	11.7779	45.1376	54.8942	18.1225	23.8682	SPI1
ENSG00000066379	6.28662	3.64243	4.3797	2.63102	1.21704	0.791767	ZNRD1
ENSG00000066382	5.7188	2.26585	11.9763	4.91986	4.18339	1.86112	MPPED2
ENSG00000066422	1401.61	1159.34	662.724	568.358	627.837	583.11	ZBTB11
ENSG00000066427	503.746	462.36	468.71	446.043	763.902	787.272	ATXN3
ENSG00000066455	1211.31	1121.58	2273.32	2182.43	2610.36	2713.9	GOLGA5
ENSG00000066468	828.82	822.653	992.766	1021.66	829.583	924.56	FGFR2
ENSG00000066557	767.477	722.533	614.924	600.231	657.382	694.911	LRRC40
ENSG00000066583	1028.11	919.118	1159.72	1074.95	1136.01	1140.34	ISOC1
ENSG00000066629	165.072	185.101	44.8575	52.1526	34.9296	43.9794	EML1
ENSG00000066651	1121.12	928.949	903.059	775.822	558.29	519.422	TRMT11
ENSG00000066654	1738.27	1662.36	1275.42	1264.63	1123.05	1205.94	THUMPD1
ENSG00000066697	1054.58	1120.96	315.701	347.93	263.528	314.527	MSANTD3
ENSG00000066735	73.8328	64.4411	46.6001	42.1702	15.66	15.3471	KIF26A
ENSG00000066739	1881.86	1751.7	1367.45	1319.74	1684.4	1760.5	ATG2B
ENSG00000066777	2992.2	2847.66	1446.11	1426.93	1536.8	1642.23	ARFGEF1
ENSG00000066813	1917.04	1602.96	8890.58	7707.75	10146.3	9526.2	ACSM2B
ENSG00000066827	355.482	374.082	165.945	181.058	134.879	159.372	ZFAT
ENSG00000066855	814.016	683.527	725.55	631.677	1124.53	1060.27	MTFR1
ENSG00000066923	5.23995	5.71998	32.1167	36.3499	6.72118	8.23819	STAG3
ENSG00000066926	1204.83	1091.36	687.029	645.243	566.834	576.525	FECH
ENSG00000066933	728.612	668.783	501.923	477.673	490.34	505.365	MYO9A
ENSG00000067057	455.796	513.254	105.18	122.8	56.9492	72.0059	PFKP
ENSG00000067064	3299.32	2335.26	5326.02	3908.58	7661.22	6088.75	IDI1
ENSG00000067066	1850.88	1691.95	1064.68	1009.1	1080.96	1109.53	SP100
ENSG00000067082	4319.82	4638.4	1430.62	1592.69	2121.6	2557.9	KLF6
ENSG00000067113	1122.78	1183.15	606.422	662.558	624.418	738.82	PLPP1
ENSG00000067141	451.281	409.625	98.3462	92.5552	120.873	123.194	NEO1
ENSG00000067167	37978	37368.9	7485.69	7636.85	4136.76	4570.44	TRAM1
ENSG00000067182	882.38	856.471	837.065	842.405	844.381	920.269	TNFRSF1A
ENSG00000067191	2.48413	15.4116	0.406676	2.61593	0.125327	0.873049	CACNB1
ENSG00000067208	1300.32	1111.48	1170.26	1037.14	1040.85	998.986	EVI5
ENSG00000067221	418.222	430.226	155.009	165.33	126.964	146.653	STOML1
ENSG00000067225	4859.58	5144.41	1773.83	1946.94	570.575	678.218	PKM
ENSG00000067248	1890.63	1753.37	1034.96	995.168	844.043	878.922	DHX29
ENSG00000067334	2061.03	1945.57	1193.91	1168.53	877.483	930.078	DNTTIP2
ENSG00000067365	216.286	195.602	131.547	123.347	115.547	117.334	METTL22
ENSG00000067369	1238.31	1302.88	418.169	456.173	174.483	206.132	TP53BP1
ENSG00000067533	482.376	422.441	229.799	208.657	138.54	136.231	RRP15
ENSG00000067560	7478.67	6920.4	5245.8	5032.95	4461.66	4635.77	RHOA
ENSG00000067596	1604.02	1570.71	631.062	640.713	732.516	805.421	DHX8
ENSG00000067601	9.98674	7.09821	5.75388	4.24024	8.31841	6.63872	PMS2P4
ENSG00000067606	286.764	294.22	157.786	167.85	135.588	156.203	PRKCZ
ENSG00000067704	2544.73	2219.97	2519.2	2278.63	2769.82	2713.17	IARS2
ENSG00000067715	8.04387	19.1175	4.04026	9.95588	0.812604	2.16852	SYT1
ENSG00000067798	137.057	138.016	15.6336	16.3227	2.81365	3.18139	NAV3
ENSG00000067836	261.688	237.917	186.398	175.707	179.615	183.359	ROGDI
ENSG00000067900	2490.75	2445.52	928.648	945.357	871.776	961.09	ROCK1
ENSG00000067955	899.996	969.905	311.551	348.115	272.889	330.213	CBFB
ENSG00000068001	983.877	904.11	506.754	482.816	421.696	435.11	HYAL2
ENSG00000068024	177.71	174.069	102.696	104.297	130.612	143.652	HDAC4
ENSG00000068028	557.764	597.837	275.026	305.64	156.904	188.836	RASSF1
ENSG00000068078	279.334	233.276	522.684	452.575	696.795	653.387	FGFR3
ENSG00000068079	508.154	544.763	178.381	198.274	210.041	252.833	IFI35
ENSG00000068097	286.812	230.78	139.915	116.727	113.18	102.256	HEATR6
ENSG00000068120	555.202	502.97	411.535	386.547	604.63	615.035	COASY
ENSG00000068137	215.139	174.975	208.717	176.003	379.845	346.882	PLEKHH3
ENSG00000068305	1395.28	1227.68	807.08	736.284	1081.04	1068.03	MEF2A
ENSG00000068383	507.256	481.756	370.668	364.997	422.162	450.192	INPP5A
ENSG00000068489	18.2612	19.7942	17.3888	19.5426	2.25425	2.74367	PRR11
ENSG00000068615	33.0193	27.0479	23.2579	19.7533	3.12347	2.87291	REEP1
ENSG00000068650	627.44	645.493	214.023	228.289	308.44	356.294	ATP11A
ENSG00000068654	713.442	621.912	185.981	168.091	197.718	193.524	POLR1A
ENSG00000068697	3686.78	3757	3073.23	3247.09	3047.84	3487.43	LAPTM4A
ENSG00000068724	225.642	258.683	119.026	141.48	117.992	151.886	TTC7A
ENSG00000068745	1204.6	1062.62	455.758	416.844	424.994	420.956	IP6K2
ENSG00000068784	450.755	416.116	436.399	417.698	347.471	360.173	SRBD1
ENSG00000068796	526.584	511.391	178.854	180.089	121.87	132.893	KIF2A
ENSG00000068831	4.39101	4.5977	41.3655	44.9075	33.033	38.8368	RASGRP2
ENSG00000068878	3895.89	3587.67	1593.22	1521.2	2405.95	2487.78	PSME4
ENSG00000068885	961.09	777.54	179.825	150.839	68.4737	62.2016	IFT80
ENSG00000068912	1389.14	1360.63	1001.71	1017.28	822.594	904.683	ERLEC1
ENSG00000068971	233.784	228.468	101.852	103.2	88.7211	97.3543	PPP2R5B
ENSG00000068976	0.84006	0.158072	2.52512	0.492641	1.64472	0.3475	PYGM
ENSG00000069020	1418.89	1343.9	262.503	257.785	341.779	363.483	MAST4
ENSG00000069122	848.813	850.143	781.748	811.804	195.307	219.643	ADGRF5
ENSG00000069188	7.70015	7.32674	4.52827	4.46734	1.28305e-07	1.3708e-07	SDK2
ENSG00000069248	1249.6	1086.36	854.147	769.913	847.608	827.406	NUP133
ENSG00000069275	5411.47	4878.19	6856.7	6408.61	4205.05	4256.32	NUCKS1
ENSG00000069329	3774.16	3582.69	2205.71	2170.91	1619.2	1725.87	VPS35
ENSG00000069345	2040.77	1924.56	1382.26	1351.55	1618.99	1714.36	DNAJA2
ENSG00000069399	131.262	106.171	56.453	47.3434	31.4507	28.5639	BCL3
ENSG00000069424	22.854	20.4416	93.7404	86.9329	30.4391	30.5706	KCNAB2
ENSG00000069431	844.099	564.311	1699.29	1177.87	2098.6	1575.34	ABCC9
ENSG00000069482	8.58665	13.4437	8.84765e-08	1.43624e-07	0.361963	0.636323	GAL
ENSG00000069493	18.0985	19.8992	31.9408	36.4119	12.4292	15.3446	CLEC2D
ENSG00000069667	1395.06	1371.75	1414.52	1442.1	2498.61	2758.67	RORA
ENSG00000069702	126.485	136.598	303.417	339.743	496.997	602.669	TGFBR3
ENSG00000069812	239.437	186.493	13.7434	11.0987	4.2689	3.73343	HES2
ENSG00000069849	966.109	896.926	500.226	481.506	137.471	143.305	ATP1B3
ENSG00000069869	2342.83	2141.46	2367.25	2243.46	2623.37	2692.44	NEDD4
ENSG00000069943	331.521	314.497	210.865	207.403	179.274	190.959	PIGB
ENSG00000069956	4835.52	4209.02	3208.14	2895.31	2640.29	2580.52	MAPK6
ENSG00000069966	704.865	655.487	448.326	432.272	767.092	800.986	GNB5
ENSG00000069974	496.726	494.196	401.361	414.021	613.22	685.042	RAB27A
ENSG00000069998	591.206	532.269	627.801	586.029	518.022	523.673	HDHD5
ENSG00000070010	922.863	811.331	516.339	470.653	439.28	433.632	UFD1
ENSG00000070019	0.14991	0.848276	1.73234	10.1635	0.137482	0.873519	GUCY2C
ENSG00000070061	2212.76	1723.01	1482.96	1197.26	860.343	752.219	ELP1
ENSG00000070081	2093.6	1899.41	1394.05	1311.32	616.286	627.808	NUCB2
ENSG00000070087	298.982	270.718	270.811	254.239	696.58	708.21	PFN2
ENSG00000070159	1749.49	1686.6	1393.82	1393.19	2003.85	2169.11	PTPN3
ENSG00000070182	32.5824	29.175	1.03781	0.963502	7.47865	7.51918	SPTB
ENSG00000070190	9.9466	10.0504	36.6129	38.3573	7.98729	9.06208	DAPP1
ENSG00000070214	2562.28	2351.42	3151.98	2999.11	3170.95	3267.47	SLC44A1
ENSG00000070269	506.909	478.739	281.176	275.329	279.088	295.957	TMEM260
ENSG00000070366	261.86	241.944	124.378	119.15	117.992	122.41	SMG6
ENSG00000070367	3066.75	2920.38	1336.82	1319.89	1358.03	1452.08	EXOC5
ENSG00000070371	357.503	277.082	109.687	88.1435	180.264	156.876	CLTCL1
ENSG00000070388	1.76457	4.16406	5.35941e-08	1.31129e-07	2.22183	5.88718	FGF22
ENSG00000070404	9268.84	9746.78	385.242	420.024	167.03	197.219	FSTL3
ENSG00000070413	1351.89	1272.35	751.721	733.544	1455.54	1538.18	DGCR2
ENSG00000070423	279.048	222.65	179.817	148.758	285.246	255.555	RNF126
ENSG00000070444	21.6385	27.6152	26.1629	34.6187	21.31	30.5368	MNT
ENSG00000070476	264.612	238.691	245.459	229.568	416.895	422.253	ZXDC
ENSG00000070495	351.024	356.792	177.875	187.456	215.72	246.2	JMJD6
ENSG00000070501	274.526	254.093	219.737	210.871	177.31	184.273	POLB
ENSG00000070526	8.81736e-08	9.16029e-08	0.481589	0.518743	10.6089	12.3754	ST6GALNAC1
ENSG00000070540	780.138	729.633	351.072	340.435	235.87	247.699	WIPI1
ENSG00000070601	6.72204	5.24867	2.20739	1.78703	13.3501	11.7045	FRMPD1
ENSG00000070610	914.112	839.51	640.266	609.666	619.706	639.045	GBA2
ENSG00000070614	1327.49	1325.71	1377.34	1426.15	2646.19	2967.28	NDST1
ENSG00000070669	452.183	387.117	149.321	132.542	58.6216	56.3514	ASNS
ENSG00000070718	255.611	217.505	262.225	231.349	95.5527	91.296	AP3M2
ENSG00000070731	47.2716	38.8011	64.9546	55.2788	50.6862	46.7146	ST6GALNAC2
ENSG00000070756	2550.75	2253.84	842.153	771.525	717.213	711.577	PABPC1
ENSG00000070759	169.048	158.194	119.615	116.056	240.957	253.185	TESK2
ENSG00000070761	357.428	326.825	316.9	300.436	406.893	417.759	CFAP20
ENSG00000070770	1092.31	1031.36	445.21	435.85	353.397	374.67	CSNK2A2
ENSG00000070778	611.045	498.868	218.547	184.996	230.661	211.449	PTPN21
ENSG00000070785	518.557	483.566	327.781	316.918	435.648	456.157	EIF2B3
ENSG00000070814	184.385	155.588	92.6664	81.0733	106.207	100.629	TCOF1
ENSG00000070831	8108.89	8069.39	4336.17	4473.93	2887.45	3226.36	CDC42
ENSG00000070882	309.602	302.651	118.181	119.781	27.0683	29.711	OSBPL3
ENSG00000070950	282.524	291.846	151.552	162.317	127.063	147.38	RAD18
ENSG00000070961	1362.12	1268.77	840.954	812.165	746.257	780.503	ATP2B1
ENSG00000071051	652.923	650.104	242.738	250.589	285.276	318.937	NCK2
ENSG00000071054	5594.64	5343.68	1475.34	1461.05	945.555	1014.09	MAP4K4
ENSG00000071073	831.444	765.737	1075.5	1026.98	968.552	1001.59	MGAT4A
ENSG00000071082	3786.46	3498.38	2520.07	2414.07	1167.8	1211.49	RPL31
ENSG00000071127	10614	10583	2826.62	2922.14	1721.08	1926.86	WDR1
ENSG00000071189	1675.37	1584.77	1201.74	1178.62	1006.38	1068.89	SNX13
ENSG00000071205	153.527	91.9605	283.471	176.047	283.528	190.691	ARHGAP10
ENSG00000071242	358.317	378.932	243.514	267.007	204.703	243.072	RPS6KA2
ENSG00000071243	291.831	282.024	240.741	241.219	130.795	141.927	ING3
ENSG00000071246	524.159	545.378	425.83	459.384	98.4952	115.072	VASH1
ENSG00000071282	1711.34	1871.34	62.8378	71.2433	41.2629	50.6637	LMCD1
ENSG00000071462	297.321	288.969	136.474	137.524	167.632	182.937	BUD23
ENSG00000071537	10886.9	9718.89	5248.89	4858.28	2909.1	2916.01	SEL1L
ENSG00000071539	60.6393	87.1765	20.5149	30.5787	11.6094	18.7401	TRIP13
ENSG00000071564	325.029	401.377	127.273	162.956	133.291	184.821	TCF3
ENSG00000071575	257.032	224.021	200.597	181.271	98.9762	96.8614	TRIB2
ENSG00000071626	947.99	865.647	583.342	552.287	531.329	544.778	DAZAP1
ENSG00000071655	868.072	759.001	927.614	840.927	770.352	756.301	MBD3
ENSG00000071794	1006.32	862.704	941.868	837.183	1394.85	1342.68	HLTF
ENSG00000071894	428.649	406.32	165.282	162.441	213.378	227.109	CPSF1
ENSG00000071967	248.092	254.839	333.478	355.161	414.126	477.645	CYBRD1
ENSG00000071991	0.35668	0.641565	5.25453	9.79941	0.330525	0.667551	CDH19
ENSG00000071994	1553.07	1330.09	852.34	756.845	810.875	779.762	PDCD2
ENSG00000072042	3604.67	3009	3271.16	2831.15	2439.68	2286.7	RDH11
ENSG00000072062	89.3524	86.6541	55.3657	55.671	81.4496	88.6934	PRKACA
ENSG00000072071	13.9226	13.1106	5.56536	5.43373	6.81132	7.20196	ADGRL1
ENSG00000072080	101.307	79.4314	1268.59	1031.28	1979.62	1742.83	SPP2
ENSG00000072110	4120.49	4531.5	962.456	1097.43	675.552	834.201	ACTN1
ENSG00000072121	1015.5	880.839	543.865	489.117	384.642	374.622	ZFYVE26
ENSG00000072134	299.243	288.164	198.639	198.329	350.647	379.145	EPN2
ENSG00000072135	192.673	195.871	257.587	271.506	164.753	188.063	PTPN18
ENSG00000072163	180.51	145.131	91.9287	76.6326	78.797	71.1355	LIMS2
ENSG00000072195	12.0342	18.7689	2.69905	4.36453	2.53812	4.44481	SPEG
ENSG00000072201	214.293	164.665	150.638	120.015	230.309	198.713	LNX1
ENSG00000072210	6667.56	6183.3	6272.72	6031.34	8679.28	9037.67	ALDH3A2
ENSG00000072274	7946.38	7424.23	5585.44	5410.58	9434.18	9897.03	TFRC
ENSG00000072310	726.86	605.872	2414.8	2086.97	3050.42	2855.01	SREBF1
ENSG00000072364	5818.85	5503.89	1303.78	1278.62	940.729	999.117	AFF4
ENSG00000072401	476.781	446.566	139.688	135.653	160.477	168.771	UBE2D1
ENSG00000072415	1841.77	1739.11	929.894	910.4	1020	1081.46	MPP5
ENSG00000072422	468.776	469.265	373.912	388.085	140.314	157.714	RHOBTB1
ENSG00000072518	131.992	127.304	72.5	72.5	86.968	94.1834	MARK2
ENSG00000072571	79.3485	84.838	36.9529	40.9642	28.141	33.7839	HMMR
ENSG00000072609	703.395	693.277	317.109	324.056	247.081	273.442	CHFR
ENSG00000072657	3.68849	2.25751	118.036	74.9029	29.343	20.1653	TRHDE
ENSG00000072682	1252.97	1143.37	415.568	393.18	381.146	390.531	P4HA2
ENSG00000072694	0.987251	2.0308	18.8818	40.2704	7.6405	17.6474	FCGR2B
ENSG00000072736	850.578	747.752	579.739	528.422	792.78	782.554	NFATC3
ENSG00000072756	449.821	465.915	190.235	204.297	181.982	211.648	TRNT1
ENSG00000072778	4876.08	4573.21	5869.55	5707.69	5595.37	5892.49	ACADVL
ENSG00000072786	487.122	494.682	330.583	348.075	121.843	138.934	STK10
ENSG00000072803	2816.58	2593.97	1234.56	1178.86	1261.89	1304.92	FBXW11
ENSG00000072818	3.21319	3.77558	13.5695	16.5317	3.87279	5.10964	ACAP1
ENSG00000072832	7.70906	4.05044	7.26152	3.95578	1.70501e-07	1.00588e-07	CRMP1
ENSG00000072840	136.392	107.872	71.5105	58.6401	197.485	175.377	EVC
ENSG00000072849	1068.02	1082.8	729.493	766.82	446.476	508.26	DERL2
ENSG00000072858	3.25704	1.69828	1.94675	1.05245	3.81384	2.23289	SIDT1
ENSG00000072952	22.7004	23.3253	15.9643	17.0078	1.85532	2.14058	MRVI1
ENSG00000072954	162.609	178.136	129.004	146.526	239.177	294.202	TMEM38A
ENSG00000072958	577.719	627.012	412.294	463.95	637.057	776.348	AP1M1
ENSG00000073008	4647.19	4732.28	1133.09	1196.32	1878.64	2148.04	PVR
ENSG00000073050	78.9028	91.1857	52.1376	62.4727	38.914	50.4962	XRCC1
ENSG00000073060	1079.9	1109.33	1451.48	1545.94	2142.57	2471.32	SCARB1
ENSG00000073111	176.641	159.571	87.1095	81.5895	58.0904	58.9233	MCM2
ENSG00000073146	13.1512	6.77223	9.00385	4.80727	64.9868	37.5759	MOV10L1
ENSG00000073150	32.7789	22.2643	25.9788	18.2952	160.043	122.059	PANX2
ENSG00000073169	553.641	432.46	1283.89	1039.8	1695.43	1487.02	SELENOO
ENSG00000073282	7.33676	5.74507	3.84286	3.11997	1.16354e-07	1.02304e-07	TP63
ENSG00000073331	450.786	406.446	343.188	320.826	330.371	334.467	ALPK1
ENSG00000073350	710.707	610.99	645.166	575.069	806.685	778.694	LLGL2
ENSG00000073417	1599.81	1423.83	1047.44	966.544	1237.92	1237.09	PDE8A
ENSG00000073536	273.756	247.417	130.209	122.014	96.7477	98.1804	NLE1
ENSG00000073578	1991.45	1824.24	2522.3	2395.61	3492.39	3592.16	SDHA
ENSG00000073584	1321.99	1338.44	560.338	588.203	495.493	563.286	SMARCE1
ENSG00000073605	250.31	260.776	125.612	135.684	265.425	310.492	GSDMB
ENSG00000073614	3132.19	2899.53	1367.63	1312.66	1666.38	1732.1	KDM5A
ENSG00000073670	5.46994	0.642622	0.890108	0.108423	9.56085	1.26121	ADAM11
ENSG00000073711	788.912	664.308	137.78	120.29	266.333	251.817	PPP2R3A
ENSG00000073712	4548.83	4115.23	2784.45	2611.79	2837.33	2882.19	FERMT2
ENSG00000073734	491.78	625.938	3133.4	4135.06	8768.74	12531.9	ABCB11
ENSG00000073737	25.8949	34.6401	80.5353	111.701	84.4292	126.817	DHRS9
ENSG00000073754	223.512	164.774	1023.26	782.133	28.2404	23.3764	CD5L
ENSG00000073756	20.6079	28.7452	29.7926	43.0868	6.18801	9.69175	PTGS2
ENSG00000073792	39.6651	59.584	11.9568	18.6226	11.3949	19.2199	IGF2BP2
ENSG00000073803	819.044	779.358	939.155	926.556	1360.69	1453.81	MAP3K13
ENSG00000073849	7634.38	6859.56	11866.1	11054.4	19719.3	19894.5	ST6GAL1
ENSG00000073861	1.06204e-07	6.02392e-08	4.4155	2.59669	0.610012	0.388503	TBX21
ENSG00000073910	1413.62	1281.58	1344.33	1263.64	1030.7	1049.22	FRY
ENSG00000073921	4332.49	4338.35	2521.99	2618.4	2914.6	3277.06	PICALM
ENSG00000073969	20.4403	8.88418	7.70368	3.47162	6.0839	2.96914	NSF
ENSG00000074047	9.51935	0.550085	7.49631	0.449133	2.76604e-07	1.79473e-08	GLI2
ENSG00000074054	1417.33	1327.66	581.288	564.563	785.204	825.882	CLASP1
ENSG00000074071	808.894	788.199	568.121	573.971	753.157	824.042	MRPS34
ENSG00000074181	50.8681	34.6639	20.5809	14.5412	4.5374	3.47183	NOTCH3
ENSG00000074201	2080	2111.85	1757.4	1850.01	1030.36	1174.65	CLNS1A
ENSG00000074219	701.5	677.195	155.935	156.075	106.134	115.043	TEAD2
ENSG00000074266	345.628	303.686	171.769	156.482	183.251	180.792	EED
ENSG00000074276	55.0722	44.1599	508.32	422.608	488.647	439.956	CDHR2
ENSG00000074319	749.813	875.909	557.809	675.611	714.793	937.573	TSG101
ENSG00000074356	530.534	556.095	251.2	272.998	264.249	311.005	NCBP3
ENSG00000074370	0.692168	2.28886	5.27302	18.0789	2.94406	10.9313	ATP2A3
ENSG00000074410	254.792	230.948	24.7519	23.2617	30.7492	31.2956	CA12
ENSG00000074416	5128.27	5366.04	1456.84	1580.52	1222.98	1436.88	MGLL
ENSG00000074527	3137.27	3088.67	372.153	379.88	110.88	122.573	NTN4
ENSG00000074582	283.094	220.441	185.03	149.386	202.295	176.875	BCS1L
ENSG00000074590	859.756	838.796	487.712	493.343	832.23	911.681	NUAK1
ENSG00000074603	1596.73	1340.04	647.894	563.763	588.925	554.966	DPP8
ENSG00000074621	46.2911	53.5488	46.8839	56.2316	46.8195	60.8132	SLC24A1
ENSG00000074657	414.527	345.97	203.699	176.27	56.0453	52.5222	ZNF532
ENSG00000074695	7441.02	6562.32	6759.22	6180.54	6467.96	6404.89	LMAN1
ENSG00000074696	3345.92	3006.68	4513.12	4204.87	4265.37	4303.74	HACD3
ENSG00000074706	12.7272	12.2898	10.4943	10.5067	6.70564	7.27059	IPCEF1
ENSG00000074755	1024.44	990.878	617.628	619.392	897.955	975.232	ZZEF1
ENSG00000074800	42583.8	39387.2	11476.7	11006.1	11593.9	12040.9	ENO1
ENSG00000074842	1878.42	2037.02	969.847	1090.46	710.116	864.672	MYDGF
ENSG00000074855	31.9982	49.267	19.3528	30.8943	23.5849	40.7739	ANO8
ENSG00000074935	334.997	263.382	560.306	456.746	565.601	499.314	TUBE1
ENSG00000074964	1561.68	1517.55	1294.39	1304.13	2517.52	2746.9	ARHGEF10L
ENSG00000074966	40.5898	35.3347	4.73325	4.27218	17.1942	16.8068	TXK
ENSG00000075089	318.717	327.548	306.944	327.065	437.473	504.824	ACTR6
ENSG00000075131	35.2473	36.7172	33.7418	36.4433	56.0356	65.543	TIPIN
ENSG00000075142	647.086	550.888	439.527	387.964	183.607	175.514	SRI
ENSG00000075151	1720.21	1575.37	473.743	449.83	539.786	555.063	EIF4G3
ENSG00000075188	246.887	249.129	173.034	181.035	121.774	137.975	NUP37
ENSG00000075213	3.89634	11.6192	2.39496	7.40494	1.5868	5.31324	SEMA3A
ENSG00000075218	23.178	24.8184	5.21617	5.79101	3.62912	4.36333	GTSE1
ENSG00000075223	72.2191	75.1097	54.8005	59.0926	24.2818	28.3559	SEMA3C
ENSG00000075234	1940	1659.9	3133.32	2779.64	3012.62	2894.3	TTC38
ENSG00000075239	5540.63	4870.58	10603.4	9664.29	9714.97	9589.19	ACAT1
ENSG00000075240	449.064	405.53	382.505	358.143	681.688	691.226	GRAMD4
ENSG00000075275	225.751	200.126	233.833	214.924	109.751	109.245	CELSR1
ENSG00000075290	1.04552e-07	4.04728e-08	1.42123	0.570426	32.8875	14.2949	WNT8B
ENSG00000075292	6153.06	5855.38	3775.06	3724.71	3172.11	3389.47	ZNF638
ENSG00000075303	166.072	148.943	171.777	159.733	239.167	240.849	SLC25A40
ENSG00000075336	320.891	281.188	199.04	180.836	204.669	201.377	TIMM21
ENSG00000075391	1889.38	1786.85	334.521	328.018	122.908	130.518	RASAL2
ENSG00000075399	122.229	145.778	104.221	128.878	85.0671	113.919	VPS9D1
ENSG00000075407	683.312	615.704	224.748	209.968	442.089	447.282	ZNF37A
ENSG00000075413	1353.63	1231.29	637.396	601.138	608.927	621.934	MARK3
ENSG00000075415	11068.7	10074.3	5952.16	5616.93	6973.1	7126.31	SLC25A3
ENSG00000075420	6514.64	6628.17	1945.24	2052.02	1566.35	1789.41	FNDC3B
ENSG00000075426	945.086	940.472	300.935	310.493	442.98	494.969	FOSL2
ENSG00000075539	2726.53	2565.61	985.533	961.516	1145.34	1210.13	FRYL
ENSG00000075568	772.06	763.341	259.889	266.415	315.77	350.556	TMEM131
ENSG00000075618	641.884	639.245	521.767	538.757	113.141	126.517	FSCN1
ENSG00000075624	29690.1	31178.9	8049	8763.88	5053.79	5959.17	ACTB
ENSG00000075643	1789.56	1511.09	1231.65	1078.29	1305.8	1238.05	MOCOS
ENSG00000075651	1146.14	1055.39	1147.78	1095.82	1449.83	1499.03	PLD1
ENSG00000075702	11.2038	9.77969	4.20349	3.80428	2.5249	2.4747	WDR62
ENSG00000075711	3475.14	3139.88	895.329	838.739	946.936	960.681	DLG1
ENSG00000075785	1697.06	1561.66	930.31	887.611	971.377	1003.68	RAB7A
ENSG00000075790	1329.91	1211.46	949.929	897.19	687.803	703.513	BCAP29
ENSG00000075826	50.3472	45.4884	39.8756	37.354	73.4983	74.5627	SEC31B
ENSG00000075856	645.375	618.368	394.258	391.669	464.04	499.24	SART3
ENSG00000075884	22.5811	25.47	50.0939	58.5833	10.6144	13.4431	ARHGAP15
ENSG00000075914	361.471	362.469	236.214	245.588	281.24	316.661	EXOSC7
ENSG00000075945	955.111	959.037	411.844	428.765	306.207	345.235	KIFAP3
ENSG00000075975	606.303	592.314	524.635	531.404	510.219	559.678	MKRN2
ENSG00000076003	264.251	307.505	138.77	167.431	111.223	145.328	MCM6
ENSG00000076043	952.715	1042.69	469.536	532.8	503.381	618.595	REXO2
ENSG00000076053	795.074	773.427	359.833	362.926	374.87	409.46	RBM7
ENSG00000076067	339.118	399.793	31.7905	38.8585	11.0748	14.6602	RBMS2
ENSG00000076108	400.654	390.609	181.519	183.485	289.971	317.429	BAZ2A
ENSG00000076201	70.2516	49.9472	31.4723	23.2	50.2148	40.0872	PTPN23
ENSG00000076242	821.683	779.187	502.366	493.926	317.525	338.091	MLH1
ENSG00000076248	556.177	431.429	524.385	421.746	684.803	596.46	UNG
ENSG00000076258	231.394	194.768	805.82	703.248	1067.08	1008.51	FMO4
ENSG00000076321	571.973	538.918	437.277	427.177	362.746	383.767	KLHL20
ENSG00000076344	7	1.64501e-07	1	2.43654e-08	1	2.63869e-08	RGS11
ENSG00000076351	548.824	524.975	1090.42	1081.45	676.355	726.438	SLC46A1
ENSG00000076356	302.995	289.969	126.494	125.514	104.138	111.903	PLXNA2
ENSG00000076382	154.282	134.08	320.861	289.114	624.525	609.42	SPAG5
ENSG00000076513	2252.12	2032.37	1502.03	1405.39	1262.04	1278.81	ANKRD13A
ENSG00000076554	835.095	814.499	348.365	352.284	425.681	466.184	TPD52
ENSG00000076555	592.972	456.617	1447	1155.29	3208.14	2773.89	ACACB
ENSG00000076604	1627.37	1532.46	481.433	470.048	816.711	863.555	TRAF4
ENSG00000076641	545.155	551.174	774.687	812.081	358.306	406.763	PAG1
ENSG00000076650	176.503	147.186	126.073	109.004	114.248	106.975	GPATCH1
ENSG00000076662	230.279	195.471	561.98	494.601	913.019	870.218	ICAM3
ENSG00000076685	1147.4	1131.22	651.269	665.726	737.096	815.969	NT5C2
ENSG00000076706	3975.17	3981.85	1642.7	1706.05	487.256	548.031	MCAM
ENSG00000076826	144.872	113.874	162.606	132.52	227.417	200.716	CAMSAP3
ENSG00000076864	501.334	595.807	262.853	323.889	181.573	242.297	RAP1GAP
ENSG00000076924	228.237	218.804	219.156	217.835	378.018	406.914	XAB2
ENSG00000076928	288.931	239.889	129.745	111.689	122.262	113.98	ARHGEF1
ENSG00000076944	116.006	120.017	57.9327	62.1427	57.7238	67.0557	STXBP2
ENSG00000076984	211.748	232.787	103.061	117.472	165.712	204.556	MAP2K7
ENSG00000077044	390.241	354.194	193.247	181.855	319.181	325.285	DGKD
ENSG00000077063	30.3453	34.7889	25.5198	30.3342	13.9907	18.0098	CTTNBP2
ENSG00000077092	1322.08	1160.14	259.942	236.503	44.3266	43.6755	RARB
ENSG00000077097	3912.2	3809.22	1895.94	1914.01	1751.21	1914.57	TOP2B
ENSG00000077147	6482.45	6595.02	3631.97	3831.11	3727.44	4258.01	TM9SF3
ENSG00000077150	385.668	425.751	149.288	170.873	161.886	200.664	NFKB2
ENSG00000077152	74.8135	51.5592	30.3487	21.6856	22.9297	17.7436	UBE2T
ENSG00000077157	1138.22	1078.03	297.733	292.372	178.78	190.127	PPP1R12B
ENSG00000077232	3673.88	3429.95	1511.02	1462.65	605.29	634.521	DNAJC10
ENSG00000077235	1161.07	1055.28	434.735	409.675	531.317	542.231	GTF3C1
ENSG00000077238	1041.19	1070.53	1038.1	1106.65	892.648	1030.55	IL4R
ENSG00000077254	2392.14	2080.67	1376.67	1241.52	1786.72	1745	USP33
ENSG00000077312	242.868	253.177	171.393	185.248	248.776	291.193	SNRPA
ENSG00000077348	200.218	190.827	70.9218	70.0842	117.912	126.186	EXOSC5
ENSG00000077380	1244.41	1157.76	490.81	473.45	355.291	371.159	DYNC1I2
ENSG00000077420	334.432	319.839	172.191	170.741	64.8724	69.6631	APBB1IP
ENSG00000077454	75.5647	54.8347	34.7428	26.14	32.4916	26.4744	LRCH4
ENSG00000077458	498.88	436.005	482.876	437.558	450.705	442.29	FAM76B
ENSG00000077463	180.041	206.402	83.4405	99.18	75.3858	97.04	SIRT6
ENSG00000077514	285.921	232.194	231.645	195.044	125.927	114.827	POLD3
ENSG00000077522	9.02382e-08	1.64107e-07	1.03944	1.95994	2.95926	6.04281	ACTN2
ENSG00000077549	2139.01	2120.21	951.968	978.347	1034.08	1150.91	CAPZB
ENSG00000077585	297.829	292.055	289.137	293.972	89.294	98.3193	GPR137B
ENSG00000077616	20.1631	36.0075	9.07411	16.8013	4.66697	9.35813	NAALAD2
ENSG00000077684	2211.33	2048.25	455.714	437.65	658.614	684.983	JADE1
ENSG00000077782	107.098	120.488	71.4416	83.3333	31.5542	39.8601	FGFR1
ENSG00000077800	1.63139	0.381937	1.5622e-07	3.79207e-08	2.36083	0.620609	FKBP6
ENSG00000077942	12.0268	9.05965	8.38117	6.54595	1.62673	1.37593	FBLN1
ENSG00000077943	15.3932	12.1182	52.7668	43.0702	15.3589	13.5766	ITGA8
ENSG00000077984	2.85152e-08	2.93651e-07	0.602866	6.43696	0.395719	4.57574	CST7
ENSG00000078018	228.797	248.258	24.7853	27.8839	9.91845	12.0842	MAP2
ENSG00000078043	614.146	522.948	377.909	333.64	313.346	299.592	PIAS2
ENSG00000078053	1.85749	3.1677	1.442	2.5497	0.683621	1.30904	AMPH
ENSG00000078070	1250.97	1072.1	1363.08	1211.19	1497.29	1440.83	MCCC1
ENSG00000078081	7.66762	6.34591	3.21786	2.76124	42.5581	39.5489	LAMP3
ENSG00000078098	88.9564	121.737	60.3018	85.5622	4.30261	6.61147	FAP
ENSG00000078114	473.012	404.843	118.066	104.772	84.958	81.6466	NEBL
ENSG00000078124	643.663	617.337	362.571	360.546	298.625	321.594	ACER3
ENSG00000078140	1505.1	1313.51	786.721	711.861	1010.07	989.781	UBE2K
ENSG00000078142	1035.04	956.626	683.444	654.926	727.741	755.233	PIK3C3
ENSG00000078177	1074.59	944.76	783.816	714.49	496.513	490.148	N4BP2
ENSG00000078237	529.918	528.241	124.839	129.027	82.2198	92.0278	TIGAR
ENSG00000078246	171.986	189.08	128.188	146.118	147.805	182.457	TULP3
ENSG00000078269	1246.04	1210.07	323.805	326.038	469.335	511.779	SYNJ2
ENSG00000078304	2028.45	1938.42	1513.53	1499.62	1594.17	1710.56	PPP2R5C
ENSG00000078319	31.5045	37.2688	41.4294	50.8143	62.3952	82.8788	PMS2P1
ENSG00000078369	4887.53	4991.13	2025.27	2144.35	1772.07	2031.93	GNB1
ENSG00000078401	496.387	486.776	34.2035	34.7764	3.81705	4.20297	EDN1
ENSG00000078403	570.682	515.17	494.825	463.14	530.855	538.086	MLLT10
ENSG00000078487	63.0004	67.067	119.043	131.394	93.6217	111.908	ZCWPW1
ENSG00000078549	2.98845	0.977966	2.2445	0.761558	0.735582	0.270289	ADCYAP1R1
ENSG00000078579	0.567373	8.35661	0.433929	6.62651	1.57118e-08	2.59841e-07	FGF20
ENSG00000078618	2454.64	2274.03	1792.86	1722.1	1555.52	1618.09	NRDC
ENSG00000078668	1822.97	1708.73	1467.89	1426.57	1588.18	1671.52	VDAC3
ENSG00000078674	5465.77	5469.52	2812.54	2918.11	3146.53	3535.49	PCM1
ENSG00000078687	93.0328	99.6164	45.8324	50.8829	60.0887	72.2448	TNRC6C
ENSG00000078699	312.87	225.008	170.8	127.358	335.11	270.609	CBFA2T2
ENSG00000078725	1.13088	0.865182	3.91027	3.1017	1.68581e-07	1.44816e-07	BRINP1
ENSG00000078747	2386.77	2178.86	2519.1	2384.35	2656.95	2723.46	ITCH
ENSG00000078804	140.902	154.526	33.814	38.449	77.1021	94.9444	TP53INP2
ENSG00000078808	1559.82	1422.4	1405.71	1329.07	1492.55	1528.25	SDF4
ENSG00000078814	2.82482e-08	2.30045e-07	0.320643	2.70737	0.683617	6.25105	MYH7B
ENSG00000078902	776.436	736.506	813.358	799.938	1200.26	1278.4	TOLLIP
ENSG00000078967	326.086	293.854	217.125	202.868	220.86	223.479	UBE2D4
ENSG00000079102	6.26573	6.73233	4.26002	4.7458	0.452884	0.546386	RUNX1T1
ENSG00000079134	419.521	404.803	272.436	272.558	175.654	190.312	THOC1
ENSG00000079150	161.387	149.845	101.434	97.6477	75.4617	78.6719	FKBP7
ENSG00000079156	127.804	99.9689	120.983	98.1184	228.038	200.285	OSBPL6
ENSG00000079215	134.239	143.525	534.238	592.229	89.2449	107.14	SLC1A3
ENSG00000079246	8377.31	7941.7	5371.34	5279.54	8400.15	8941.59	XRCC5
ENSG00000079257	269.483	279.785	189.257	203.728	41.4763	48.3518	LXN
ENSG00000079263	5.17948	6.89777	4.58973	6.33745	5.2063	7.78522	SP140
ENSG00000079277	658.49	583.573	311.348	286.086	243.602	242.408	MKNK1
ENSG00000079308	1040.78	1029.4	503.988	516.836	455.604	505.981	TNS1
ENSG00000079313	78.6524	73.6644	57.2948	55.6373	111.194	116.936	REXO1
ENSG00000079332	3561.57	3544.43	2705.6	2791.72	2194.2	2451.89	SAR1A
ENSG00000079335	131.337	100.579	57.0747	45.3178	92.0059	79.1144	CDC14A
ENSG00000079337	64.9052	47.6591	45.672	34.7713	26.0403	21.47	RAPGEF3
ENSG00000079385	457.645	493.802	131.277	146.865	206.67	250.392	CEACAM1
ENSG00000079387	312.53	308.256	181.534	185.645	148.284	164.223	SENP1
ENSG00000079432	167.859	131.441	130.839	106.225	284.17	249.852	CIC
ENSG00000079435	7.31184	6.67149	5.14129	4.86377	2.4695	2.53003	LIPE
ENSG00000079459	4751.92	3482.01	3451.01	2621.87	4881.77	4016.59	FDFT1
ENSG00000079462	134.855	94.4853	69.205	50.2736	60.9409	47.943	PAFAH1B3
ENSG00000079557	670.664	555.234	5949.5	5106.89	3060.19	2844.71	AFM
ENSG00000079616	229.08	196.302	289.544	257.25	274.998	264.597	KIF22
ENSG00000079689	24.0836	15.1445	10.2673	6.69414	4.0926	2.8897	SCGN
ENSG00000079691	718.457	695.888	264.418	265.542	239.098	260.036	CARMIL1
ENSG00000079739	2157.46	1931.39	3927.73	3645.64	3128.55	3144.77	PGM1
ENSG00000079785	2232.88	2226.98	1615.49	1670.55	1400.11	1567.95	DDX1
ENSG00000079805	1797.78	1742.38	930.858	935.391	1007.06	1095.93	DNM2
ENSG00000079819	1683.16	1755.38	786.864	850.843	135.224	158.349	EPB41L2
ENSG00000079841	5.79171	5.21549	6.20315	5.79171	1.33484e-07	1.3497e-07	RIMS1
ENSG00000079931	22.653	21.3247	12.1374	11.8464	22.8032	24.103	MOXD1
ENSG00000079950	1695.53	1693.4	1111.62	1151.1	913.338	1024.25	STX7
ENSG00000079974	34.6651	28.5128	10.8557	9.2578	9.32061	8.60817	RABL2B
ENSG00000079999	1141.43	1032.43	882.022	827.169	1118.37	1135.83	KEAP1
ENSG00000080007	22.4592	21.5109	3.5127	3.48827	1.44598	1.55505	DDX43
ENSG00000080031	291.598	291.422	195.958	203.05	281.7	316.114	PTPRH
ENSG00000080166	7.19796e-08	8.59713e-08	2.23681	2.76999	6.8217	9.14861	DCT
ENSG00000080189	662.492	605.918	484.824	459.751	544.461	559.139	SLC35C2
ENSG00000080200	2174.13	1919.02	1133.8	1037.61	745.655	739.011	CRYBG3
ENSG00000080293	72.2071	101.653	2.44361	3.5668	2.30495	3.64352	SCTR
ENSG00000080298	230.968	199.813	80.0669	71.8173	44.145	42.8817	RFX3
ENSG00000080345	3109.73	3022.24	1348.59	1358.91	1272.07	1388.14	RIF1
ENSG00000080371	1048.65	1008.9	690.932	689.218	882.216	953.039	RAB21
ENSG00000080493	2840.17	2576.75	1231.67	1158.58	1719.59	1751.75	SLC4A4
ENSG00000080503	1654.51	1562.89	1429.41	1399.97	1375.99	1459.46	SMARCA2
ENSG00000080546	852.819	786.528	723.33	691.669	674.11	698.083	SESN1
ENSG00000080573	72.1499	52.0439	202.769	151.65	67.1301	54.3714	COL5A3
ENSG00000080603	35.4896	29.3446	15.142	12.9811	19.6833	18.2744	SRCAP
ENSG00000080608	738.468	673.685	304.575	288.087	237.325	243.101	PUM3
ENSG00000080618	7222.35	7503.55	30124.4	32449.8	32657.1	38096.5	CPB2
ENSG00000080709	12.9473	9.73103	84.7276	66.0251	258.914	218.501	KCNN2
ENSG00000080802	352.106	299.758	99.2579	87.6127	110.516	105.644	CNOT4
ENSG00000080815	2139.09	2220.72	1064.26	1145.56	1766.18	2058.82	PSEN1
ENSG00000080819	331.358	296.785	529.716	491.918	636.692	640.315	CPOX
ENSG00000080822	619.869	568.264	559.162	531.486	477.06	491.069	CLDND1
ENSG00000080823	68.7948	50.7478	22.9279	17.536	7.65363	6.33939	MOK
ENSG00000080824	13338.3	14175.1	4807.79	5297.56	3834.85	4576.07	HSP90AA1
ENSG00000080839	97.9384	102.117	88.4991	95.6728	62.4683	73.1347	RBL1
ENSG00000080845	181.306	184.197	48.2931	50.8698	57.4026	65.4819	DLGAP4
ENSG00000080910	12.8641	13.1573	122.714	130.133	103.423	118.774	CFHR2
ENSG00000080947	38.6609	22.9804	34.8171	21.4577	14.3683	9.58978	CROCCP3
ENSG00000080986	46.5104	27.7454	17.0889	10.5696	9.45507	6.33322	NDC80
ENSG00000081014	1119.74	1179.54	267.644	292.321	341.829	404.32	AP4E1
ENSG00000081019	624.82	587.473	314.982	307.06	449.47	474.518	RSBN1
ENSG00000081026	1168.09	974.549	579.901	501.631	941.785	882.261	MAGI3
ENSG00000081041	954.553	1046.48	566.659	644.105	253.273	311.772	CXCL2
ENSG00000081051	70.5475	62.6103	35.4363	32.6074	93.6575	93.3309	AFP
ENSG00000081052	33.8304	37.1396	7.95084	9.04998	4.48282	5.52587	COL4A4
ENSG00000081059	11.3731	16.8349	7.89306	12.1138	14.8789	24.7298	TCF7
ENSG00000081087	2332.73	2317.22	945.375	973.668	507.274	565.801	OSTM1
ENSG00000081148	23.0692	22.9342	25.622	26.41	1.88857	2.10815	IMPG2
ENSG00000081154	1984.83	1724.36	1075.41	968.69	1131.72	1103.98	PCNP
ENSG00000081177	582.26	539.624	233.64	224.505	315.33	328.139	EXD2
ENSG00000081181	242.507	308.024	58.6531	77.2424	29.5213	42.1031	ARG2
ENSG00000081189	333.077	324.665	525.87	531.465	117.924	129.066	MEF2C
ENSG00000081237	204.633	219.22	617.714	686.113	139.956	168.35	PTPRC
ENSG00000081307	1000.48	933.747	512.056	495.498	515.288	539.994	UBA5
ENSG00000081320	203.01	226.89	254.94	295.421	139.785	175.42	STK17B
ENSG00000081377	817.659	743.953	586.046	552.853	1090.08	1113.65	CDC14B
ENSG00000081386	497.985	496.976	308.332	319.038	268.633	301.021	ZNF510
ENSG00000081479	39.4569	37.2594	47.4657	46.4727	28.4767	30.1941	LRP2
ENSG00000081665	318.749	301.219	63.0469	61.7734	21.7781	23.1085	ZNF506
ENSG00000081692	525.287	476.737	371.078	349.182	341.849	348.366	JMJD4
ENSG00000081721	267.538	221.11	198.89	170.428	160.219	148.681	DUSP12
ENSG00000081760	491.101	444.588	139.143	130.603	160.796	163.449	AACS
ENSG00000081791	906.703	783.903	840.277	753.224	449.706	436.561	DELE1
ENSG00000081803	1193.94	1098.3	633.258	603.982	476.764	492.449	CADPS2
ENSG00000081818	0.227082	0.770781	1.55544	5.47402	0.207411	0.790496	PCDHB4
ENSG00000081853	15.7599	7.65565	5.92142	2.98235	3.86134	2.10613	PCDHGA2
ENSG00000081870	225.9	228.173	154.662	161.971	220.949	250.588	HSPB11
ENSG00000081913	550.758	472.84	324.259	288.636	593.769	572.387	PHLPP1
ENSG00000081923	3155.09	2882.39	1085.83	1028.51	742.586	761.741	ATP8B1
ENSG00000081985	0.503734	0.496202	7.41677	7.5749	5.23465	5.7898	IL12RB2
ENSG00000082014	38.3466	35.42	7.6714	7.34685	3.4347	3.5623	SMARCD3
ENSG00000082068	466.212	435.753	315.827	306.063	231.026	242.458	WDR70
ENSG00000082074	79.3986	74.684	221.731	216.244	50.5974	53.4395	FYB1
ENSG00000082126	12.1926	13.7582	2.77305	3.24434	1.32247	1.6756	MPP4
ENSG00000082146	1007.87	912.601	1171.77	1100.08	1589.77	1616.33	STRADB
ENSG00000082153	3713.66	3575.86	1990.8	1987.52	1745.82	1887.55	BZW1
ENSG00000082196	58.7475	54.8416	51.9009	50.2343	33.1812	34.7803	C1QTNF3
ENSG00000082212	705.119	686.691	679.076	685.681	367.762	402.147	ME2
ENSG00000082213	558.032	501.218	314.976	293.325	360.367	363.439	C5orf22
ENSG00000082258	2056.18	1976.71	1010.73	1007.44	772.224	833.573	CCNT2
ENSG00000082269	1580.74	1671	265.618	291.125	353.755	419.892	FAM135A
ENSG00000082397	121.18	138.048	412.866	487.653	95.1965	121.769	EPB41L3
ENSG00000082438	2277.31	1738.21	1223.84	968.518	1723.24	1476.88	COBLL1
ENSG00000082512	101.024	103.026	77.6306	82.0849	7.47846	8.56361	TRAF5
ENSG00000082515	287.948	272.141	186.289	182.546	154.104	163.535	MRPL22
ENSG00000082516	695.493	608.838	264.988	240.514	206.112	202.596	GEMIN5
ENSG00000082641	4178.22	3696.58	3235.06	2967.53	6908.81	6863.26	NFE2L1
ENSG00000082684	0.29854	1.71867	0.569994	3.40224	0.133747	0.864559	SEMA5B
ENSG00000082701	1395.4	1243.38	629.88	581.926	580.846	581.145	GSK3B
ENSG00000082781	3247.91	3938.43	2482.26	3120.83	1295.23	1763.54	ITGB5
ENSG00000082805	1076.14	1022.06	454.406	447.464	452.793	482.867	ERC1
ENSG00000082898	3829.16	3697.86	2072.6	2075.23	3082.87	3342.88	XPO1
ENSG00000082929	40.9489	41.0453	145.98	151.711	15.6314	17.5929	LINC01587
ENSG00000082996	1744.15	1651.78	1780.55	1748.34	1679.81	1786.28	RNF13
ENSG00000083067	1.97829	2.02032	4.85741	5.14325	7.00229	8.02948	TRPM3
ENSG00000083093	528.875	398.437	341.399	266.669	287.618	243.299	PALB2
ENSG00000083097	1502.57	1424.72	1018.56	1001.36	1159.77	1234.77	DOP1A
ENSG00000083099	947.437	919.835	648.247	652.537	477.55	520.592	LYRM2
ENSG00000083123	482.569	397.31	682.729	582.805	953.531	881.504	BCKDHB
ENSG00000083168	1146.25	1159.59	529.601	555.491	543.782	617.686	KAT6A
ENSG00000083223	4005.79	3634.89	1758.68	1654.61	2210.91	2252.65	TUT7
ENSG00000083290	354.213	361.049	226.573	239.45	239.823	274.48	ULK2
ENSG00000083307	20.3123	16.7022	5.95988	5.08109	6.74566	6.22813	GRHL2
ENSG00000083312	6930.68	6634.15	3220.33	3196.05	2218.13	2384.05	TNPO1
ENSG00000083444	2062.61	1833.33	1094.32	1008.5	1491.86	1488.93	PLOD1
ENSG00000083454	12.1613	9.81045	2.17876	1.82231	0.524951	0.475496	P2RX5
ENSG00000083457	125.671	146.791	156.842	189.947	66.3114	86.9707	ITGAE
ENSG00000083520	1820.67	1628.38	1377.22	1277.12	1125.15	1129.94	DIS3
ENSG00000083535	681.388	511.401	599.067	466.173	307.595	259.219	PIBF1
ENSG00000083544	478.697	412.435	354.103	316.322	370.522	358.449	TDRD3
ENSG00000083635	105.498	115.184	38.8347	43.9615	62.6993	76.8652	NUFIP1
ENSG00000083642	1055.68	970.146	474.962	452.553	551.479	569.055	PDS5B
ENSG00000083720	133.409	131.526	23.7343	24.261	6.63595	7.34596	OXCT1
ENSG00000083799	3732.66	3563.06	1624.62	1607.9	1564.96	1677.37	CYLD
ENSG00000083807	123.917	95.9934	4235.99	3402.28	9728.95	8462.43	SLC27A5
ENSG00000083812	164.027	156.046	91.079	89.8381	82.0408	87.6369	ZNF324
ENSG00000083814	129.982	130.022	89.2499	92.5643	11.7187	13.1622	ZNF671
ENSG00000083817	113.438	87.7321	65.7959	52.7599	62.9325	54.6506	ZNF416
ENSG00000083828	150.605	173.424	89.0906	106.367	102.4	132.399	ZNF586
ENSG00000083838	60.1012	50.5834	58.8029	51.3131	49.8957	47.1527	ZNF446
ENSG00000083844	691.588	664.412	378.709	377.225	288.558	311.274	ZNF264
ENSG00000083845	5493.82	4982.97	3099.82	2915.11	1783.31	1816.18	RPS5
ENSG00000083857	23359	21670.6	3801.69	3656.77	4851.6	5053.83	FAT1
ENSG00000083937	1377.73	1271.9	1043.75	999.064	1025.72	1063.26	CHMP2B
ENSG00000084070	350.348	341.466	631.464	638.119	1124.63	1230.77	SMAP2
ENSG00000084072	567.933	515.811	395.749	372.664	352.507	359.484	PPIE
ENSG00000084073	2784.36	2451.63	1288.45	1176.26	1195.89	1182.34	ZMPSTE24
ENSG00000084090	2516.81	2377.49	1999.36	1958.23	2340.22	2482.24	STARD7
ENSG00000084092	516.494	479.983	306.99	295.795	308.259	321.659	NOA1
ENSG00000084093	2211.5	2151.52	753.923	760.483	785.129	857.666	REST
ENSG00000084110	1200.68	1380.52	1837.22	2190.18	2181.11	2815.85	HAL
ENSG00000084112	746.788	677.31	252.508	237.449	487.235	496.189	SSH1
ENSG00000084207	1026.36	1072.54	287.957	311.994	91.3036	107.132	GSTP1
ENSG00000084234	11515.4	10721.7	10009	9662.24	9130.1	9545.07	APLP2
ENSG00000084444	107.114	102.644	49.1587	48.8418	97.1168	104.496	FAM234B
ENSG00000084453	7.26231	2.53823	27.873	10.1006	98.8371	38.7878	SLCO1A2
ENSG00000084463	342.961	340.394	196.767	202.485	258.58	288.172	WBP11
ENSG00000084623	2353.36	2461.61	1465.26	1589.09	1621.59	1904.55	EIF3I
ENSG00000084636	125.863	120.037	7.03935	6.9607	0.965236	1.03364	COL16A1
ENSG00000084652	2550.3	2260.11	1767.17	1623.76	1414.98	1408.02	TXLNA
ENSG00000084674	184135	155079	156180	136379	161976	153174	APOB
ENSG00000084676	967.158	932.793	561.505	561.495	720.982	780.785	NCOA1
ENSG00000084693	220.324	212.74	184.895	185.105	161.265	174.843	AGBL5
ENSG00000084710	25.888	16.2149	10.9451	7.10787	3.50766	2.46691	EFR3B
ENSG00000084731	177.294	186.767	26.3522	28.7823	11.955	14.1407	KIF3C
ENSG00000084733	3807.11	3823.24	1731.82	1803.2	1425.69	1607.61	RAB10
ENSG00000084734	487.137	418.616	594.696	529.864	1449.15	1398.29	GCKR
ENSG00000084754	4072.07	3510.47	3342.5	2987.63	3857.24	3733.76	HADHA
ENSG00000084764	151.239	137.066	81.4848	76.5676	79.8693	81.276	MAPRE3
ENSG00000084774	278.864	232.117	98.8235	85.2864	78.8679	73.7114	CAD
ENSG00000085063	21834.2	22026.4	9894.05	10348.7	5788.48	6556.77	CD59
ENSG00000085117	695.601	723.049	785.636	846.708	673.748	786.365	CD82
ENSG00000085265	9.44289e-08	6.9281e-08	19.3215	14.6979	13.702	11.2879	FCN1
ENSG00000085274	895.319	865.599	674.18	675.802	497.26	539.811	MYNN
ENSG00000085276	468.802	450.531	389.2	387.804	61.0063	65.8307	MECOM
ENSG00000085365	1503.87	1417.23	832.553	813.48	975.395	1032.12	SCAMP1
ENSG00000085377	435.159	428.658	283.542	289.591	341.959	378.229	PREP
ENSG00000085382	154.583	140.805	98.795	93.3031	90.9375	93.0076	HACE1
ENSG00000085415	880.1	886.117	476.047	496.951	414.007	468.044	SEH1L
ENSG00000085433	306.474	233.042	175.855	138.643	100.709	85.9853	WDR47
ENSG00000085449	1980.84	1761.22	1037.01	955.987	1135.42	1133.54	WDFY1
ENSG00000085465	72.7614	61.8069	148.681	130.947	229.13	218.543	OVGP1
ENSG00000085491	480.799	557.004	282.395	339.2	80.0748	104.162	SLC25A24
ENSG00000085511	829.961	730.135	538.716	491.372	660.979	652.909	MAP3K4
ENSG00000085514	17.446	21.5845	83.4244	107.015	21.7899	30.2706	PILRA
ENSG00000085552	9.44414	5.46344	37.5599	22.5285	59.0207	38.3378	IGSF9
ENSG00000085563	6907.04	7362.91	2716.52	3002.45	1297.59	1553.16	ABCB1
ENSG00000085644	23.8498	15.4444	21.4001	14.3684	20.8371	15.1511	ZNF213
ENSG00000085662	1965.42	1930.88	412.291	419.959	116.891	128.943	AKR1B1
ENSG00000085719	3777.44	3435.23	2360.69	2225.88	2665.67	2721.97	CPNE3
ENSG00000085721	9.22266	6.71048	14.8146	11.1761	2.75991	2.25482	RRN3
ENSG00000085733	3155.5	3202.47	1385.07	1457.44	1324.76	1509.64	CTTN
ENSG00000085741	6.61662	6.39587	36.4583	36.5397	75.0595	81.4683	WNT11
ENSG00000085760	1305.62	1215.89	997.864	963.5	1149.65	1202.15	MTIF2
ENSG00000085788	1016.35	937.282	651.467	622.908	686.118	710.468	DDHD2
ENSG00000085831	201.642	170.252	43.5094	38.0889	182.301	172.829	TTC39A
ENSG00000085832	2286.61	2123.79	1500.26	1444.74	1725.09	1799.07	EPS15
ENSG00000085840	48.597	28.839	13.1398	8.08469	7.2519	4.83216	ORC1
ENSG00000085871	988.119	936.096	1875.83	1842.51	1457.44	1550.32	MGST2
ENSG00000085872	63.3445	56.9315	52.3887	48.8186	139.824	141.106	CHERP
ENSG00000085982	1459.4	1382.77	581.751	571.501	606.159	644.882	USP40
ENSG00000085998	1194.59	1132.35	740.597	727.86	745.952	793.946	POMGNT1
ENSG00000085999	9.87033	2.22829	3.21555	0.752663	1.62558e-07	4.12067e-08	RAD54L
ENSG00000086015	426.611	399.353	97.4186	94.5521	156.886	164.903	MAST2
ENSG00000086061	4351.5	4220.43	2691.39	2706.45	4376.55	4766.16	DNAJA1
ENSG00000086062	2239.88	2297.19	703.519	748.088	780.265	898.532	B4GALT1
ENSG00000086065	1236.35	1168.53	834.776	818.032	761.167	807.782	CHMP5
ENSG00000086102	1313.87	1134.33	1043.09	933.711	1101.14	1067.46	NFX1
ENSG00000086189	392.346	357.681	140.794	133.081	150.198	153.748	DIMT1
ENSG00000086200	913.862	862.254	542.528	530.739	328.551	348.078	IPO11
ENSG00000086205	266.283	237.079	544.324	502.472	613.086	612.901	FOLH1
ENSG00000086232	1453.97	1390.24	889.277	881.612	1077.38	1156.71	EIF2AK1
ENSG00000086289	1438.13	1248.96	537.892	484.341	321.565	313.573	EPDR1
ENSG00000086300	1381.41	1324.39	2361.18	2347.07	1760.02	1894.65	SNX10
ENSG00000086475	1029.25	990.511	816.378	814.584	677.362	731.947	SEPHS1
ENSG00000086504	806.681	854.404	446.3	490.109	659.648	784.499	MRPL28
ENSG00000086544	841.887	825.565	570.85	580.395	693.521	763.617	ITPKC
ENSG00000086548	3.08494	3.92777	12.1373	16.0223	20.3771	29.1313	CEACAM6
ENSG00000086589	485.75	458.118	289.812	283.391	275.904	292.173	RBM22
ENSG00000086598	9700.58	9301.94	8450.72	8401.84	6386.37	6876.21	TMED2
ENSG00000086619	1169.31	1163.22	834.767	861.004	555.267	620.235	ERO1B
ENSG00000086666	1987.59	1791.48	1375.99	1285.89	1965.89	1989.59	ZFAND6
ENSG00000086696	1701.96	1966.48	3792.55	4543.34	3134.47	4066.52	HSD17B2
ENSG00000086730	47.8201	55.2111	118.92	142.356	33.1708	43.0022	LAT2
ENSG00000086827	852.733	857.288	472.918	492.952	477.34	538.84	ZW10
ENSG00000086848	249.549	261.716	111.392	121.125	166.354	195.897	ALG9
ENSG00000086991	19.4224	10.8474	29.4436	17.0498	8.62281	5.40745	NOX4
ENSG00000087008	1624.81	1307.29	284.701	237.499	808.696	730.587	ACOX3
ENSG00000087053	630.737	548.757	173.821	156.798	71.8024	70.1439	MTMR2
ENSG00000087074	631.625	695.811	308.322	352.161	196.521	243.085	PPP1R15A
ENSG00000087076	33.2911	22.5061	121.396	85.0903	214.475	162.805	HSD17B14
ENSG00000087077	1631.42	1522.71	638.167	617.578	809.606	848.487	TRIP6
ENSG00000087085	49.1801	79.8913	23.1524	38.9952	15.3291	27.9605	ACHE
ENSG00000087086	52785.2	47943.9	60804.6	57261.4	34409.8	35093.2	FTL
ENSG00000087087	319.191	258.421	229.794	192.895	267.575	243.244	SRRT
ENSG00000087088	710.035	784.349	213.171	244.153	113.585	140.886	BAX
ENSG00000087095	460.057	399.832	354.592	319.521	268.732	262.243	NLK
ENSG00000087111	166.589	158.974	101.999	100.921	133.23	142.758	PIGS
ENSG00000087116	169.446	181.328	248.047	275.215	30.736	36.9317	ADAMTS2
ENSG00000087152	928.967	930.02	484.605	503.019	489.933	550.742	ATXN7L3
ENSG00000087157	296.211	282.33	187.042	184.841	269.098	287.995	PGS1
ENSG00000087191	1122.28	1101.77	585.257	595.722	532.691	587.201	PSMC5
ENSG00000087206	419.937	416.763	261.804	269.393	236.625	263.685	UIMC1
ENSG00000087237	20.0796	29.4291	21.4092	32.5332	5.36729	8.83277	CETP
ENSG00000087245	29.1212	63.0486	8.64697	19.4104	0.881416	2.14272	MMP2
ENSG00000087253	125.271	121.846	150.288	151.562	42.8253	46.7713	LPCAT2
ENSG00000087258	66.696	40.8644	162.737	103.379	46.5739	32.041	GNAO1
ENSG00000087263	966.02	922.195	406.575	402.421	321.488	344.604	OGFOD1
ENSG00000087266	353.037	275.608	625.379	506.198	873.632	765.807	SH3BP2
ENSG00000087269	838.376	788.22	476.321	464.316	700.544	739.543	NOP14
ENSG00000087274	2455.43	2306.38	1391.89	1355.55	1347.49	1421.17	ADD1
ENSG00000087299	120.465	91.4705	231.325	182.115	259.911	221.596	L2HGDH
ENSG00000087301	162.507	174.916	262.105	292.507	336.47	406.652	TXNDC16
ENSG00000087302	1620.6	1495.02	1076.71	1029.86	719.128	744.9	RTRAF
ENSG00000087303	329.007	281.219	271.428	240.546	61.2562	58.7906	NID2
ENSG00000087338	446.843	471.969	278.425	304.911	299.191	354.835	GMCL1
ENSG00000087365	1454.51	1325.07	859.385	811.739	957.444	979.391	SF3B2
ENSG00000087448	930.093	992.804	403.58	446.655	356.56	427.355	KLHL42
ENSG00000087460	3664.22	3506.96	2269.86	2252.44	2114.99	2272.88	GNAS
ENSG00000087470	2051.24	1985.42	631.814	634.061	699.72	760.467	DNM1L
ENSG00000087494	2.5711	12.1779	4.22001e-08	2.0724e-07	0.483442	2.5711	PTHLH
ENSG00000087502	1652.64	1560.26	883.394	864.722	833.414	883.482	ERGIC2
ENSG00000087586	186.528	126.385	55.3259	38.8674	53.5518	40.7423	AURKA
ENSG00000087589	8.03898e-08	7.86647e-08	18.8717	19.1467	9.49951	10.4376	CASS4
ENSG00000087884	259.406	245.932	249.242	244.996	255.806	272.31	AAMDC
ENSG00000087903	16.8449	33.7363	2.9603	6.1471	8.58918	19.3153	RFX2
ENSG00000087995	373.224	396.148	225.837	248.535	187.9	223.941	METTL2A
ENSG00000088002	4.31875	0.699892	0.85463	0.1436	0.844491	0.153669	SULT2B1
ENSG00000088035	227.51	222.081	202.231	204.673	139.08	152.439	ALG6
ENSG00000088038	2.44804	1.57307	2.38775	1.59083	1.16228	0.838611	CNOT3
ENSG00000088179	1378.98	1194.55	535.899	481.323	555.14	539.971	PTPN4
ENSG00000088205	1698.16	1671.82	1206.93	1231.96	1100.97	1217.04	DDX18
ENSG00000088247	352.854	369.01	219.995	238.54	258.88	303.991	KHSRP
ENSG00000088256	633.04	721.549	415.87	491.47	647.11	828.193	GNA11
ENSG00000088298	676.059	614.391	384.936	362.705	433.55	442.404	EDEM2
ENSG00000088305	67.124	47.8239	16.0735	11.8736	10.5129	8.41026	DNMT3B
ENSG00000088325	140.699	143.228	38.9754	41.1371	63.8289	72.9584	TPX2
ENSG00000088340	6.09624	3.87219	14.4046	9.48637	5.28549	3.76963	FER1L4
ENSG00000088356	379.512	357.259	149.785	146.194	79.206	83.7212	PDRG1
ENSG00000088367	39.1055	28.4569	17.5227	13.2207	10.4635	8.54956	EPB41L1
ENSG00000088386	355.99	324.304	335.184	316.594	544.009	556.467	SLC15A1
ENSG00000088387	1263.88	1255.99	713.012	734.651	488.214	544.764	DOCK9
ENSG00000088448	2659	2518.93	981.995	964.518	990.293	1053.37	ANKRD10
ENSG00000088451	296.195	291.844	307.316	313.951	634.304	701.76	TGDS
ENSG00000088538	20.4933	10.5694	2.07396e-07	1.10903e-07	0.632205	0.366113	DOCK3
ENSG00000088543	138.64	114.484	102.484	87.7444	150.547	139.588	C3orf18
ENSG00000088682	848.459	810.127	697.431	690.443	1042.3	1117.46	COQ9
ENSG00000088726	2.28295	1.72891	1.1183	0.878092	1.62048	1.37797	TMEM40
ENSG00000088727	59.2004	39.1471	29.2082	20.0255	11.4898	8.53115	KIF9
ENSG00000088756	39.879	32.1113	11.4517	9.56068	3.67523	3.3229	ARHGAP28
ENSG00000088766	1051.05	984.15	2559.59	2484.91	2714.71	2854.17	CRLS1
ENSG00000088808	210.006	185.548	96.8781	88.7471	116.956	116.028	PPP1R13B
ENSG00000088812	4951.85	4423.11	3602.53	3336.36	3478.8	3489.06	ATRN
ENSG00000088826	832.212	809.922	93.0978	93.9406	104.191	113.857	SMOX
ENSG00000088827	18.1812	16.8569	110.504	106.228	55.8156	58.1073	SIGLEC1
ENSG00000088832	1617.36	1752.81	716.923	805.573	502.618	611.624	FKBP1A
ENSG00000088833	818.312	724.966	426.259	391.54	370.429	368.487	NSFL1C
ENSG00000088836	14.5439	17.395	0.893002	1.10739	0.856075	1.14967	SLC4A11
ENSG00000088854	915.017	783.501	352.335	312.803	191.356	183.981	C20orf194
ENSG00000088876	220.527	202.043	104.58	99.3422	137.45	141.399	ZNF343
ENSG00000088881	28.0796	29.7799	52.9366	58.2095	18.8043	22.3928	EBF4
ENSG00000088882	3.24289	6.68672	1.90165	4.06553	0.917877	2.12513	CPXM1
ENSG00000088888	1254.92	1068.35	821.836	725.415	827.706	791.211	MAVS
ENSG00000088899	607.305	529.203	286.855	259.169	334.3	327.092	LZTS3
ENSG00000088926	933.482	774.152	1822.27	1566.89	2675.98	2491.85	F11
ENSG00000088930	2963.14	2790.91	1644.32	1605.78	1626.12	1719.76	XRN2
ENSG00000088970	164.633	163.204	151.419	155.633	216.696	241.204	KIZ
ENSG00000088986	3066.27	3026.43	1497.94	1532.92	846.566	938.208	DYNLL1
ENSG00000088992	234.739	392.094	14.3058	24.7755	7.35963	13.8032	TESC
ENSG00000089006	1181.82	1103.21	1039.02	1005.62	898.731	942.01	SNX5
ENSG00000089009	3510.95	3308.76	1865.11	1822.42	1254.15	1327.12	RPL6
ENSG00000089012	0.558598	5.47877	0.356328	3.62357	0.0831439	0.915655	SIRPG
ENSG00000089022	583.045	525.379	349.753	326.766	337.998	341.982	MAPKAPK5
ENSG00000089041	154.65	129.23	261.184	226.289	324.611	304.574	P2RX7
ENSG00000089048	636.726	619.862	331.192	334.293	216.73	236.909	ESF1
ENSG00000089050	981.207	980.808	929.419	963.252	742.897	833.818	RBBP9
ENSG00000089053	2543.85	2255.82	1742.05	1601.69	1652.52	1645.43	ANAPC5
ENSG00000089057	441.851	429.588	710.145	715.861	882.449	963.353	SLC23A2
ENSG00000089060	357.832	317.547	276.283	254.207	280.469	279.469	SLC8B1
ENSG00000089063	1309.06	1155.24	1687.46	1544.02	1562.43	1548.23	TMEM230
ENSG00000089091	50.0524	22.1843	24.6235	11.3155	8.09932	4.03076	DZANK1
ENSG00000089094	235.313	220.653	151.282	147.081	153.103	161.201	KDM2B
ENSG00000089101	0.912685	4.03853	1.08463	4.9761	2.72193e-08	1.35238e-07	CFAP61
ENSG00000089123	238.274	197.946	123.49	106.367	160.026	149.272	TASP1
ENSG00000089127	780.145	758.895	854.024	861.354	1492.97	1630.71	OAS1
ENSG00000089154	1688.89	1383.84	553.648	470.352	823.313	757.475	GCN1
ENSG00000089157	8192.9	7508.09	6658.07	6326.23	3769.75	3879.03	RPLP0
ENSG00000089159	288.078	239.252	162.724	140.12	224.515	209.367	PXN
ENSG00000089163	64.3995	60.9257	65.04	63.7975	114.31	121.429	SIRT4
ENSG00000089177	563.222	553.642	359.096	365.985	341.336	376.747	KIF16B
ENSG00000089195	218.469	252.313	98.2836	117.689	123.608	160.293	TRMT6
ENSG00000089220	8883.73	7327.73	15286.8	13073.6	24467.5	22661.2	PEBP1
ENSG00000089234	698.787	648.058	399.346	383.993	366.919	382.084	BRAP
ENSG00000089248	2396.46	2163.37	2451.22	2294.29	2439.95	2473.21	ERP29
ENSG00000089280	472.532	422.57	206.486	191.453	113.3	113.767	FUS
ENSG00000089327	116.732	126.102	72.8367	81.5809	29.2663	35.4994	FXYD5
ENSG00000089335	892.812	788.205	882.089	807.414	607.122	601.831	ZNF302
ENSG00000089351	197.311	165.582	115.504	100.499	65.217	61.4526	GRAMD1A
ENSG00000089356	0.956071	2.02644	4.72719	10.3885	3.24908	7.73256	FXYD3
ENSG00000089486	3.84904	4.13758	1.89357	2.11047	1.36285	1.64498	CDIP1
ENSG00000089505	14.9616	24.773	6.99387	12.0066	1.41044	2.62224	CMTM1
ENSG00000089558	1.60128	2.40413	0.390561	0.607973	5.42019e-08	9.13744e-08	KCNH4
ENSG00000089597	4372.7	3743.93	2584.57	2294.41	3212.89	3088.82	GANAB
ENSG00000089639	78.9765	57.1022	70.3253	52.7195	32.2368	26.1714	GMIP
ENSG00000089685	101.806	105.263	10.1499	10.8809	19.8068	22.995	BIRC5
ENSG00000089692	0.478157	0.522239	5.14754	5.82912	22.9663	28.165	LAG3
ENSG00000089693	1461.39	1390.86	1011.97	998.593	1384.1	1479.12	MLF2
ENSG00000089775	272.009	253.937	218.326	211.326	365.228	382.848	ZBTB25
ENSG00000089818	614.073	552.5	381.687	356.061	394.542	398.588	NECAP1
ENSG00000089847	20.5619	8.82305	13.0846	5.82131	34.1803	16.4684	ANKRD24
ENSG00000089876	1474.64	1389.57	853.417	833.796	873.973	924.721	DHX32
ENSG00000089902	504.119	466.751	302.613	290.5	325.895	338.805	RCOR1
ENSG00000089916	1727.11	1877.02	598.39	674.276	504.905	616.137	GPATCH2L
ENSG00000090006	31.9774	35.8096	12.1202	14.0725	5.73064	7.20574	LTBP4
ENSG00000090013	1384.58	1251.53	2473.76	2318.38	3471.88	3523.77	BLVRB
ENSG00000090020	18.1253	11.9662	12.4482	8.52085	15.4896	11.4824	SLC9A1
ENSG00000090054	735.008	716.574	429.111	433.754	315.651	345.537	SPTLC1
ENSG00000090060	5879.47	5317.79	2932.82	2750.32	2566.44	2606.41	PAPOLA
ENSG00000090061	203.854	212.952	61.0683	66.1427	61.4905	72.1256	CCNK
ENSG00000090097	545.734	430.362	101.657	83.118	80.8949	71.6297	PCBP4
ENSG00000090104	39.4218	67.1691	46.8901	82.8359	70.4688	134.818	RGS1
ENSG00000090238	78.4485	86.7326	117.253	134.409	319.283	396.363	YPEL3
ENSG00000090263	661.677	583.913	557.281	509.896	618.984	613.339	MRPS33
ENSG00000090266	1092.5	1026.39	926.526	902.512	696.665	734.909	NDUFB2
ENSG00000090273	876.936	961.891	566.346	644.086	587.236	723.252	NUDC
ENSG00000090316	941.746	868.418	472.512	451.765	488.048	505.331	MAEA
ENSG00000090339	3472.37	4301.8	1060.61	1362.34	665.243	925.389	ICAM1
ENSG00000090372	414.682	431.906	230.422	248.83	255.638	298.965	STRN4
ENSG00000090376	144.074	133.039	162.386	155.469	64.3029	66.6718	IRAK3
ENSG00000090382	735.878	807.671	519.658	591.359	291.056	358.695	LYZ
ENSG00000090432	826.636	810.656	412.261	419.178	579.705	638.335	MUL1
ENSG00000090447	15.6355	15.3555	38.1765	38.8734	50.1565	55.3094	TFAP4
ENSG00000090470	287.594	268.49	223.036	215.888	208.697	218.768	PDCD7
ENSG00000090487	836.165	769.461	1143.08	1090.62	2879.13	2974.91	SPG21
ENSG00000090512	39.6524	37.5944	551.473	542.103	1109.85	1181.5	FETUB
ENSG00000090520	1460.4	1550.53	589.525	648.957	326.145	388.811	DNAJB11
ENSG00000090530	115.391	135.845	20.9807	25.6094	9.48516	12.5383	P3H2
ENSG00000090534	35.2855	20.9	39.2904	24.1291	31.6768	21.0674	THPO
ENSG00000090539	220.436	188.103	266.955	236.188	183.623	175.938	CHRD
ENSG00000090565	2.74323	2.23786	2.17062	1.83594	1.04466	0.956901	RAB11FIP3
ENSG00000090581	728.948	668.925	612.994	583.233	602.088	620.383	GNPTG
ENSG00000090612	914.728	997.628	583.418	659.723	501.7	614.383	ZNF268
ENSG00000090615	1183.33	1096.52	472.147	453.621	449.366	467.553	GOLGA3
ENSG00000090621	934.721	811.886	482.425	434.458	466.906	455.367	PABPC4
ENSG00000090659	6.16815	4.8559	27.3787	22.3476	3.19187	2.82149	CD209
ENSG00000090661	704.079	558.152	581.181	477.691	748.356	666.129	CERS4
ENSG00000090674	150.615	143.992	190.853	189.179	130.514	140.102	MCOLN1
ENSG00000090686	1080.15	1000.97	605.273	581.558	528.857	550.294	USP48
ENSG00000090857	508.915	510.065	262.964	273.262	248.361	279.5	PDPR
ENSG00000090861	2601.22	2145.72	1800.88	1540.23	1408.5	1304.58	AARS
ENSG00000090863	2036.08	1853.25	1007.8	951.083	1185.31	1211.4	GLG1
ENSG00000090905	1125.43	1043.95	664.899	639.471	764.272	796.027	TNRC6A
ENSG00000090924	57.5432	64.1945	20.925	24.2033	19.9773	25.0242	PLEKHG2
ENSG00000090971	74.1889	56.4323	51.875	40.9121	52.4849	44.8272	NAT14
ENSG00000090975	236.498	156.665	129.665	89.0584	252.173	187.57	PITPNM2
ENSG00000090989	1232.05	1071.45	533.652	481.181	539.563	526.875	EXOC1
ENSG00000091009	555.492	539.249	290.924	292.816	369.374	402.621	RBM27
ENSG00000091039	3753.98	3403.23	1843.49	1732.79	1543.66	1571.35	OSBPL8
ENSG00000091073	22.2946	29.3271	20.488	27.943	7.26115	10.7249	DTX2
ENSG00000091106	49.2778	46.3773	160.536	156.651	38.8204	41.0235	NLRC4
ENSG00000091127	269.244	248.309	155.293	148.492	176.99	183.279	PUS7
ENSG00000091128	1.44454	0.547012	5.73406	2.25131	2.82213	1.19995	LAMB4
ENSG00000091129	31.86	46.8332	1.9742	3.00887	4.86889	8.0363	NRCAM
ENSG00000091136	1135.11	1188.46	709.356	770.039	130.966	153.965	LAMB1
ENSG00000091137	12.6662	6.01817	14.3655	7.07688	7.14439	3.81154	SLC26A4
ENSG00000091140	2437.62	2289.68	1354.5	1319.14	1576.63	1662.87	DLD
ENSG00000091157	693.026	579.595	413.073	358.184	386.606	363.047	WDR7
ENSG00000091164	1085.38	931.851	793.114	706	937.653	903.912	TXNL1
ENSG00000091181	6.4043e-08	1	6.17685e-08	1	5.70365e-08	1	IL5RA
ENSG00000091262	153.106	125.561	94.1222	80.0314	108.765	100.155	ABCC6
ENSG00000091317	4068.98	3631.15	6187.32	5724.88	4918.55	4928.5	CMTM6
ENSG00000091409	4009.38	3831.64	2133.03	2113.53	1839.25	1973.63	ITGA6
ENSG00000091428	88.6312	66.8673	818.443	640.206	828.092	701.495	RAPGEF4
ENSG00000091436	2828.42	2646.43	1827.68	1773.06	2129.9	2237.67	MAP3K20
ENSG00000091483	1859.09	1616.33	2616.25	2358.39	4181.32	4081.91	FH
ENSG00000091490	2015.33	1911.27	587.606	577.784	237.769	253.191	SEL1L3
ENSG00000091513	32169.9	26377.2	264597	224941	199770	183920	TF
ENSG00000091527	9585.94	9151.06	4133.32	4091.11	3370.11	3612.43	CDV3
ENSG00000091536	3.27357	1.75815	1.29272	0.719856	21.6039	13.0282	MYO15A
ENSG00000091542	1309.94	1174.01	1109.53	1031.01	1605.6	1615.75	ALKBH5
ENSG00000091583	17216.6	14587.8	102202	89785.5	55575	52873.8	APOH
ENSG00000091592	29.1844	40.8997	39.7287	57.7268	10.1641	15.994	NLRP1
ENSG00000091622	28.6899	25.5192	11.448	10.5578	4.50262	4.49698	PITPNM3
ENSG00000091640	775.803	810.97	613.278	664.684	512.837	601.938	SPAG7
ENSG00000091651	69.8739	41.4369	17.3004	10.6373	9.53431	6.34863	ORC6
ENSG00000091656	1204.67	1062.47	394.598	360.832	318.28	315.192	ZFHX4
ENSG00000091732	395.756	321.637	238.755	201.185	228.585	208.596	ZC3HC1
ENSG00000091831	90.8597	62.1721	404.779	287.175	173.132	133.021	ESR1
ENSG00000091844	8.74668	2.22842	8.75988	2.31397	1.54856	0.442997	RGS17
ENSG00000091879	245.279	225.637	779.532	743.513	443.215	457.808	ANGPT2
ENSG00000091947	548.669	554.039	271.302	284.046	336.331	381.344	TMEM101
ENSG00000091972	46.4222	56.8349	11.5844	14.705	1.25907	1.73084	CD200
ENSG00000091986	241.167	224.257	45.7308	44.0902	1.46684	1.53155	CCDC80
ENSG00000092010	1801.1	1484.27	1065.97	910.804	1358.84	1257.36	PSME1
ENSG00000092020	398.209	391.664	289.099	294.817	162.006	178.917	PPP2R3C
ENSG00000092036	143.912	128.389	197.136	182.349	345.196	345.794	HAUS4
ENSG00000092068	11.2839	10.7101	23.6759	23.2995	10.1413	10.8081	SLC7A8
ENSG00000092094	200.129	196.123	233.702	237.457	144.878	159.418	OSGEP
ENSG00000092096	4.83247	2.32174	7.96791	3.96912	7.04903	3.80271	SLC22A17
ENSG00000092098	178.416	152.533	123.614	109.573	182.781	175.462	RNF31
ENSG00000092108	1085.23	984.025	715.776	672.927	510.265	519.519	SCFD1
ENSG00000092140	397.676	429.904	211.314	236.851	162.972	197.822	G2E3
ENSG00000092148	8566.04	8086.47	6334.39	6199.95	6627.66	7025.19	HECTD1
ENSG00000092199	5429.5	4928.8	3748.32	3527.95	3120.78	3181	HNRNPC
ENSG00000092200	13.0334	11.8682	31.8897	30.1081	26.1806	26.7687	RPGRIP1
ENSG00000092201	2423.47	2344.13	1142.35	1145.63	883.992	960.089	SUPT16H
ENSG00000092203	1676.35	1457.55	751.314	677.307	808.343	789.176	TOX4
ENSG00000092208	97.6044	88.2921	59.906	56.1859	64.446	65.4587	GEMIN2
ENSG00000092295	10.7486	2.46347	6.36364	1.51218	2.20093e-07	5.66396e-08	TGM1
ENSG00000092330	482.056	423.118	435.976	396.763	403.499	397.672	TINF2
ENSG00000092421	37.4007	25.9225	25.8478	18.5749	14.0603	10.9423	SEMA6A
ENSG00000092439	3866.06	3159.93	3984.55	3376.7	6375.09	5850.79	TRPM7
ENSG00000092445	78.7222	76.1402	28.9597	29.0413	20.0799	21.807	TYRO3
ENSG00000092470	35.1878	36.666	25.5409	27.5939	29.1081	34.0569	WDR76
ENSG00000092529	4.46047	3.50021	3.86529	3.14486	15.9751	14.0759	CAPN3
ENSG00000092531	2335.94	2400.03	946.982	1008.79	634.287	731.744	SNAP23
ENSG00000092607	110.715	101.269	474.479	449.977	477.625	490.54	TBX15
ENSG00000092621	563.183	343.1	1545.89	976.457	1107.12	757.329	PHGDH
ENSG00000092758	4.34787	2.57624	125.041	76.8186	212.154	141.15	COL9A3
ENSG00000092820	2913.72	2636.37	1914.43	1795.98	1524.72	1549.05	EZR
ENSG00000092841	20104.4	19261.9	8387.76	8332.18	4385.03	4717.37	MYL6
ENSG00000092847	771.538	819.426	409.272	450.68	371.666	443.225	AGO1
ENSG00000092853	42.6903	50.1106	14.3296	17.4398	7.43691	9.80194	CLSPN
ENSG00000092871	820.902	849.611	501.211	537.841	745.511	866.368	RFFL
ENSG00000092929	46.5596	59.8804	37.8887	50.523	22.2381	32.1138	UNC13D
ENSG00000092931	367.987	379.171	209.607	223.931	178.726	206.781	MFSD11
ENSG00000092964	718.331	685.781	1139.98	1128.39	323.966	347.28	DPYSL2
ENSG00000092969	2615.47	2314.65	59.4826	54.5795	5.01581	4.9842	TGFB2
ENSG00000092978	502.892	492.19	196.922	199.828	152.936	168.069	GPATCH2
ENSG00000093000	1282.74	1354.07	783.616	857.649	814.672	965.614	NUP50
ENSG00000093009	31.9816	20.7656	3.58114	2.41084	1.74308	1.2708	CDC45
ENSG00000093010	1558.74	1257.72	1412.78	1181.92	5063.26	4587.31	COMT
ENSG00000093072	49.9732	46.5092	214.777	207.249	45.9756	48.0449	ADA2
ENSG00000093100	4.75583	3.21338	2.35463	1.64954	2.84854	2.16111	AC016026.1
ENSG00000093134	642.064	686.411	636.226	705.214	794.228	953.388	VNN3
ENSG00000093144	2792.08	2365.89	1855.43	1630.11	1565.74	1489.72	ECHDC1
ENSG00000093167	1599.93	1474.16	1201.55	1147.86	1659.04	1716.4	LRRFIP2
ENSG00000093183	762.932	741.663	477.635	481.417	495.158	540.485	SEC22C
ENSG00000093217	136.107	105.11	291.407	233.328	329.547	285.759	XYLB
ENSG00000094755	15.6218	17.3401	42.1938	48.5594	62.554	77.9639	GABRP
ENSG00000094804	140.859	83.6397	53.0204	32.6418	50.7912	33.8637	CDC6
ENSG00000094880	854.868	861.045	652.921	681.856	559.873	633.192	CDC23
ENSG00000094914	308.455	244.759	262.896	216.29	264.791	235.922	AAAS
ENSG00000094916	2061.57	2012.89	953.796	965.565	713.442	782.166	CBX5
ENSG00000094963	2.72146	1.24728	13.6717	6.49665	15.8342	8.14847	FMO2
ENSG00000094975	1578.38	1504.54	705.812	697.565	518.118	554.547	SUCO
ENSG00000095002	360.945	321.048	289.88	267.333	214.148	213.876	MSH2
ENSG00000095015	2091.56	1835.42	796.549	724.74	709.58	699.174	MAP3K1
ENSG00000095059	481.906	393.606	377.586	319.757	601.19	551.354	DHPS
ENSG00000095066	225.573	227.449	93.6517	97.9079	103.297	116.951	HOOK2
ENSG00000095139	3442.34	3239.77	1966.93	1919.35	1721.79	1819.53	ARCN1
ENSG00000095203	1710.13	1622.22	1755.65	1726.72	1120.55	1193.52	EPB41L4B
ENSG00000095209	452.629	395.772	611.17	554.076	460.289	451.91	TMEM38B
ENSG00000095261	1254.05	1233.28	732.104	746.492	603.146	666.023	PSMD5
ENSG00000095303	106.858	110.106	73.5345	78.5599	29.655	34.3101	PTGS1
ENSG00000095319	422.382	372.634	139.595	127.689	117.577	116.471	NUP188
ENSG00000095321	515.201	453.331	668.554	609.93	1258.47	1243.37	CRAT
ENSG00000095370	123.907	93.8892	82.7155	64.9847	25.3536	21.5713	SH2D3C
ENSG00000095380	1183.2	1093.91	655.41	628.263	527.675	547.783	NANS
ENSG00000095383	239.13	190.468	249.134	205.743	1461.54	1307.13	TBC1D2
ENSG00000095397	15.8888	21.0488	3.37593	4.63698	12.869	19.1426	WHRN
ENSG00000095485	456.659	453.088	368.952	379.546	216.218	240.88	CWF19L1
ENSG00000095539	53.1328	47.3448	82.0812	75.833	168.459	168.547	SEMA4G
ENSG00000095564	2829.24	2601.31	1978.62	1886.21	2055.38	2121.94	BTAF1
ENSG00000095574	363.877	399.05	169.79	193.06	254.14	312.943	IKZF5
ENSG00000095585	136.094	135.927	285.023	295.157	424.768	476.364	BLNK
ENSG00000095587	4.54282	1.4343	0.751756	0.246091	3.71191	1.31593	TLL2
ENSG00000095596	2016.16	1872.05	3791.44	3650.08	107.617	112.2	CYP26A1
ENSG00000095627	4.2993	4.69876	5.6165	6.36438	3.15278	3.869	TDRD1
ENSG00000095637	909.179	916.451	971.745	1015.59	944.2	1068.67	SORBS1
ENSG00000095713	0.615767	5.3343	0.202599	1.81972	0.185958	1.80882	CRTAC1
ENSG00000095739	741.055	622.998	229.729	200.243	174.001	164.251	BAMBI
ENSG00000095752	17.4245	44.1367	3.27828	8.60972	8.184e-08	2.32768e-07	IL11
ENSG00000095777	30.1908	1.87077	0.938768	0.0603127	0.934033	0.064987	MYO3A
ENSG00000095787	2484.86	2280.31	1332.36	1267.7	1407.82	1450.63	WAC
ENSG00000095794	535.476	452.076	547.035	478.841	401.552	380.656	CREM
ENSG00000095906	706.537	591.844	475.977	413.393	790.524	743.543	NUBP2
ENSG00000095932	2.76623	2.24892	5.39984	4.55166	628.132	573.396	SMIM24
ENSG00000095951	1071.58	1072.45	388.638	403.276	460.436	517.416	HIVEP1
ENSG00000095970	12.0319	18.6786	115.07	185.215	13.2714	23.1339	TREM2
ENSG00000096006	1.74833	3.23294	1.25604e-07	2.40816e-07	7.18311	14.9144	CRISP3
ENSG00000096060	1458.95	1512.49	846.338	909.705	1739.82	2025.24	FKBP5
ENSG00000096063	2281.09	2188.09	900.434	895.528	986.49	1062.51	SRPK1
ENSG00000096070	360.024	340.805	130.136	127.725	185.577	197.25	BRPF3
ENSG00000096080	507.709	510.266	394.866	411.469	505.683	570.662	MRPS18A
ENSG00000096092	499.567	454.292	391.553	369.179	428.315	437.345	TMEM14A
ENSG00000096093	549.891	564.144	130.933	139.273	102.396	117.955	EFHC1
ENSG00000096384	12438.5	11343.4	3892.08	3680.13	4540.98	4649.92	HSP90AB1
ENSG00000096401	1985.13	1938.65	1555.84	1575.36	1352.64	1483.24	CDC5L
ENSG00000096433	231.94	201.278	44.4774	40.019	24.3239	23.7014	ITPR3
ENSG00000096654	222.761	257.478	175.061	209.795	92.751	120.376	ZNF184
ENSG00000096696	9709.01	8647.98	3635.82	3357.74	4311.21	4311.79	DSP
ENSG00000096717	387.153	314.801	406.89	343.033	690.8	630.702	SIRT1
ENSG00000096746	273.247	277.847	107.007	112.816	109.329	124.826	HNRNPH3
ENSG00000096872	361.737	328.873	180.585	170.224	176.295	179.967	IFT74
ENSG00000096968	485.771	408.045	322.863	281.19	240.887	227.2	JAK2
ENSG00000096996	11.5265	16.299	24.8574	36.4438	0.387366	0.615042	IL12RB1
ENSG00000097007	817.018	894.978	271.15	307.961	355.949	437.812	ABL1
ENSG00000097021	250.187	237.159	155.843	153.168	398.079	423.704	ACOT7
ENSG00000097033	2811.13	2740.66	1884.9	1905.32	1386.3	1517.58	SH3GLB1
ENSG00000097046	92.3283	115.165	24.3673	31.5135	11.3208	15.8556	CDC7
ENSG00000097096	312.082	246.465	287.723	235.594	408.345	362.102	SYDE2
ENSG00000099139	337.852	297.624	106.607	97.3713	61.8407	61.1696	PCSK5
ENSG00000099194	15017.7	11276.9	28648.1	22304.3	37409.2	31541.7	SCD
ENSG00000099203	729.778	711.788	724.98	733.146	518.716	568.079	TMED1
ENSG00000099204	7029.02	7005.17	1378.55	1424.46	1245.92	1394.23	ABLIM1
ENSG00000099219	945.431	934.92	351.112	359.994	420.778	467.215	ERMP1
ENSG00000099246	2357	2212.41	1616.54	1573.24	1650.72	1739.79	RAB18
ENSG00000099250	4097.64	3914.4	2357	2334.51	524.939	563.065	NRP1
ENSG00000099251	55.5438	46.0079	38.359	32.9435	72.2387	67.187	HSD17B7P2
ENSG00000099256	31.9302	37.1319	23.1445	27.906	9.51287	12.4215	PRTFDC1
ENSG00000099260	5135.79	4780.75	1525.99	1472.81	1424.66	1489.09	PALMD
ENSG00000099282	946.822	872.738	145.006	138.582	42.2589	43.7373	TSPAN15
ENSG00000099284	187.125	218.329	138.779	167.884	6.48665	8.49807	H2AFY2
ENSG00000099290	593.445	626.966	344.516	377.379	240.728	285.568	WASHC2A
ENSG00000099308	86.3286	81.9503	44.8915	44.184	76.8217	81.884	MAST3
ENSG00000099326	226.747	214.045	112.846	110.447	77.1162	81.739	MZF1
ENSG00000099330	102.052	92.0764	222.54	208.18	386.951	392.015	OCEL1
ENSG00000099331	633.772	569.393	531.635	495.219	327.559	330.437	MYO9B
ENSG00000099337	200.748	241.169	65.162	81.1649	20.4186	27.5432	KCNK6
ENSG00000099338	9.05926	19.0822	4.69176	10.2465	9.20089	21.7613	CATSPERG
ENSG00000099341	2048.34	1935.77	1667.77	1634.15	1403.3	1489.09	PSMD8
ENSG00000099364	134.351	149.542	49.1071	56.6725	36.5946	45.7361	FBXL19
ENSG00000099365	13.1142	15.8428	15.9349	19.9592	14.9479	20.2763	STX1B
ENSG00000099377	1799.68	1472.51	2462.17	2088.75	3352.93	3080.4	HSD3B7
ENSG00000099381	35.6002	38.2147	25.596	28.4875	42.7915	51.5769	SETD1A
ENSG00000099385	187.691	164.508	202.707	184.212	124.042	122.077	BCL7C
ENSG00000099617	6.55635	3.563	8.18226	4.61033	22.4564	13.7029	EFNA2
ENSG00000099622	628.058	582.71	783.157	753.366	772.717	804.993	CIRBP
ENSG00000099624	247.994	229.683	144.641	138.894	344.69	358.457	ATP5F1D
ENSG00000099625	0.765161	2.24078	3.35602e-08	1.019e-07	0.232695	0.765161	CBARP
ENSG00000099769	207.681	139.146	331.876	230.546	797.726	600.135	IGFALS
ENSG00000099783	1150.02	1041.56	622.631	584.675	810.125	823.854	HNRNPM
ENSG00000099785	1061.38	1089.03	626.981	667.008	657.396	757.387	MARCH2
ENSG00000099795	1325.47	1168.52	1164.18	1064.13	1063.62	1052.87	NDUFB7
ENSG00000099797	197.616	187.623	161.208	158.691	237.317	252.995	TECR
ENSG00000099800	899.423	798.774	586.709	540.241	691.484	689.543	TIMM13
ENSG00000099804	996.591	926.816	587.229	566.225	967.891	1010.7	CDC34
ENSG00000099810	1132.32	1044.92	483.675	462.776	535.55	554.922	MTAP
ENSG00000099812	13.962	8.03483	2.52134	1.5044	5.43826	3.51404	MISP
ENSG00000099814	547.746	565.057	231.934	248.074	434.33	503.098	CEP170B
ENSG00000099817	1802.69	1762.64	1057.3	1071.88	1279.15	1404.37	POLR2E
ENSG00000099821	414.436	335.314	316.032	265.112	411.585	373.915	POLRMT
ENSG00000099840	17.6331	18.2994	31.8332	34.2525	27.3864	31.9125	IZUMO4
ENSG00000099849	105.528	108.848	48.8994	52.2952	44.3905	51.4118	RASSF7
ENSG00000099860	911.93	974.166	428.014	474.062	376.017	451.023	GADD45B
ENSG00000099864	17.4773	13.495	43.9188	35.1605	12.8529	11.1435	PALM
ENSG00000099866	3.56408	3.4306	4.00422	3.99617	0.480754	0.519593	MADCAM1
ENSG00000099875	960.227	929.174	713.48	715.829	612.276	665.256	MKNK2
ENSG00000099889	830.227	775.66	417.504	404.427	689.703	723.528	ARVCF
ENSG00000099899	519.368	526.373	406.666	427.327	542.646	617.524	TRMT2A
ENSG00000099901	410.45	381.783	387.159	373.381	512.621	535.393	RANBP1
ENSG00000099904	140.241	105.691	69.5806	54.3692	104.409	88.3523	ZDHHC8
ENSG00000099910	295.812	241.466	220.199	186.363	278.556	255.312	KLHL22
ENSG00000099917	400.795	397.843	59.5816	61.3206	75.8652	84.5572	MED15
ENSG00000099937	3582.4	3268.13	8212.92	7768.31	3553.75	3640.24	SERPIND1
ENSG00000099940	717.684	745.836	315.949	340.433	505.182	589.491	SNAP29
ENSG00000099942	2246.89	1999	1492.89	1377.09	1974.99	1972.94	CRKL
ENSG00000099949	769.214	805.579	299.689	325.414	299.616	352.326	LZTR1
ENSG00000099954	217.981	181.675	237.114	204.898	529.166	495.207	CECR2
ENSG00000099957	4.96777e-08	1.53138e-07	0.239966	0.766963	1.78029	6.1621	P2RX6
ENSG00000099968	1776.2	1630.33	1365.05	1299.07	2208.71	2276.35	BCL2L13
ENSG00000099985	2.44142	5.48546	2.14332	4.993	1.40484	3.5442	OSM
ENSG00000099991	405.387	378.395	130.016	125.828	123.506	129.445	CABIN1
ENSG00000099992	97.4829	80.2371	85.4596	72.931	184.384	170.407	TBC1D10A
ENSG00000099994	3.08753	3.88503	7.22936e-08	9.43164e-08	2.9183	4.12317	SUSD2
ENSG00000099995	245.71	208.091	130.834	114.882	188.405	179.16	SF3A1
ENSG00000099998	11.6443	6.1694	19.4713	10.6962	1.88815	1.12328	GGT5
ENSG00000099999	181.718	165.61	145.104	137.111	148.245	151.701	RNF215
ENSG00000100003	1067.7	1031.45	1759.57	1762.42	5231.61	5674.83	SEC14L2
ENSG00000100012	1.13411e-07	4.15991e-08	0.728564	0.277078	4.22771	1.74122	SEC14L3
ENSG00000100014	1478.83	1315.28	933.513	860.844	1468.48	1466.52	SPECC1L
ENSG00000100023	446.152	369.5	300.187	257.768	242.813	225.799	PPIL2
ENSG00000100024	539.063	426.572	4101.75	3365.32	8705.58	7735.15	UPB1
ENSG00000100027	37.3007	36.6948	50.4886	51.4975	128.806	142.28	YPEL1
ENSG00000100028	907.619	886.972	763.217	773.32	1040.15	1141.35	SNRPD3
ENSG00000100029	810.091	729.537	363.091	339.027	400.187	404.664	PES1
ENSG00000100030	4839.46	4713.41	2192.02	2213.53	2295.28	2510.1	MAPK1
ENSG00000100031	486.021	373.047	332.377	264.512	475.428	409.744	GGT1
ENSG00000100034	844.193	717.676	839.899	740.317	739.427	705.831	PPM1F
ENSG00000100036	42.3321	30.7066	18.3441	13.7963	40.6409	33.1012	SLC35E4
ENSG00000100038	256.317	178.001	174.683	125.776	311.559	242.943	TOP3B
ENSG00000100053	12.7613	10.1557	2.19938	1.81477	3.69566	3.30238	CRYBB3
ENSG00000100055	42.349	39.4894	221.864	214.501	45.7699	47.922	CYTH4
ENSG00000100056	133.374	154.045	87.6094	104.914	95.3212	123.619	ESS2
ENSG00000100058	124.319	119.119	62.1868	61.7798	31.7964	34.2091	CRYBB2P1
ENSG00000100060	61.7275	55.0327	99.8693	92.3164	29.9839	30.0158	MFNG
ENSG00000100065	1005.28	962.958	282.368	280.441	330.722	355.716	CARD10
ENSG00000100068	72.3335	82.0436	35.285	41.4954	136.667	174.055	LRP5L
ENSG00000100075	1362	1185.88	1112.95	1004.73	2279.35	2228.41	SLC25A1
ENSG00000100077	227.854	232.507	337.333	356.898	58.3656	66.8738	GRK3
ENSG00000100079	1.47256e-07	1.24795e-07	3.20123	2.81284	15.3584	14.6147	LGALS2
ENSG00000100083	300.161	273.503	288.062	272.144	227.93	233.2	GGA1
ENSG00000100084	169.387	153.57	65.438	61.5121	106.527	108.444	HIRA
ENSG00000100092	11.8315	5.42971	30.9098	14.7075	7.87598	4.05846	SH3BP1
ENSG00000100095	0.917657	0.0952477	2.69761	0.290308	5.32872	0.621035	SEZ6L
ENSG00000100097	7386.77	7410.58	1691.3	1759.24	341.114	384.252	LGALS1
ENSG00000100099	539.657	567.783	328.657	358.519	350.129	413.63	HPS4
ENSG00000100100	661.008	669.186	509.983	535.304	1065.41	1211.09	PIK3IP1
ENSG00000100104	628.059	674.98	363.628	405.184	389.328	469.813	SRRD
ENSG00000100105	161.86	160.177	187.083	191.955	242.702	269.683	PATZ1
ENSG00000100106	693.75	788.669	491.49	579.31	694.177	886.096	TRIOBP
ENSG00000100109	1522.68	1473.15	807.716	810.215	707.099	768.133	TFIP11
ENSG00000100116	246.381	200.929	359.498	303.974	630.152	577.031	GCAT
ENSG00000100121	5.52066	2.40633	0.69184	0.312662	0.674075	0.329907	GGTLC2
ENSG00000100122	4.61799	7.44484	7.44484	12.4441	5.32013e-08	9.63038e-08	CRYBB1
ENSG00000100124	282.894	282.149	200.255	207.083	149.14	167.021	ANKRD54
ENSG00000100129	2092.31	1857.85	1261.98	1161.83	712.574	710.447	EIF3L
ENSG00000100138	1132.64	1017.84	649.861	605.5	739.021	745.702	SNU13
ENSG00000100139	484.331	561.279	159.516	191.666	173.648	225.957	MICALL1
ENSG00000100146	2.59495e-08	1.17597e-07	0.175135	0.8229	0.8229	4.1873	SOX10
ENSG00000100147	108.845	92.1395	49.0271	43.0307	45.1064	42.8742	CCDC134
ENSG00000100150	251.551	230.508	367.06	348.74	393.416	404.792	DEPDC5
ENSG00000100151	500.696	450.002	206.071	192.027	204.037	205.905	PICK1
ENSG00000100154	388.393	354.622	95.6443	90.5436	166.047	170.233	TTC28
ENSG00000100162	11.6179	11.3808	3.47304	3.52743	2.85532	3.14064	CENPM
ENSG00000100167	1.32018	4.66165	1.28372	4.69982	0.405315	1.60701	SEPTIN3
ENSG00000100170	13.4165	9.70967	11.9472	8.9647	12.6829	10.3063	SLC5A1
ENSG00000100181	5.80674	5.24477	14.4424	13.525	5.46344	5.54089	TPTEP1
ENSG00000100191	0.76315	0.243647	1.49619	0.49527	0.734536	0.263319	SLC5A4
ENSG00000100196	639.049	676.098	391.284	429.212	210.404	249.947	KDELR3
ENSG00000100197	1.74068	1.26526	1.63181e-07	1.2298e-07	225.465	184.017	CYP2D6
ENSG00000100201	10931.7	9944.62	6175.8	5825.03	6728.68	6873.05	DDX17
ENSG00000100206	9.52363	3.24461	1.35376e-07	4.78196e-08	2.20629	0.843997	DMC1
ENSG00000100207	0.337205	0.66091	0.66091	1.34306	9.15303e-08	2.01434e-07	TCF20
ENSG00000100209	231.184	204.48	211.282	193.758	162.574	161.459	HSCB
ENSG00000100211	267.301	252.531	145.77	142.787	156.793	166.327	CBY1
ENSG00000100216	1089.29	1045.86	707.626	704.431	503.846	543.184	TOMM22
ENSG00000100218	0.524053	0.476377	0.514674	0.485079	3.95907	4.04099	RSPH14
ENSG00000100219	9535.86	8860.42	12908	12435.4	8730.88	9109.02	XBP1
ENSG00000100220	3447.99	3576.26	2013.79	2165.62	2150.3	2504.27	RTCB
ENSG00000100221	1555.39	1572.06	810.217	849.057	1078.89	1224.41	JOSD1
ENSG00000100225	2272.58	2182.58	1809.26	1801.6	3989.47	4302.15	FBXO7
ENSG00000100226	303.276	311.017	165.531	176.007	362.58	417.511	GTPBP1
ENSG00000100227	1047.53	1023.81	579.303	587.033	536.224	588.46	POLDIP3
ENSG00000100228	1.49346	0.514721	1.15717e-07	4.13506e-08	6.46501	2.50188	RAB36
ENSG00000100234	865.481	832.693	511.561	510.305	435.298	470.255	TIMP3
ENSG00000100239	1382.96	1199.28	1783.99	1604.01	2980.17	2901.83	PPP6R2
ENSG00000100241	1106.43	915.319	679.776	583.068	1401.37	1301.73	SBF1
ENSG00000100242	2925.57	2766.4	1884.7	1847.79	2302.11	2444.27	SUN2
ENSG00000100243	1408.59	1286.38	697.062	660.026	702.556	720.418	CYB5R3
ENSG00000100246	110.558	90.3153	92.6468	78.4702	81.7811	75.0139	DNAL4
ENSG00000100258	395.948	359.522	321.133	302.327	270.173	275.454	LMF2
ENSG00000100263	246.736	226.578	127.042	120.959	187.135	192.957	RHBDD3
ENSG00000100266	2761.24	2539.95	935.909	892.604	836.855	864.351	PACSIN2
ENSG00000100271	37.2865	47.5479	19.6452	25.9741	7.37406	10.5586	TTLL1
ENSG00000100276	3.91021	6.89965	2.51671	4.60431	0.672098	1.33161	RASL10A
ENSG00000100280	1248.34	1253.15	912.255	949.5	653.285	736.369	AP1B1
ENSG00000100281	452.533	434.798	205.374	204.591	235.481	254.046	HMGXB4
ENSG00000100284	1158.69	1040.38	725.052	674.992	679.664	685.233	TOM1
ENSG00000100285	16.2862	20.5808	13.0831	17.1419	2.46996	3.50471	NEFH
ENSG00000100288	7.86651	6.12995	8.84769	7.14841	4.26796	3.73435	CHKB
ENSG00000100290	60.1737	43.8504	8.55425	6.46328	9.34045	7.64281	BIK
ENSG00000100292	204.538	222.903	827.761	935.3	320.771	392.514	HMOX1
ENSG00000100294	245.065	274.079	119.982	139.128	133.637	167.819	MCAT
ENSG00000100296	580.164	558.08	263.854	263.156	265.176	286.417	THOC5
ENSG00000100297	137.665	152.74	166.514	191.551	127.675	159.058	MCM5
ENSG00000100298	9.41558	7.59571	1.63271	1.36563	1.0512e-07	9.52191e-08	APOBEC3H
ENSG00000100299	168.412	150.546	154.89	143.557	219.104	219.919	ARSA
ENSG00000100300	1907.98	1763.42	793.306	760.2	461.734	479.174	TSPO
ENSG00000100302	11.0628	2.8247	0.797007	0.210996	1.38099e-07	3.95928e-08	RASD2
ENSG00000100304	711.393	583.522	307.167	261.232	428.723	394.86	TTLL12
ENSG00000100307	230.139	216.854	358.629	350.37	457.121	483.646	CBX7
ENSG00000100311	189.146	171.875	94.3583	88.8997	94.0816	95.9929	PDGFB
ENSG00000100316	10024.8	9017.52	8323.36	7762.75	4406.93	4451.1	RPL3
ENSG00000100319	295.592	238.534	175.052	146.463	207.559	188.07	ZMAT5
ENSG00000100320	46.7514	44.2899	19.6649	19.3156	37.7498	40.1554	RBFOX2
ENSG00000100321	35.5382	36.4099	21.814	23.1721	70.0968	80.6384	SYNGR1
ENSG00000100324	171.162	148.627	203.246	182.986	200.019	195.02	TAB1
ENSG00000100325	520.428	503.381	222.69	223.327	300.351	326.201	ASCC2
ENSG00000100330	1295.12	1149.9	616.682	567.693	650.929	648.933	MTMR3
ENSG00000100335	893.524	833.538	736.036	711.907	1010.38	1058.34	MIEF1
ENSG00000100336	65.1582	80.0655	38.6152	49.1971	12.4245	17.1425	APOL4
ENSG00000100341	2.5403e-08	1.21372e-07	0.841318	4.16772	0.156822	0.841318	PNPLA5
ENSG00000100342	3729.33	3145.55	1858.94	1625.68	2226.92	2109.06	APOL1
ENSG00000100344	367.328	290.015	515.171	421.718	878.918	779.173	PNPLA3
ENSG00000100345	13872.8	12916.9	2424.14	2340.2	2005.2	2096.38	MYH9
ENSG00000100347	556.232	523.025	376.041	366.611	449.471	474.555	SAMM50
ENSG00000100348	774.632	707.904	586.748	555.949	474.279	486.668	TXN2
ENSG00000100350	18.2504	16.6493	31.4313	29.7298	32.1217	32.9035	FOXRED2
ENSG00000100351	1.61485	3.36694	10.1147	21.8654	0.300762	0.704116	GRAP2
ENSG00000100353	3190.48	2876.28	1735.97	1622.64	1355.42	1372.04	EIF3D
ENSG00000100354	2384.24	2245.47	1006.52	982.846	1273.49	1346.7	TNRC6B
ENSG00000100359	636.657	592.679	436.661	421.467	556.631	581.836	SGSM3
ENSG00000100360	119.124	109.219	118.919	113.045	130.63	134.48	IFT27
ENSG00000100364	1677.37	1731.11	1132.3	1211.61	741.942	859.772	KIAA0930
ENSG00000100365	11.552	18.8609	26.5643	44.9686	8.60073	15.7674	NCF4
ENSG00000100368	27.3593	28.6504	86.5436	93.965	15.7006	18.4613	CSF2RB
ENSG00000100372	466.434	456.382	353.031	358.143	307.063	337.354	SLC25A17
ENSG00000100376	129.539	118.128	82.7347	78.2246	75.0675	76.8639	FAM118A
ENSG00000100379	115.764	120.092	47.8162	51.4301	24.8783	28.9786	KCTD17
ENSG00000100380	2632.94	2213.09	2232.03	1945.19	2756.37	2601.45	ST13
ENSG00000100385	7.6285	3.28002	6.23367	2.77898	2.03555	0.982741	IL2RB
ENSG00000100387	563.187	550.757	424.135	430.047	440.631	483.839	RBX1
ENSG00000100393	495.563	470.508	224.795	221.289	294.531	313.992	EP300
ENSG00000100395	486.662	397.325	296.771	251.214	336.493	308.471	L3MBTL2
ENSG00000100399	23.2836	16.0971	14.3429	10.2811	23.1977	18.0078	CHADL
ENSG00000100401	2541.72	2295.52	619.508	580.104	852.753	864.762	RANGAP1
ENSG00000100403	1597.27	1455.74	1064.14	1005.57	1695.18	1734.76	ZC3H7B
ENSG00000100410	421.539	400.835	288.99	284.915	257.809	275.262	PHF5A
ENSG00000100412	792.532	627.891	547.894	450.058	1303.32	1159.41	ACO2
ENSG00000100413	528.252	562.269	454.657	501.754	361.652	432.228	POLR3H
ENSG00000100416	496.526	424.924	308.396	273.642	257.271	247.217	TRMU
ENSG00000100417	389.345	397.686	725.77	768.617	869.37	997.079	PMM1
ENSG00000100418	1614.06	1456.37	1092.74	1022.28	1237.64	1253.91	DESI1
ENSG00000100422	1285.22	1143.85	958.068	884.082	1831.58	1830.36	CERK
ENSG00000100425	405.627	305.877	202.953	158.679	334.267	283.03	BRD1
ENSG00000100426	486.475	431.358	165.054	151.742	137.767	137.165	ZBED4
ENSG00000100429	15.9312	11.1933	9.80803	7.14486	4.46748	3.52443	HDAC10
ENSG00000100439	709.172	578.249	243.837	206.143	362.819	332.179	ABHD4
ENSG00000100441	1368.42	1318.13	1337.34	1335.64	2020.29	2185.11	KHNYN
ENSG00000100442	619.481	660.13	363.965	402.129	374.922	448.602	FKBP3
ENSG00000100445	450.582	368.578	306.065	259.582	241.319	221.649	SDR39U1
ENSG00000100448	6.67201e-08	2.54433e-07	0.809029	3.19879	0.188942	0.809029	CTSG
ENSG00000100450	4.93617e-08	1.08307e-07	15.529	35.3277	0.57919	1.42694	GZMH
ENSG00000100453	0.679938	0.318073	4.06469	1.97147	1.30646	0.686234	GZMB
ENSG00000100461	800.645	713.818	795.736	735.565	920.531	921.52	RBM23
ENSG00000100462	735.427	690.111	344.613	335.286	430.96	454.083	PRMT5
ENSG00000100473	76.8258	66.2609	55.5278	49.6553	83.1364	80.512	COCH
ENSG00000100478	123.24	105.077	79.7141	70.4686	105.923	101.406	AP4S1
ENSG00000100479	25.161	20.5108	72.1013	60.9402	112.14	102.644	POLE2
ENSG00000100483	125.22	131.994	98.8249	108.007	61.9575	73.332	VCPKMT
ENSG00000100485	1297.57	1214.05	550.498	534.03	575.183	604.268	SOS2
ENSG00000100490	65.6377	64.2694	17.362	17.6261	2.379	2.61556	CDKL1
ENSG00000100503	1298.97	1101.05	492.194	432.563	351.382	334.432	NIN
ENSG00000100504	2095.51	1938.85	3996.96	3834.33	3012.27	3129.44	PYGL
ENSG00000100505	27.4969	34.7155	4.78669	6.26583	6.13565	8.69799	TRIM9
ENSG00000100519	902.842	745.929	644.026	551.689	543.499	504.201	PSMC6
ENSG00000100522	2121.76	1927.2	2373.22	2234.98	2798.35	2853.98	GNPNAT1
ENSG00000100523	672.888	659.752	242.893	246.92	197.234	217.139	DDHD1
ENSG00000100526	39.7171	76.8637	8.38397	16.8228	3.16763	6.8833	CDKN3
ENSG00000100528	2336.57	2169.83	3159.63	3042.2	3594.14	3747.65	CNIH1
ENSG00000100532	313.092	314.02	223.303	232.212	176.615	198.899	CGRRF1
ENSG00000100554	1582.84	1438.3	615.98	580.342	567.873	579.406	ATP6V1D
ENSG00000100557	1773.37	1641.49	1361.04	1306.21	359.873	374.029	CCDC198
ENSG00000100558	661.842	660.251	111.158	114.974	465.684	521.633	PLEK2
ENSG00000100564	480.957	402.637	384.096	333.389	419.968	394.769	PIGH
ENSG00000100567	1101.19	1007.31	625.196	592.955	728.043	747.786	PSMA3
ENSG00000100568	1374.69	1353.83	1097.29	1120.43	1015.68	1123.15	VTI1B
ENSG00000100575	160.54	116.561	98.0032	73.7757	105.095	85.6779	TIMM9
ENSG00000100577	631.774	488.387	751.938	602.682	1833.69	1591.65	GSTZ1
ENSG00000100578	392.242	414.437	169.662	185.863	147.26	174.706	KIAA0586
ENSG00000100580	653.706	597.32	297.745	282.081	259.744	266.495	TMED8
ENSG00000100583	37.9192	28.3726	4.49125	3.48427	1.62941	1.36896	SAMD15
ENSG00000100591	1243.92	1150.93	631.771	606.066	720.534	748.565	AHSA1
ENSG00000100592	1055.57	986.436	350.796	339.892	279.058	292.817	DAAM1
ENSG00000100596	972.255	1022.37	666.828	727.02	421.567	497.752	SPTLC2
ENSG00000100599	90.6969	57.5757	55.4199	36.4769	60.336	43.0073	RIN3
ENSG00000100600	1456.04	1430.65	2762.73	2814.53	744.675	821.577	LGMN
ENSG00000100601	217.983	215.111	145.813	149.19	161.074	178.477	ALKBH1
ENSG00000100603	918.784	852.224	700.288	673.475	792.656	825.551	SNW1
ENSG00000100612	3582.98	3215.79	2954.32	2749.19	2455.22	2474.3	DHRS7
ENSG00000100614	2043.81	1775.55	2073.52	1867.69	3357.98	3275.58	PPM1A
ENSG00000100625	28.976	40.125	3.31057	4.75319	13.414	20.8572	SIX4
ENSG00000100626	13.0296	2.68157	10.9113	2.32829	1.18365e-07	2.73526e-08	GALNT16
ENSG00000100629	63.0485	39.8044	79.3375	51.9325	32.0022	22.6859	CEP128
[truncated: 21,470 more rows]
