# Supplementary material for: Chenodeoxycholic Acid Modulates Bile Acid Synthesis Independent of Fibroblast Growth Factor 19 in Primary Human Hepatocytes
Source: Front Endocrinol (Lausanne). 2021 Feb 22;11:554922. doi: 10.3389/fendo.2020.554922 (PMC7937932; doi:10.3389/fendo.2020.554922)
Supplement: Supplementary Table 3 — DEG analysis results. [file Table_3.xlsx]

## Sheet: CDCAvsCtrl_DEG
ensembl_ID	logFC	logCPM	LR	PValue	FDR	external_gene_name
ENSG00000000419	0.360374	4.99895	6.18284	0.0128995	0.141765	DPM1
ENSG00000000457	0.126083	5.36997	0.778725	0.377531	0.749387	SCYL3
ENSG00000000460	0.00922504	2.49155	0.00272077	0.9584	0.999375	C1orf112
ENSG00000000938	-0.683055	0.874303	6.73238	0.00946784	0.117681	FGR
ENSG00000000971	0.0531719	11.2615	0.151196	0.697395	0.908532	CFH
ENSG00000001036	0.0182802	7.4621	0.0175139	0.894715	0.989709	FUCA2
ENSG00000001084	-0.06325	7.23133	0.2086	0.647867	0.886841	GCLC
ENSG00000001167	-0.202449	5.05838	1.96521	0.160958	0.526305	NFYA
ENSG00000001460	0.10291	1.87113	0.272077	0.601942	0.871661	STPG1
ENSG00000001461	-0.197272	4.19879	1.72048	0.189632	0.563259	NIPAL3
ENSG00000001561	0.258528	5.77275	3.32204	0.0683568	0.355278	ENPP4
ENSG00000001617	0.242378	1.19309	1.10537	0.293091	0.676469	SEMA3F
ENSG00000001626	-0.16933	4.37291	1.14294	0.285031	0.669703	CFTR
ENSG00000001629	0.0495543	6.34924	0.125678	0.722956	0.917691	ANKIB1
ENSG00000001630	-0.079982	5.31967	0.310609	0.577307	0.864952	CYP51A1
ENSG00000001631	-0.0042701	5.00821	0.000876394	0.976383	0.999375	KRIT1
ENSG00000002016	-0.100949	3.11764	0.380383	0.537398	0.854647	RAD52
ENSG00000002079	-0.0248102	-2.20897	0.00109715	0.973576	0.999375	MYH16
ENSG00000002330	0.274473	5.38234	3.68021	0.0550618	0.312649	BAD
ENSG00000002549	0.103061	6.96413	0.550491	0.458117	0.811309	LAP3
ENSG00000002587	-0.388665	-0.298407	1.06216	0.302723	0.685538	HS3ST1
ENSG00000002726	0.724923	-2.97309	0.283598	0.594352	0.870105	AOC1
ENSG00000002745	-0.584182	-2.85307	0.262989	0.608074	0.873112	WNT16
ENSG00000002746	-0.988961	-1.71609	2.93038	0.0869269	0.399463	HECW1
ENSG00000002822	0.168883	3.78484	1.19678	0.273966	0.658267	MAD1L1
ENSG00000002834	-0.223661	7.97065	2.63558	0.104494	0.424148	LASP1
ENSG00000002919	-0.107636	4.8995	0.550034	0.458304	0.811416	SNX11
ENSG00000002933	-0.0551443	7.29792	0.158867	0.690202	0.905267	TMEM176A
ENSG00000003056	0.0916509	6.8622	0.434756	0.509664	0.844746	M6PR
ENSG00000003137	-0.146172	1.53646	0.348261	0.555099	0.859053	CYP26B1
ENSG00000003147	0.104814	2.95123	0.331533	0.564758	0.862319	ICA1
ENSG00000003249	-0.136294	6.37603	0.944979	0.331001	0.70745	DBNDD1
ENSG00000003393	-0.00570231	6.53828	0.00167279	0.967376	0.999375	ALS2
ENSG00000003400	0.0451327	4.86184	0.0961386	0.756514	0.931614	CASP10
ENSG00000003402	-0.0120534	7.39903	0.00760568	0.930504	0.999201	CFLAR
ENSG00000003436	0.191621	8.3934	1.94424	0.163209	0.529178	TFPI
ENSG00000003509	0.105123	4.57594	0.511628	0.474435	0.821914	NDUFAF7
ENSG00000003756	-0.0394161	6.29117	0.0793955	0.778118	0.941019	RBM5
ENSG00000003987	-0.42255	-1.65776	0.557258	0.455367	0.809619	MTMR7
ENSG00000003989	-0.452243	7.99951	10.7202	0.00105972	0.0299635	SLC7A2
ENSG00000004059	0.0177107	5.83662	0.0157134	0.900244	0.991554	ARF5
ENSG00000004139	-0.42834	2.79599	6.07829	0.0136853	0.147702	SARM1
ENSG00000004142	0.010458	7.02801	0.00568527	0.939896	0.999375	POLDIP2
ENSG00000004399	-0.363561	3.76917	5.50363	0.018977	0.177815	PLXND1
ENSG00000004455	-0.0227894	7.10395	0.0270204	0.869433	0.97988	AK2
ENSG00000004468	0.18711	1.01945	0.565218	0.452165	0.806885	CD38
ENSG00000004478	-0.163624	7.0548	1.39236	0.238007	0.626254	FKBP4
ENSG00000004487	-0.138339	6.04305	0.966733	0.325496	0.702325	KDM1A
ENSG00000004534	0.0900473	5.93022	0.408921	0.522518	0.849576	RBM6
ENSG00000004660	-0.638283	-0.729822	2.53176	0.111576	0.437038	CAMKK1
ENSG00000004700	0.100151	6.3911	0.513453	0.473648	0.821161	RECQL
ENSG00000004766	0.12564	5.59325	0.783447	0.376089	0.748277	VPS50
ENSG00000004776	-0.0277468	-3.10413	0.000341457	0.985257	0.999375	HSPB6
ENSG00000004777	0.608926	-1.38654	1.46996	0.225352	0.61434	ARHGAP33
ENSG00000004779	0.0346306	5.5708	0.0592266	0.807722	0.954671	NDUFAB1
ENSG00000004799	-0.363603	3.55338	5.25386	0.0218982	0.193341	PDK4
ENSG00000004809	0.198213	-1.76309	0.114862	0.734676	0.923671	SLC22A16
ENSG00000004838	-0.710445	-1.13723	2.39863	0.121442	0.457777	ZMYND10
ENSG00000004864	0.0223202	6.72281	0.0257611	0.872485	0.980906	SLC25A13
ENSG00000004866	-0.275635	3.88005	3.24394	0.0716881	0.36291	ST7
ENSG00000004897	0.120671	6.77191	0.752959	0.385541	0.755741	CDC27
ENSG00000004975	0.0141518	3.38251	0.00793388	0.929024	0.998994	DVL2
ENSG00000005007	-0.409753	4.43243	7.62406	0.00575947	0.0895625	UPF1
ENSG00000005020	-0.152688	3.91321	0.982492	0.321584	0.698291	SKAP2
ENSG00000005059	0.162344	3.29348	0.975277	0.323368	0.700243	MCUB
ENSG00000005075	0.166268	4.14122	1.22007	0.269346	0.654014	POLR2J
ENSG00000005100	-0.237324	4.76547	2.64544	0.103847	0.423325	DHX33
ENSG00000005108	-0.357311	2.46591	3.91795	0.0477732	0.290895	THSD7A
ENSG00000005156	-0.143942	4.29673	0.929166	0.33508	0.710692	LIG3
ENSG00000005175	0.0190203	4.61291	0.0168156	0.896823	0.990552	RPAP3
ENSG00000005187	-0.0834119	4.53229	0.311156	0.576972	0.864952	ACSM3
ENSG00000005189	-0.220581	1.95068	1.25772	0.262083	0.64546	REXO5
ENSG00000005194	-0.0427781	5.81807	0.0914274	0.76237	0.934107	CIAPIN1
ENSG00000005206	-0.225386	3.20866	1.93285	0.164447	0.531326	SPPL2B
ENSG00000005238	0.0350234	4.83638	0.0578949	0.809855	0.955625	FAM214B
ENSG00000005243	0.0631433	4.07482	0.171006	0.679219	0.901208	COPZ2
ENSG00000005249	-0.620224	-0.652364	2.89884	0.0886436	0.400597	PRKAR2B
ENSG00000005339	-0.536101	3.92733	12.1019	0.000503694	0.0183891	CREBBP
ENSG00000005379	-0.427605	1.00136	3.14978	0.0759372	0.37435	TSPOAP1
ENSG00000005381	0.515132	-2.28885	0.494059	0.482122	0.826876	MPO
ENSG00000005421	-0.0516358	8.52537	0.141223	0.707069	0.91223	PON1
ENSG00000005436	-0.0114209	4.72891	0.00611465	0.937672	0.999375	GCFC2
ENSG00000005448	-0.157839	1.04125	0.431736	0.511138	0.845463	WDR54
ENSG00000005469	-0.225371	4.86514	2.3823	0.122717	0.461255	CROT
ENSG00000005471	1.20627	7.70522	73.9515	8.00581e-18	9.79835e-15	ABCB4
ENSG00000005483	-0.19874	5.05434	1.89217	0.168958	0.536945	KMT2E
ENSG00000005486	-0.0431364	5.09507	0.0895937	0.764694	0.934934	RHBDD2
ENSG00000005513	3.20781	-2.91081	4.21294	0.0401168	0.270811	SOX8
ENSG00000005700	0.872298	-2.91091	0.407253	0.523367	0.849806	IBTK
ENSG00000005801	-0.00903778	4.73507	0.00382244	0.950701	0.999375	ZNF195
ENSG00000005810	-0.244996	6.9112	3.11002	0.077812	0.378917	MYCBP2
ENSG00000005812	0.260557	6.47446	3.47696	0.0622291	0.335799	FBXL3
ENSG00000005844	-0.130411	1.69189	0.335347	0.562527	0.860911	ITGAL
ENSG00000005882	-0.0228033	3.19527	0.019515	0.8889	0.987701	PDK2
ENSG00000005884	0.0239563	4.45338	0.0258285	0.87232	0.980906	ITGA3
ENSG00000005961	0.108959	-3.03645	0.00910885	0.923965	0.997839	ITGA2B
ENSG00000005981	-0.465191	-1.30214	0.949998	0.32972	0.706028	ASB4
ENSG00000006007	0.0526333	6.48477	0.142101	0.706202	0.911825	GDE1
ENSG00000006015	0.0654355	3.95507	0.183243	0.668601	0.895533	REX1BD
ENSG00000006025	-0.199512	-0.758213	0.273325	0.60111	0.871249	OSBPL7
ENSG00000006042	0.0243881	4.47699	0.02537	0.873449	0.981008	TMEM98
ENSG00000006047	-0.346054	-1.97665	0.312997	0.575847	0.864746	YBX2
ENSG00000006062	-0.398224	3.31855	6.03528	0.0140228	0.149665	MAP3K14
ENSG00000006071	0.604259	-2.85109	0.282109	0.595322	0.870105	ABCC8
ENSG00000006118	-0.0205782	5.95014	0.02119	0.884262	0.985074	TMEM132A
ENSG00000006125	-0.135046	6.64899	0.940018	0.332273	0.70831	AP2B1
ENSG00000006194	-0.149754	5.64309	1.1137	0.291278	0.675183	ZNF263
ENSG00000006210	-0.508473	4.93418	12.1113	0.000501165	0.0183228	CX3CL1
ENSG00000006282	-0.0103041	6.61295	0.00546946	0.941046	0.999375	SPATA20
ENSG00000006327	0.214273	8.27248	2.42557	0.11937	0.454314	TNFRSF12A
ENSG00000006432	-0.201085	4.25237	1.81232	0.178231	0.54935	MAP3K9
ENSG00000006451	0.125651	5.74827	0.78883	0.374454	0.746874	RALA
ENSG00000006453	0.102198	6.70717	0.540157	0.462368	0.815018	BAIAP2L1
ENSG00000006459	0.00771628	5.26572	0.00290175	0.95704	0.999375	KDM7A
ENSG00000006468	-0.325972	4.12346	4.50221	0.0338512	0.248623	ETV1
ENSG00000006530	-0.121475	1.85569	0.377924	0.538717	0.855014	AGK
ENSG00000006534	0.0127318	1.86092	0.0041916	0.948379	0.999375	ALDH3B1
ENSG00000006555	0.279242	2.55605	2.54211	0.110846	0.435423	TTC22
ENSG00000006576	0.0218683	4.02367	0.0207541	0.885451	0.985658	PHTF2
ENSG00000006606	0.864868	-1.0147	3.68355	0.0549518	0.31248	CCL26
ENSG00000006607	-0.148424	5.50878	1.08418	0.297764	0.681321	FARP2
ENSG00000006611	0.0742209	-0.409017	0.0349317	0.851739	0.972966	USH1C
ENSG00000006625	0.0137248	3.76388	0.00780288	0.929611	0.99912	GGCT
ENSG00000006634	0.164149	2.84928	0.968414	0.325076	0.701875	DBF4
ENSG00000006638	0.136958	-1.06114	0.0824253	0.774037	0.938891	TBXA2R
ENSG00000006652	-0.132183	5.66879	0.870326	0.350865	0.726082	IFRD1
ENSG00000006695	-0.105913	3.54497	0.453729	0.500569	0.837497	COX10
ENSG00000006704	-0.131993	2.58543	0.556289	0.455759	0.80986	GTF2IRD1
ENSG00000006712	0.100796	5.0626	0.485818	0.485799	0.828889	PAF1
ENSG00000006715	0.0181448	6.39239	0.0168566	0.896698	0.990529	VPS41
ENSG00000006740	-0.0834814	-0.723126	0.0367192	0.848038	0.971573	ARHGAP44
ENSG00000006744	-0.0174493	6.3302	0.015538	0.900799	0.991875	ELAC2
ENSG00000006747	-0.931796	-0.899548	5.27878	0.0215869	0.191664	SCIN
ENSG00000006831	-0.018777	7.79439	0.0185493	0.891666	0.988634	ADIPOR2
ENSG00000006837	0.161156	-0.90973	0.160868	0.688359	0.904463	CDKL3
ENSG00000007001	0.00224089	-1.06209	2.27438e-05	0.996195	0.999906	UPP2
ENSG00000007047	0.399051	2.56944	5.17158	0.0229593	0.198888	MARK4
ENSG00000007062	-0.0227296	2.70043	0.0146413	0.90369	0.992188	PROM1
ENSG00000007080	0.0228298	4.57842	0.0240185	0.876838	0.982157	CCDC124
ENSG00000007168	-0.0571765	7.2204	0.170549	0.679624	0.901419	PAFAH1B1
ENSG00000007171	0.529887	-1.15032	1.32165	0.250296	0.635996	NOS2
ENSG00000007174	4.26104	-2.73875	8.97016	0.00274424	0.0571563	DNAH9
ENSG00000007202	-0.079986	8.37897	0.338743	0.560556	0.860759	KIAA0100
ENSG00000007237	-0.273434	1.09062	1.27998	0.257902	0.642556	GAS7
ENSG00000007255	0.199543	3.68155	1.62538	0.202344	0.583161	TRAPPC6A
ENSG00000007264	-0.541337	0.196944	2.96627	0.0850177	0.395312	MATK
ENSG00000007312	-0.223015	-0.615637	0.350039	0.554091	0.858293	CD79B
ENSG00000007341	0.0627616	3.98595	0.171705	0.678601	0.900925	ST7L
ENSG00000007372	3.13565	-2.9732	4.03207	0.0446431	0.282625	PAX6
ENSG00000007376	-0.0754179	4.3386	0.256579	0.61248	0.874637	RPUSD1
ENSG00000007384	-0.0824786	3.77435	0.284378	0.593846	0.869847	RHBDF1
ENSG00000007392	-0.117023	4.94229	0.650726	0.419853	0.783332	LUC7L
ENSG00000007516	-0.339926	0.326424	1.52392	0.217028	0.604011	BAIAP3
ENSG00000007520	0.0271778	4.94595	0.0351099	0.851365	0.972816	TSR3
ENSG00000007541	-0.282376	3.852	3.39099	0.0655536	0.345967	PIGQ
ENSG00000007545	-0.100457	1.98456	0.287062	0.59211	0.869673	CRAMP1
ENSG00000007866	-0.0639958	2.873	0.147358	0.701073	0.909912	TEAD3
ENSG00000007908	-1.26992	-1.09405	6.89721	0.00863304	0.11212	SELE
ENSG00000007923	-0.0451653	5.20543	0.0990546	0.752967	0.929828	DNAJC11
ENSG00000007933	-0.0182483	7.66335	0.0174786	0.894821	0.989709	FMO3
ENSG00000007944	-0.0278384	2.62154	0.025408	0.873355	0.981008	MYLIP
ENSG00000008018	-0.0300014	7.45726	0.0471415	0.828114	0.963013	PSMB1
ENSG00000008083	0.186775	3.33716	1.34909	0.245437	0.631491	JARID2
ENSG00000008118	-1.30053	-2.9721	1.03613	0.308724	0.690094	CAMK1G
ENSG00000008128	-0.417555	0.908454	2.92247	0.0873542	0.400292	CDK11A
ENSG00000008130	-0.107684	6.30462	0.591245	0.441938	0.799957	NADK
ENSG00000008226	0.404508	-1.45301	0.650971	0.419766	0.783332	DLEC1
ENSG00000008256	0.101315	4.49733	0.468705	0.493584	0.833498	CYTH3
ENSG00000008277	-1.727	-1.79152	5.86331	0.0154597	0.160184	ADAM22
ENSG00000008282	0.0640851	6.37057	0.210405	0.64645	0.886373	SYPL1
ENSG00000008283	0.0128225	5.01864	0.0078724	0.929299	0.999073	CYB561
ENSG00000008294	-0.072608	7.5555	0.276577	0.598954	0.871236	SPAG9
ENSG00000008300	-0.974836	0.890813	15.7931	7.06589e-05	0.00472261	CELSR3
ENSG00000008311	-0.000269445	5.31213	3.56019e-06	0.998494	1	AASS
ENSG00000008323	-0.431318	2.02666	5.13395	0.0234623	0.201055	PLEKHG6
ENSG00000008324	0.510698	3.68306	10.7012	0.00107064	0.0300987	SS18L2
ENSG00000008382	-0.15165	3.83704	0.932745	0.334151	0.709931	MPND
ENSG00000008394	0.102272	9.71096	0.556487	0.455679	0.809837	MGST1
ENSG00000008405	0.179113	5.30596	1.55837	0.211904	0.596797	CRY1
ENSG00000008441	-0.610642	2.10275	10.6945	0.00107452	0.0301498	NFIX
ENSG00000008513	0.0780741	7.30025	0.318531	0.572492	0.864524	ST3GAL1
ENSG00000008516	-0.616448	-1.08669	1.91924	0.165941	0.532751	MMP25
ENSG00000008517	-0.107916	7.49619	0.609879	0.434833	0.794882	IL32
ENSG00000008710	-0.285326	5.0128	3.87082	0.0491326	0.294556	PKD1
ENSG00000008735	-0.226428	0.444338	0.650593	0.419901	0.783332	MAPK8IP2
ENSG00000008838	-0.114299	4.38032	0.589651	0.442554	0.800586	MED24
ENSG00000008853	-0.113531	2.9778	0.449741	0.502458	0.838697	RHOBTB2
ENSG00000008869	0.0600588	6.21348	0.183793	0.668133	0.895142	HEATR5B
ENSG00000008952	0.231581	7.03752	2.78497	0.0951525	0.409566	SEC62
ENSG00000008988	0.0723864	8.02051	0.276224	0.599187	0.871236	RPS20
ENSG00000009307	0.0807185	9.70069	0.347267	0.555664	0.859252	CSDE1
ENSG00000009335	-0.0200666	7.72211	0.0211912	0.884259	0.985074	UBE3C
ENSG00000009413	-0.32702	6.23972	5.3959	0.0201841	0.185209	REV3L
ENSG00000009724	0.0633349	5.94636	0.200169	0.654584	0.889943	MASP2
ENSG00000009765	-0.188267	5.90426	1.77188	0.18315	0.554735	IYD
ENSG00000009780	-0.0791314	3.32597	0.242774	0.62221	0.878246	FAM76A
ENSG00000009790	-0.696993	0.356418	4.8021	0.028425	0.224547	TRAF3IP3
ENSG00000009830	0.0339044	3.8401	0.0486562	0.825418	0.961665	POMT2
ENSG00000009844	0.0639442	6.26731	0.208056	0.648296	0.886867	VTA1
ENSG00000009950	-0.196121	4.27438	1.68934	0.193688	0.570141	MLXIPL
ENSG00000009954	-0.0939894	6.94428	0.458936	0.498122	0.836447	BAZ1B
ENSG00000010017	-0.0784528	5.18559	0.2985	0.584824	0.867936	RANBP9
ENSG00000010030	0.20508	2.04751	1.16616	0.280192	0.664539	ETV7
ENSG00000010072	-0.00880705	4.17981	0.00339515	0.953535	0.999375	SPRTN
ENSG00000010165	-0.205789	5.69018	2.10554	0.146766	0.505046	EEF1AKNMT
ENSG00000010219	0.339731	3.91538	4.87549	0.0272407	0.219203	DYRK4
ENSG00000010244	-0.0239178	7.23241	0.029876	0.862772	0.977301	ZNF207
ENSG00000010256	0.0611694	7.4649	0.196051	0.657927	0.891641	UQCRC1
ENSG00000010270	0.110594	5.26716	0.593791	0.440957	0.799258	STARD3NL
ENSG00000010278	0.159931	6.9632	1.32625	0.249473	0.634715	CD9
ENSG00000010292	0.0791137	3.77488	0.262834	0.60818	0.873167	NCAPD2
ENSG00000010295	-0.245772	3.44383	2.35847	0.124604	0.46543	IFFO1
ENSG00000010310	-1.18529	-0.969506	5.95536	0.0146726	0.154176	GIPR
ENSG00000010318	-0.170029	1.71764	0.6923	0.405383	0.773564	PHF7
ENSG00000010319	0.0461907	-2.36571	0.00284537	0.957459	0.999375	SEMA3G
ENSG00000010322	0.00712517	5.08731	0.00244592	0.960556	0.999375	NISCH
ENSG00000010327	-0.54033	3.00248	8.66044	0.00325192	0.0637049	STAB1
ENSG00000010361	-0.421015	0.993085	3.03265	0.0816046	0.387332	FUZ
ENSG00000010379	-0.804306	0.374551	7.1355	0.00755725	0.10461	SLC6A13
ENSG00000010438	0.0822852	3.7299	0.274846	0.6001	0.871249	PRSS3
ENSG00000010539	-0.0189484	3.65132	0.0146874	0.903539	0.992188	ZNF200
ENSG00000010610	-0.0825945	2.13742	0.17393	0.676643	0.899693	CD4
ENSG00000010626	-0.29788	1.64681	2.16423	0.141255	0.496703	LRRC23
ENSG00000010704	-0.105418	4.82872	0.522709	0.469688	0.819021	HFE
ENSG00000010803	-0.233939	4.49307	2.49253	0.114388	0.442972	SCMH1
ENSG00000010810	-0.155219	3.10331	0.820237	0.365111	0.739078	FYN
ENSG00000010818	0.267411	5.57316	3.55055	0.0595256	0.326426	HIVEP2
ENSG00000010932	-0.238111	3.66047	1.85167	0.173589	0.542893	FMO1
ENSG00000011007	-0.234918	6.04613	2.79492	0.0945633	0.409124	ELOA
ENSG00000011009	0.0276579	6.11609	0.038786	0.843873	0.970074	LYPLA2
ENSG00000011021	-0.440157	3.26209	7.46239	0.00630012	0.0941976	CLCN6
ENSG00000011028	-0.657353	1.01693	7.96239	0.00477594	0.0804116	MRC2
ENSG00000011105	-0.0679031	6.11073	0.233936	0.628621	0.880288	TSPAN9
ENSG00000011132	0.110699	4.30501	0.548014	0.45913	0.812132	APBA3
ENSG00000011143	0.208108	2.60872	1.4011	0.236539	0.624566	MKS1
ENSG00000011198	0.0810557	5.45193	0.320775	0.571142	0.864524	ABHD5
ENSG00000011243	-0.050495	5.70203	0.127169	0.721385	0.917391	AKAP8L
ENSG00000011258	0.0641695	4.42345	0.188426	0.66423	0.893654	MBTD1
ENSG00000011260	-0.106014	4.62451	0.52017	0.470769	0.819153	UTP18
ENSG00000011275	-0.101514	5.60909	0.513222	0.473748	0.821222	RNF216
ENSG00000011295	0.0220204	5.94589	0.0244491	0.875748	0.981884	TTC19
ENSG00000011304	-0.306211	6.01953	4.73848	0.029495	0.229235	PTBP1
ENSG00000011347	0.219162	3.40348	1.62886	0.201861	0.582875	SYT7
ENSG00000011376	-0.209312	5.21246	2.1253	0.144884	0.502606	LARS2
ENSG00000011405	0.0302634	7.07812	0.0477528	0.827021	0.962598	PIK3C2A
ENSG00000011422	-0.202513	2.59345	1.27335	0.259138	0.643186	PLAUR
ENSG00000011426	0.118394	2.6997	0.385664	0.534587	0.853879	ANLN
ENSG00000011451	-0.227152	2.34642	1.59437	0.206703	0.590045	WIZ
ENSG00000011454	-0.116038	5.49316	0.663535	0.415315	0.781322	RABGAP1
ENSG00000011465	0.412692	1.55646	3.15581	0.0756572	0.373506	DCN
ENSG00000011478	-0.164337	1.95318	0.725428	0.394369	0.764532	QPCTL
ENSG00000011485	-0.0834869	5.36656	0.340674	0.55944	0.860291	PPP5C
ENSG00000011523	0.0580211	3.6335	0.138788	0.709489	0.913348	CEP68
ENSG00000011566	0.0645282	5.48321	0.204369	0.651217	0.888212	MAP4K3
ENSG00000011600	-0.401269	2.89433	5.00186	0.02532	0.210401	TYROBP
ENSG00000011638	-0.355173	1.36666	2.62473	0.10521	0.425035	TMEM159
ENSG00000012048	-0.159597	2.51549	0.823086	0.364279	0.738209	BRCA1
ENSG00000012061	0.0560882	4.76535	0.146987	0.701431	0.910239	ERCC1
ENSG00000012124	-1.35039	-1.5893	5.03583	0.0248282	0.208337	CD22
ENSG00000012171	0.176586	2.18248	0.830458	0.36214	0.735905	SEMA3B
ENSG00000012223	0.48527	-2.74157	0.181033	0.670487	0.896549	LTF
ENSG00000012232	-0.0958975	5.54617	0.456168	0.49942	0.836773	EXTL3
ENSG00000012504	-0.138885	7.25098	1.00686	0.315656	0.693833	NR1H4
ENSG00000012660	0.0559668	7.91322	0.165096	0.684508	0.90359	ELOVL5
ENSG00000012822	-0.0478822	5.12007	0.110862	0.739165	0.925082	CALCOCO1
ENSG00000012983	0.164365	4.93918	1.2889	0.25625	0.640161	MAP4K5
ENSG00000013016	0.426693	1.56244	3.81291	0.0508591	0.300019	EHD3
ENSG00000013275	-1.80532	-2.85198	2.34696	0.125527	0.467648	PSMC4
ENSG00000013288	-0.169094	5.10136	1.38364	0.239482	0.627695	MAN2B2
ENSG00000013293	-1.34727	-2.41028	1.10273	0.293668	0.67706	SLC7A14
ENSG00000013297	-0.193608	-1.50144	0.109477	0.74074	0.925346	CLDN11
ENSG00000013306	-0.000402832	5.91228	8.16612e-06	0.99772	1	SLC25A39
ENSG00000013364	-0.227599	7.28985	2.70194	0.100226	0.416224	MVP
ENSG00000013374	0.0217693	6.57443	0.0244031	0.875864	0.981904	NUB1
ENSG00000013375	0.211128	8.39908	2.35916	0.124549	0.465352	PGM3
ENSG00000013392	0.056706	4.36874	0.146044	0.702345	0.9105	RWDD2A
ENSG00000013441	0.0727786	6.51092	0.272141	0.601899	0.871648	CLK1
ENSG00000013503	-0.104642	4.99525	0.523547	0.469333	0.81886	POLR3B
ENSG00000013523	-0.195827	3.89226	1.62949	0.201774	0.582762	ANGEL1
ENSG00000013561	0.0998876	6.66913	0.514289	0.473288	0.820996	RNF14
ENSG00000013573	-0.190737	2.76172	1.17486	0.278405	0.663197	DDX11
ENSG00000013583	-0.299208	4.4583	4.04714	0.0442462	0.281585	HEBP1
ENSG00000013588	0.090595	1.96808	0.193117	0.660335	0.89255	GPRC5A
ENSG00000013725	-0.499237	-0.673673	1.45328	0.228003	0.617875	CD6
ENSG00000013810	0.194944	1.68546	0.889729	0.345551	0.721069	TACC3
ENSG00000014123	0.220632	6.27592	2.48006	0.115298	0.445286	UFL1
ENSG00000014138	-0.0191712	3.12673	0.0136422	0.907019	0.993516	POLA2
ENSG00000014164	-0.212393	0.341944	0.633644	0.426022	0.788463	ZC3H3
ENSG00000014216	-0.110914	6.41567	0.631	0.426989	0.789382	CAPN1
ENSG00000014257	-2.05681	-2.5879	3.30849	0.0689227	0.356156	ACPP
ENSG00000014641	0.152582	7.54892	1.2204	0.269283	0.653983	MDH1
ENSG00000014824	0.202568	6.50889	2.10582	0.14674	0.505046	SLC30A9
ENSG00000014914	-0.310292	4.78369	4.4243	0.0354307	0.254653	MTMR11
ENSG00000014919	-0.160322	6.03429	1.30148	0.253942	0.637946	COX15
ENSG00000015133	-0.116658	2.97972	0.494926	0.481738	0.826454	CCDC88C
ENSG00000015153	0.0549249	5.03747	0.144144	0.704196	0.910791	YAF2
ENSG00000015171	0.00837622	6.72987	0.00362919	0.951962	0.999375	ZMYND11
ENSG00000015413	-0.47941	-2.49497	0.175628	0.675158	0.898879	DPEP1
ENSG00000015475	0.00978852	6.7947	0.00494747	0.943924	0.999375	BID
ENSG00000015479	0.264251	2.26204	2.06538	0.150678	0.510643	MATR3
ENSG00000015520	-0.581752	4.09659	14.7134	0.000125157	0.0070854	NPC1L1
ENSG00000015532	-0.249534	3.97337	2.68077	0.101567	0.418882	XYLT2
ENSG00000015568	-0.359126	0.609957	1.86613	0.171919	0.541783	RGPD5
ENSG00000015676	0.105205	6.65881	0.57097	0.449874	0.804787	NUDCD3
ENSG00000016391	-0.395855	5.91883	7.83761	0.00511702	0.0837641	CHDH
ENSG00000016402	-3.36785	-2.44981	12.4187	0.000425045	0.0163052	IL20RA
ENSG00000016864	-0.242324	5.06552	2.81001	0.0936779	0.408892	GLT8D1
ENSG00000017260	-0.106474	6.63232	0.584394	0.444595	0.801306	ATP2C1
ENSG00000017427	-0.119152	5.5927	0.696129	0.404087	0.772642	IGF1
ENSG00000017797	0.0868765	6.33984	0.38593	0.534447	0.853879	RALBP1
ENSG00000018189	-0.159964	5.44794	1.26229	0.261217	0.644943	RUFY3
ENSG00000018236	1.98978	-2.8511	2.89114	0.089068	0.400817	CNTN1
ENSG00000018280	-0.0612622	-0.388263	0.0311513	0.859903	0.975901	SLC11A1
ENSG00000018408	-0.19473	5.71854	1.87614	0.170774	0.539682	WWTR1
ENSG00000018510	0.189857	7.88548	1.89904	0.168186	0.535951	AGPS
ENSG00000018625	-0.307845	-1.00218	0.521376	0.470255	0.819153	ATP1A2
ENSG00000018699	-0.0356889	4.66284	0.0590026	0.808079	0.954908	TTC27
ENSG00000018869	-0.109939	1.64931	0.288342	0.591285	0.869505	ZNF582
ENSG00000019102	0.413099	0.916731	2.83501	0.0922305	0.40699	VSIG2
ENSG00000019144	-0.247018	3.28188	2.27799	0.131222	0.477986	PHLDB1
ENSG00000019169	-0.32085	2.51657	3.12733	0.0769898	0.377128	MARCO
ENSG00000019186	0.903513	-0.947779	3.86973	0.0491645	0.294556	CYP24A1
ENSG00000019485	-0.40296	2.47416	5.03159	0.0248891	0.208439	PRDM11
ENSG00000019505	-0.42793	0.208171	1.83796	0.17519	0.544993	SYT13
ENSG00000019549	0.0259329	2.67422	0.0214324	0.883607	0.98472	SNAI2
ENSG00000019582	-0.00530384	5.91124	0.00127782	0.971484	0.999375	CD74
ENSG00000019991	-0.495171	-0.10987	2.16266	0.1414	0.496703	HGF
ENSG00000019995	0.0746792	6.97157	0.289512	0.590534	0.868972	ZRANB1
ENSG00000020129	-0.218022	2.67003	1.55591	0.212265	0.597288	NCDN
ENSG00000020181	0.0521597	1.19906	0.046946	0.828465	0.963058	ADGRA2
ENSG00000020256	0.0120039	3.5016	0.00585855	0.938989	0.999375	ZFP64
ENSG00000020426	-0.0230438	4.23291	0.0233897	0.878448	0.982916	MNAT1
ENSG00000020577	-0.0977735	6.52777	0.489588	0.484111	0.828115	SAMD4A
ENSG00000020633	-0.165671	-1.25638	0.113383	0.736325	0.924232	RUNX3
ENSG00000020922	-0.0575362	4.43075	0.150532	0.698027	0.908777	MRE11
ENSG00000021300	-0.165904	-0.738394	0.162364	0.68699	0.904374	PLEKHB1
ENSG00000021355	0.136136	6.95	0.961503	0.326809	0.703208	SERPINB1
ENSG00000021461	-0.347801	1.08236	2.04531	0.152675	0.513534	CYP3A43
ENSG00000021488	-0.0376896	4.32481	0.063076	0.801699	0.951876	SLC7A9
ENSG00000021574	0.325101	4.96907	5.04285	0.0247278	0.207765	SPAST
ENSG00000021645	0.360098	-1.8774	0.313177	0.575737	0.864746	NRXN3
ENSG00000021762	-1.07314	-0.615269	6.9508	0.00837818	0.110429	OSBPL5
ENSG00000021776	0.0436899	6.30369	0.0975589	0.754779	0.930705	AQR
ENSG00000021826	-0.143985	9.82209	1.10472	0.293232	0.676705	CPS1
ENSG00000021852	-0.0211142	7.64195	0.0234142	0.878385	0.982901	C8B
ENSG00000022277	0.116493	6.16125	0.68841	0.406706	0.774575	RTF2
ENSG00000022567	-0.0726438	0.225233	0.0565259	0.812074	0.956331	SLC45A4
ENSG00000022840	0.00425683	6.06841	0.000919136	0.975814	0.999375	RNF10
ENSG00000022976	-0.229506	3.49884	2.07931	0.149307	0.50876	ZNF839
ENSG00000023041	0.0973896	5.42627	0.466698	0.49451	0.834112	ZDHHC6
ENSG00000023171	-0.298499	1.42671	1.70797	0.191248	0.566429	GRAMD1B
ENSG00000023228	-1.29194	-2.07041	3.37869	0.0660447	0.347773	NDUFS1
ENSG00000023287	0.234779	7.36847	2.88717	0.0892874	0.401481	RB1CC1
ENSG00000023318	0.162308	6.08205	1.33362	0.248162	0.633619	ERP44
ENSG00000023330	0.374732	6.53557	7.21042	0.00724813	0.102801	ALAS1
ENSG00000023445	-0.0373895	8.48145	0.0732946	0.786599	0.944346	BIRC3
ENSG00000023516	-0.148134	6.07886	1.10608	0.292935	0.676469	AKAP11
ENSG00000023572	0.467114	4.07559	9.49005	0.00206589	0.0471558	GLRX2
ENSG00000023608	0.264374	2.05766	1.92001	0.165855	0.532751	SNAPC1
ENSG00000023697	0.18928	6.49664	1.8356	0.175467	0.545526	DERA
ENSG00000023734	-0.0592018	6.74439	0.18116	0.670378	0.896549	STRAP
ENSG00000023839	0.0635799	9.13295	0.21508	0.642814	0.884594	ABCC2
ENSG00000023892	0.150019	0.765711	0.295555	0.586682	0.868199	DEF6
ENSG00000023902	0.0854437	4.17276	0.323678	0.569405	0.864178	PLEKHO1
ENSG00000023909	0.423456	6.77889	9.24086	0.00236673	0.0520129	GCLM
ENSG00000024048	-0.0260814	6.77156	0.0352215	0.851132	0.972737	UBR2
ENSG00000024422	-1.05286	1.06187	19.8086	8.55977e-06	0.00091668	EHD2
ENSG00000024526	-0.713303	0.387619	5.70218	0.0169439	0.167626	DEPDC1
ENSG00000024862	0.120413	4.97714	0.693595	0.404944	0.773188	CCDC28A
ENSG00000025039	0.0104791	5.16667	0.00529017	0.942018	0.999375	RRAGD
ENSG00000025156	0.221682	3.74418	2.01369	0.155886	0.51818	HSF2
ENSG00000025293	0.0266344	5.42356	0.0348808	0.851846	0.972966	PHF20
ENSG00000025423	-0.0175011	7.0746	0.0159113	0.899621	0.991347	HSD17B6
ENSG00000025434	-0.0808326	4.88388	0.308638	0.578518	0.865436	NR1H3
ENSG00000025708	-0.0457905	6.80757	0.108595	0.74175	0.925529	TYMP
ENSG00000025770	-0.00268332	4.02414	0.000311865	0.98591	0.999375	NCAPH2
ENSG00000025772	0.00161162	5.25015	0.000126377	0.991031	0.999563	TOMM34
ENSG00000025796	-0.196023	5.73178	1.92084	0.165765	0.532751	SEC63
ENSG00000025800	0.0696097	7.08188	0.25205	0.615635	0.874637	KPNA6
ENSG00000026025	-0.102925	7.15896	0.548956	0.458745	0.811749	VIM
ENSG00000026036	-0.236955	1.40601	1.14463	0.284676	0.669443	RTEL1-TNFRSF6B
ENSG00000026103	0.0263866	6.89347	0.0360687	0.849374	0.972237	FAS
ENSG00000026297	0.0273886	3.28108	0.0285345	0.865858	0.978512	RNASET2
ENSG00000026508	-0.359436	4.03317	5.52436	0.0187535	0.176752	CD44
ENSG00000026559	-0.631074	-1.61014	1.1364	0.286415	0.670991	KCNG1
ENSG00000026652	0.49113	1.18054	4.73625	0.0295333	0.229325	AGPAT4
ENSG00000026751	-0.65061	1.2388	6.00482	0.0142668	0.151475	SLAMF7
ENSG00000026950	-0.0248023	4.58394	0.0285048	0.865927	0.978529	BTN3A1
ENSG00000027001	0.0215741	4.71937	0.0216513	0.883018	0.984571	MIPEP
ENSG00000027075	-0.201676	3.14101	1.44602	0.229168	0.618023	PRKCH
ENSG00000027697	-0.0101401	7.66389	0.00540425	0.941397	0.999375	IFNGR1
ENSG00000027847	-0.158432	4.45745	1.14404	0.284801	0.669443	B4GALT7
ENSG00000027869	0.197146	-1.78882	0.106575	0.744078	0.925824	SH2D2A
ENSG00000028116	0.147093	4.8407	1.02032	0.312442	0.691837	VRK2
ENSG00000028137	0.424426	4.25871	7.95456	0.00479662	0.0806297	TNFRSF1B
ENSG00000028203	0.0858073	6.75075	0.381017	0.537059	0.854425	VEZT
ENSG00000028277	-1.49469	-2.40983	2.24691	0.133881	0.483765	POU2F2
ENSG00000028310	-0.115397	4.25578	0.592389	0.441497	0.799672	BRD9
ENSG00000028528	-0.10784	6.68772	0.601144	0.438142	0.797265	SNX1
ENSG00000028839	0.164777	4.26586	1.21076	0.271183	0.655549	TBPL1
ENSG00000029153	-0.0643111	6.47143	0.211944	0.645248	0.885941	ARNTL2
ENSG00000029363	-0.00568693	6.91618	0.00167974	0.967308	0.999375	BCLAF1
ENSG00000029364	-0.000668891	7.96085	2.36056e-05	0.996123	0.999906	SLC39A9
ENSG00000029534	-1.34204	-2.68721	1.79323	0.180534	0.552019	ANK1
ENSG00000029639	0.0694678	4.12933	0.212414	0.644882	0.885735	TFB1M
ENSG00000029725	-0.00098008	6.85811	4.98163e-05	0.994368	0.999759	RABEP1
ENSG00000030066	-0.0956766	5.38434	0.449735	0.502461	0.838697	NUP160
ENSG00000030110	0.113941	4.21306	0.576571	0.44766	0.803462	BAK1
ENSG00000030419	-0.0683996	3.14208	0.171527	0.678759	0.900925	IKZF2
ENSG00000030582	-0.276962	5.61867	3.80451	0.0511147	0.30056	GRN
ENSG00000031003	-0.112046	5.35595	0.614717	0.433017	0.79439	FAM13B
ENSG00000031081	-0.163792	2.9051	0.863329	0.352809	0.727352	ARHGAP31
ENSG00000031691	0.487157	1.69918	5.83038	0.0157517	0.161458	CENPQ
ENSG00000031698	0.143511	7.85449	1.08479	0.297628	0.681321	SARS
ENSG00000031823	-0.121588	4.58563	0.684202	0.408144	0.775504	RANBP3
ENSG00000032219	-0.28236	5.61812	3.93715	0.0472307	0.289167	ARID4A
ENSG00000032389	-0.0124589	4.93771	0.00736486	0.931611	0.99922	EIPR1
ENSG00000032444	0.210018	3.95379	1.90579	0.167432	0.534775	PNPLA6
ENSG00000032742	-0.0906635	4.52867	0.378131	0.538605	0.855014	IFT88
ENSG00000033011	0.0926172	5.37046	0.41871	0.517582	0.848133	ALG1
ENSG00000033030	-0.0481653	4.63568	0.107785	0.74268	0.925555	ZCCHC8
ENSG00000033050	-0.0129836	5.55914	0.00834159	0.927229	0.998509	ABCF2
ENSG00000033100	-0.273284	5.69581	3.72974	0.0534516	0.307547	CHPF2
ENSG00000033122	0.54146	-2.74022	0.225253	0.635066	0.883155	LRRC7
ENSG00000033170	-0.00253551	2.86259	0.000225388	0.988022	0.999375	FUT8
ENSG00000033178	0.0629794	6.95433	0.206157	0.649796	0.887505	UBA6
ENSG00000033327	0.109001	4.18682	0.527417	0.467695	0.818068	GAB2
ENSG00000033627	-0.249261	4.42008	2.7984	0.0943581	0.409124	ATP6V0A1
ENSG00000033800	-0.0489082	4.94291	0.113935	0.735708	0.924047	PIAS1
ENSG00000033867	0.0619301	5.56696	0.18979	0.663091	0.893227	SLC4A7
ENSG00000034053	1.95481	-2.6898	2.82832	0.0926149	0.40788	APBA2
ENSG00000034152	-0.152231	4.80363	1.09136	0.29617	0.680143	MAP2K3
ENSG00000034239	-0.628968	-2.74087	0.429528	0.512221	0.846026	EFCAB1
ENSG00000034510	0.147019	9.01904	1.14724	0.284129	0.669049	TMSB10
ENSG00000034533	-0.0803644	3.41995	0.252081	0.615614	0.874637	ASTE1
ENSG00000034677	0.364872	7.98335	7.00274	0.00813852	0.109049	RNF19A
ENSG00000034693	-0.0195979	4.64557	0.0177784	0.893928	0.989379	PEX3
ENSG00000034713	0.0747615	5.64988	0.27799	0.598022	0.871088	GABARAPL2
ENSG00000035115	0.0451509	5.22362	0.0907881	0.763178	0.934218	SH3YL1
ENSG00000035141	-0.0243773	5.74752	0.0296733	0.863233	0.977393	FAM136A
ENSG00000035403	-0.0633651	7.70661	0.210905	0.646059	0.886167	VCL
ENSG00000035499	0.229784	0.717035	0.674069	0.411637	0.778849	DEPDC1B
ENSG00000035664	0.279733	5.40776	3.84938	0.0497644	0.29635	DAPK2
ENSG00000035681	-0.0296975	4.38924	0.0400545	0.841374	0.968764	NSMAF
ENSG00000035687	-0.0551529	5.21545	0.146881	0.701534	0.910326	ADSS
ENSG00000035720	0.851029	-3.03634	0.392849	0.530806	0.853007	STAP1
ENSG00000035862	-0.545435	3.19437	10.6157	0.00112133	0.0309565	TIMP2
ENSG00000035928	-0.0226523	6.87857	0.0266194	0.870397	0.98015	RFC1
ENSG00000036054	0.0929457	6.64292	0.44498	0.504728	0.840898	TBC1D23
ENSG00000036257	-0.134928	6.14143	0.923778	0.336485	0.711803	CUL3
ENSG00000036530	-1.0694	-1.66651	3.15126	0.0758685	0.374203	CYP46A1
ENSG00000036549	-0.0198487	6.50117	0.0202615	0.886809	0.986358	AC118549.1
ENSG00000036672	0.785635	0.379179	7.57738	0.00591054	0.0909656	USP2
ENSG00000037042	0.132235	2.64843	0.579676	0.446439	0.802461	TUBG2
ENSG00000037241	0.0550656	4.31819	0.133069	0.715271	0.91522	RPL26L1
ENSG00000037280	-0.476453	2.39701	5.68004	0.017159	0.168651	FLT4
ENSG00000037474	-0.193405	5.92655	1.88251	0.170049	0.538582	NSUN2
ENSG00000037637	0.044186	4.84641	0.0922024	0.761396	0.933654	FBXO42
ENSG00000037749	0.0910066	5.92869	0.416495	0.518691	0.848838	MFAP3
ENSG00000037757	0.00715656	4.56009	0.00234593	0.96137	0.999375	MRI1
ENSG00000037897	-0.177829	2.19745	0.913821	0.339103	0.714554	METTL1
ENSG00000038002	0.055596	5.08483	0.147946	0.700506	0.909537	AGA
ENSG00000038210	0.0969787	5.86444	0.468204	0.493815	0.833561	PI4K2B
ENSG00000038219	-0.0381172	6.44367	0.0747457	0.784548	0.943613	BOD1L1
ENSG00000038274	-0.0425866	5.87931	0.0910849	0.762802	0.934167	MAT2B
ENSG00000038295	-2.03317	-2.32488	6.8285	0.00897146	0.114166	TLL1
ENSG00000038358	0.0251692	4.7225	0.0296318	0.863328	0.977434	EDC4
ENSG00000038382	-0.277359	7.64578	4.03165	0.0446541	0.282625	TRIO
ENSG00000038427	-0.115629	3.55665	0.411118	0.521403	0.849269	VCAN
ENSG00000038532	-0.282442	3.92502	3.39044	0.0655754	0.346011	CLEC16A
ENSG00000038945	-0.090083	5.32472	0.373209	0.54126	0.855483	MSR1
ENSG00000039068	-0.279732	7.12642	4.06531	0.0437725	0.280186	CDH1
ENSG00000039123	-0.0815915	6.39996	0.341096	0.559197	0.860291	MTREX
ENSG00000039139	-0.237441	4.25321	2.41618	0.120088	0.455731	DNAH5
ENSG00000039319	0.0239847	6.60132	0.0296944	0.863186	0.977393	ZFYVE16
ENSG00000039523	0.14458	0.535895	0.297829	0.585247	0.867936	RIPOR1
ENSG00000039537	-0.0709542	8.7721	0.26693	0.605399	0.872515	C6
ENSG00000039560	0.10535	6.80525	0.573274	0.448961	0.803901	RAI14
ENSG00000039600	1.94476	-2.85342	2.78462	0.0951733	0.409566	SOX30
ENSG00000039650	-0.0909197	4.19702	0.363929	0.546332	0.857045	PNKP
ENSG00000040199	-0.159078	5.80064	1.25554	0.262496	0.645739	PHLPP2
ENSG00000040275	-0.0826824	2.7283	0.235543	0.627444	0.879947	SPDL1
ENSG00000040341	0.0894797	5.50286	0.394507	0.52994	0.852749	STAU2
ENSG00000040487	0.185884	3.96684	1.47143	0.22512	0.614176	SLC66A1
ENSG00000040531	-0.0207954	3.78098	0.0178672	0.893665	0.989296	CTNS
ENSG00000040608	0.157821	2.086	0.686592	0.407326	0.775045	RTN4R
ENSG00000040633	-0.0523204	6.07052	0.138407	0.70987	0.913348	PHF23
ENSG00000040933	0.0399628	4.01909	0.0699511	0.791408	0.946144	INPP4A
ENSG00000041353	-0.0478723	5.20305	0.107953	0.742486	0.925555	RAB27B
ENSG00000041357	0.0996992	7.4166	0.520497	0.47063	0.819153	PSMA4
ENSG00000041515	-0.122924	0.703966	0.213782	0.643819	0.88508	MYO16
ENSG00000041802	0.0348864	6.41398	0.0623149	0.802874	0.952344	LSG1
ENSG00000041880	0.0691686	4.94601	0.227396	0.633461	0.882158	PARP3
ENSG00000041982	-0.0845503	5.84709	0.334471	0.563038	0.861103	TNC
ENSG00000041988	-0.127319	3.81012	0.676452	0.410811	0.77793	THAP3
ENSG00000042062	0.0641699	-0.333395	0.0343325	0.853001	0.973188	RIPOR3
ENSG00000042088	-0.0162791	3.8644	0.0112534	0.915517	0.995415	TDP1
ENSG00000042286	0.0732416	5.3721	0.262536	0.608383	0.873312	AIFM2
ENSG00000042317	0.178237	3.38527	1.23303	0.266818	0.651076	SPATA7
ENSG00000042429	0.0850271	4.99769	0.346379	0.55617	0.859252	MED17
ENSG00000042445	0.0524556	8.25637	0.145599	0.702777	0.910504	RETSAT
ENSG00000042493	-0.0986472	5.06569	0.46608	0.494796	0.83423	CAPG
ENSG00000042753	0.0124849	5.86516	0.00782925	0.929493	0.999073	AP2S1
ENSG00000042781	-0.68584	1.09118	6.92689	0.00849093	0.111102	USH2A
ENSG00000042813	-0.730693	-2.58859	0.757716	0.384044	0.754641	ZPBP
ENSG00000042832	-0.42777	-0.606354	1.20472	0.27238	0.656543	TG
ENSG00000042980	0.449933	-0.594079	1.25623	0.262367	0.645667	ADAM28
ENSG00000043093	0.128452	6.47051	0.845731	0.357763	0.731929	DCUN1D1
ENSG00000043143	-0.302154	4.02216	3.92014	0.047711	0.290879	JADE2
ENSG00000043355	-0.136484	-2.97383	0.0131763	0.908613	0.993773	ZIC2
ENSG00000043462	0.117774	1.34961	0.23527	0.627643	0.879947	LCP2
ENSG00000043514	0.0373717	4.47922	0.0634502	0.801124	0.951325	TRIT1
ENSG00000043591	0.671627	-2.49729	0.493241	0.482485	0.827053	ADRB1
ENSG00000044012	0.0207856	4.39672	0.018945	0.890524	0.988162	GUCA2B
ENSG00000044090	-0.144719	5.09755	1.01105	0.314651	0.693464	CUL7
ENSG00000044115	-0.0437959	9.25924	0.102118	0.749303	0.927847	CTNNA1
ENSG00000044459	0.0756983	4.95361	0.273653	0.600892	0.871249	CNTLN
ENSG00000044524	0.975657	-1.63076	3.43179	0.0639528	0.340807	EPHA3
ENSG00000044574	-0.178671	9.01171	1.69367	0.193118	0.569146	HSPA5
ENSG00000046604	-0.0500977	7.86263	0.132141	0.716222	0.915701	DSG2
ENSG00000046889	-0.288359	1.92506	2.12019	0.145368	0.50314	PREX2
ENSG00000047056	-0.165609	4.27809	1.22721	0.267951	0.652414	WDR37
ENSG00000047188	-0.0304191	6.35909	0.0473007	0.827829	0.96288	YTHDC2
ENSG00000047249	0.0863787	5.58443	0.370021	0.542993	0.856253	ATP6V1H
ENSG00000047315	0.0480141	7.86753	0.121409	0.727512	0.919856	POLR2B
ENSG00000047346	-0.470626	5.65852	10.9336	0.000944379	0.0281646	FAM214A
ENSG00000047365	-0.0307573	6.07209	0.0479895	0.826599	0.962344	ARAP2
ENSG00000047410	0.021371	7.57449	0.0240098	0.87686	0.982157	TPR
ENSG00000047457	0.248382	11.5837	3.28643	0.0698547	0.358293	CP
ENSG00000047578	-0.153534	3.54562	0.951235	0.329405	0.705731	KIAA0556
ENSG00000047579	-0.428113	2.21461	5.34633	0.020766	0.187733	DTNBP1
ENSG00000047617	1.43986	-2.53995	2.77029	0.0960288	0.410878	ANO2
ENSG00000047621	0.06726	4.64114	0.209272	0.647339	0.886632	C12orf4
ENSG00000047662	-2.79347	-2.59082	2.93163	0.0868597	0.399352	FAM184B
ENSG00000047849	-0.343333	7.38149	6.13355	0.013264	0.144661	MAP4
ENSG00000047932	0.225074	5.86684	2.54926	0.110346	0.43492	GOPC
ENSG00000047936	1.84134	0.765242	43.4954	4.24957e-11	2.80057e-08	ROS1
ENSG00000048028	0.153947	5.03404	1.14048	0.28555	0.670319	USP28
ENSG00000048052	0.278286	2.43195	2.35726	0.124701	0.465554	HDAC9
ENSG00000048140	-0.0575662	6.23393	0.168493	0.681454	0.901833	TSPAN17
ENSG00000048162	-0.0628642	4.90144	0.185472	0.666713	0.894095	NOP16
ENSG00000048342	-0.251163	3.34342	2.45721	0.116987	0.448887	CC2D2A
ENSG00000048392	0.099927	7.94707	0.52506	0.468691	0.818688	RRM2B
ENSG00000048405	0.0506726	5.49447	0.127315	0.721233	0.917391	ZNF800
ENSG00000048471	-0.144248	3.10088	0.779303	0.377354	0.749307	SNX29
ENSG00000048544	0.0498159	6.2146	0.126125	0.722484	0.917439	MRPS10
ENSG00000048649	-0.0339745	5.88301	0.0580636	0.809583	0.955565	RSF1
ENSG00000048707	-0.108578	7.98687	0.621906	0.43034	0.792069	VPS13D
ENSG00000048740	-0.293725	1.24285	1.49747	0.221061	0.608712	CELF2
ENSG00000048828	-0.205021	6.99582	2.178	0.139997	0.494923	FAM120A
ENSG00000048991	-0.829876	2.67216	22.4326	2.17644e-06	0.000314334	R3HDM1
ENSG00000049089	0.651991	-1.74476	1.17661	0.278047	0.663067	COL9A2
ENSG00000049130	-0.0840274	3.65885	0.278263	0.597842	0.871024	KITLG
ENSG00000049167	0.00450319	3.45064	0.00079461	0.977511	0.999375	ERCC8
ENSG00000049192	-0.0985201	2.01787	0.260448	0.609813	0.873816	ADAMTS6
ENSG00000049239	-0.164591	8.82457	1.43622	0.230752	0.619987	H6PD
ENSG00000049245	0.0468507	6.92928	0.113855	0.735797	0.924047	VAMP3
ENSG00000049246	-0.332429	3.25165	4.0852	0.0432604	0.279172	PER3
ENSG00000049249	0.00610391	0.939327	0.000693773	0.978986	0.999375	TNFRSF9
ENSG00000049283	-1.44603	-2.2904	1.24557	0.264401	0.648067	EPN3
ENSG00000049323	0.0720894	5.5288	0.254771	0.613735	0.874637	LTBP1
ENSG00000049449	0.049169	7.22721	0.12622	0.722384	0.917439	RCN1
ENSG00000049540	2.07758	-2.13487	7.07182	0.00783057	0.106713	ELN
ENSG00000049541	-0.0712385	4.24825	0.224681	0.635496	0.883435	RFC2
ENSG00000049618	-0.237918	5.11697	2.68406	0.101357	0.418622	ARID1B
ENSG00000049656	0.396014	5.47103	7.68979	0.0055534	0.0876742	CLPTM1L
ENSG00000049759	0.534048	6.23725	14.5112	0.000139325	0.0075707	NEDD4L
ENSG00000049860	0.0418941	7.36362	0.0918246	0.76187	0.933895	HEXB
ENSG00000049883	-0.523733	3.42637	10.6603	0.00109461	0.0306135	PTCD2
ENSG00000050130	0.121068	6.21658	0.744817	0.388122	0.758517	JKAMP
ENSG00000050165	0.129943	4.04801	0.717935	0.396822	0.766076	DKK3
ENSG00000050327	0.341778	3.5491	4.79684	0.028512	0.224859	ARHGEF5
ENSG00000050344	0.0697611	2.60576	0.155239	0.693579	0.90632	NFE2L3
ENSG00000050393	0.0632177	4.45844	0.182474	0.669256	0.895897	MCUR1
ENSG00000050405	-0.107266	6.63404	0.591427	0.441868	0.799957	LIMA1
ENSG00000050426	-0.100931	5.14256	0.491878	0.483091	0.827374	LETMD1
ENSG00000050438	0.275363	-0.996835	0.422937	0.515475	0.847212	SLC4A8
ENSG00000050555	1.32268	-2.63716	1.06756	0.301498	0.684682	LAMC3
ENSG00000050628	-2.43397	-2.7405	4.95751	0.0259775	0.213587	PTGER3
ENSG00000050730	-1.2075	-2.28352	1.43472	0.230996	0.620511	TNIP3
ENSG00000050748	-0.150272	5.62052	1.12153	0.28959	0.673884	MAPK9
ENSG00000050767	0.879908	-2.68786	0.660448	0.416402	0.782304	COL23A1
ENSG00000050820	0.288898	6.06789	4.22086	0.03993	0.270287	BCAR1
ENSG00000051009	0.14779	4.70984	1.01964	0.312605	0.691923	FAM160A2
ENSG00000051108	0.152623	7.56591	1.2225	0.26887	0.653598	HERPUD1
ENSG00000051128	0.13204	2.59589	0.531367	0.466033	0.816739	HOMER3
ENSG00000051180	0.303987	0.306757	1.15213	0.283105	0.667721	RAD51
ENSG00000051341	-0.232134	0.937286	0.861274	0.353382	0.727959	POLQ
ENSG00000051382	-0.481541	5.07506	11.042	0.000890691	0.0272855	PIK3CB
ENSG00000051523	0.0141262	2.8657	0.00604117	0.938047	0.999375	CYBA
ENSG00000051596	0.308011	3.45391	3.72011	0.053761	0.30843	THOC3
ENSG00000051620	0.00313993	6.50469	0.000506304	0.982048	0.999375	HEBP2
ENSG00000051825	0.0563962	5.07439	0.152955	0.695727	0.907418	MPHOSPH9
ENSG00000052126	0.000532466	5.68741	1.42421e-05	0.996989	1	PLEKHA5
ENSG00000052344	-0.0697022	4.06022	0.209338	0.647286	0.886632	PRSS8
ENSG00000052723	0.115932	6.21484	0.682733	0.408647	0.775924	SIKE1
ENSG00000052749	-0.244247	4.1139	2.58115	0.108143	0.430461	RRP12
ENSG00000052795	0.156001	6.70407	1.25963	0.26172	0.645251	FNIP2
ENSG00000052802	0.33224	9.12931	5.85229	0.0155568	0.160276	MSMO1
ENSG00000052841	-0.0412403	6.75905	0.0880073	0.766726	0.935637	TTC17
ENSG00000053108	-0.583327	-1.40374	1.37402	0.241123	0.629318	FSTL4
ENSG00000053254	-0.0785231	5.26983	0.30034	0.583669	0.867608	FOXN3
ENSG00000053328	-0.192237	-0.070781	0.311595	0.576703	0.864952	METTL24
ENSG00000053371	0.0621819	5.78869	0.192523	0.660825	0.89255	AKR7A2
ENSG00000053372	0.076139	4.73631	0.270632	0.602908	0.871846	MRTO4
ENSG00000053501	0.104872	3.49034	0.436078	0.509022	0.844381	USE1
ENSG00000053524	0.146245	-3.03601	0.00853072	0.926411	0.998322	MCF2L2
ENSG00000053747	-0.0465232	5.58757	0.106932	0.743665	0.925781	LAMA3
ENSG00000053770	0.0370567	7.00945	0.0714147	0.789288	0.945566	AP5M1
ENSG00000053900	0.0537169	4.51833	0.132578	0.715774	0.915401	ANAPC4
ENSG00000053918	-1.05282	-1.4253	3.17924	0.0745795	0.37019	KCNQ1
ENSG00000054116	0.165304	6.20855	1.38799	0.238745	0.626978	TRAPPC3
ENSG00000054118	0.0328772	7.61853	0.0567986	0.811629	0.956087	THRAP3
ENSG00000054148	0.0730882	5.4911	0.262079	0.608696	0.873487	PHPT1
ENSG00000054179	-0.759947	-2.00984	1.49885	0.220848	0.608667	ENTPD2
ENSG00000054219	-0.714058	-1.25942	1.95987	0.161527	0.527227	LY75
ENSG00000054267	0.100458	5.83487	0.507863	0.476065	0.82278	ARID4B
ENSG00000054277	-0.118123	6.58403	0.715985	0.397464	0.766478	OPN3
ENSG00000054523	-0.144179	7.17264	1.08071	0.298539	0.681891	KIF1B
ENSG00000054598	-0.524884	-1.16049	1.37662	0.240678	0.628777	FOXC1
ENSG00000054611	0.0313781	3.93466	0.0421604	0.837314	0.967264	TBC1D22A
ENSG00000054654	-0.197272	6.76823	2.00442	0.156841	0.519723	SYNE2
ENSG00000054690	0.00312707	1.77661	0.000249087	0.987408	0.999375	PLEKHH1
ENSG00000054793	-0.330181	6.84213	5.62415	0.0177147	0.171739	ATP9A
ENSG00000054938	-0.445742	2.21322	5.38397	0.0203226	0.185866	CHRDL2
ENSG00000054965	-0.453793	5.34016	10.0125	0.00155481	0.0390252	FAM168A
ENSG00000054967	0.0121153	2.1492	0.00417076	0.948507	0.999375	RELT
ENSG00000054983	0.0394707	4.43779	0.0711018	0.789739	0.945566	GALC
ENSG00000055044	-0.000383702	5.33077	7.00024e-06	0.997889	1	NOP58
ENSG00000055070	-0.215491	6.0791	2.35166	0.125149	0.466579	SZRD1
ENSG00000055130	-0.0969142	6.64971	0.484563	0.486363	0.829054	CUL1
ENSG00000055147	0.0584687	4.958	0.163037	0.686375	0.904075	FAM114A2
ENSG00000055163	-0.232173	5.60363	2.62731	0.10504	0.424654	CYFIP2
ENSG00000055208	-0.0425713	6.15771	0.0920883	0.761539	0.933741	TAB2
ENSG00000055211	0.104157	5.91724	0.545931	0.459985	0.812881	GINM1
ENSG00000055332	-0.188135	5.85355	1.77377	0.182917	0.554651	EIF2AK2
ENSG00000055483	-0.181185	3.18775	1.25377	0.262833	0.646062	USP36
ENSG00000055609	-0.522454	6.28016	13.6208	0.000223696	0.0108391	KMT2C
ENSG00000055732	-0.533878	-1.13421	1.18741	0.275853	0.660701	MCOLN3
ENSG00000055813	-0.687981	-3.03595	0.253055	0.614932	0.874637	CCDC85A
ENSG00000055917	-0.135698	7.02892	0.957775	0.327748	0.704153	PUM2
ENSG00000055950	0.050712	5.5973	0.12722	0.721332	0.917391	MRPL43
ENSG00000055955	0.0835994	3.9474	0.300041	0.583857	0.867608	ITIH4
ENSG00000055957	-0.0373288	9.11028	0.0741491	0.785389	0.943778	ITIH1
ENSG00000056050	0.0639061	3.63563	0.167877	0.682006	0.902157	HPF1
ENSG00000056097	0.0119988	7.08129	0.00749053	0.931031	0.99922	ZFR
ENSG00000056291	0.259826	-2.45057	0.0963385	0.756269	0.931451	NPFFR2
ENSG00000056558	0.0719878	5.27886	0.251239	0.616204	0.875239	TRAF1
ENSG00000056586	0.0109407	7.32095	0.00626388	0.936917	0.999375	RC3H2
ENSG00000056736	-0.10917	4.24227	0.521786	0.470081	0.819052	IL17RB
ENSG00000056972	0.00821001	4.33663	0.00303486	0.956067	0.999375	TRAF3IP2
ENSG00000057019	0.052458	5.7442	0.137273	0.711007	0.913595	DCBLD2
ENSG00000057252	0.239515	5.54222	2.84102	0.0918859	0.406419	SOAT1
ENSG00000057294	-0.000855558	6.76179	3.77591e-05	0.995097	0.999843	PKP2
ENSG00000057468	-1.07056	-0.923412	5.2879	0.0214742	0.191125	MSH4
ENSG00000057593	-0.0967851	5.93294	0.471535	0.492282	0.832648	F7
ENSG00000057608	0.0692139	8.57499	0.253858	0.614372	0.874637	GDI2
ENSG00000057657	-0.179428	0.274781	0.364663	0.545928	0.857045	PRDM1
ENSG00000057663	0.248931	5.48849	3.05268	0.0806039	0.385501	ATG5
ENSG00000057704	0.848795	3.00898	24.9305	5.9434e-07	0.000106422	TMCC3
ENSG00000057757	0.138418	5.26969	0.932599	0.334188	0.709931	PITHD1
ENSG00000057935	-0.294505	3.87572	3.67103	0.055366	0.313753	MTA3
ENSG00000058056	-0.238471	4.27607	2.51887	0.112491	0.438908	USP13
ENSG00000058063	0.085316	7.19894	0.380277	0.537455	0.854647	ATP11B
ENSG00000058085	-0.0233351	8.51972	0.0287606	0.865333	0.978298	LAMC2
ENSG00000058091	-0.0519211	6.43751	0.137928	0.71035	0.913382	CDK14
ENSG00000058262	-0.0245804	8.83211	0.0320983	0.857812	0.97502	SEC61A1
ENSG00000058272	-0.0416505	6.23965	0.0883707	0.766259	0.935556	PPP1R12A
ENSG00000058335	-0.615857	-1.32115	1.21251	0.270836	0.65536	RASGRF1
ENSG00000058404	-0.0616479	1.71568	0.0934469	0.75984	0.933171	CAMK2B
ENSG00000058453	-0.0783552	2.45407	0.189265	0.663529	0.893489	CROCC
ENSG00000058600	-0.113856	5.41097	0.634873	0.425573	0.788273	POLR3E
ENSG00000058668	-0.182477	5.09225	1.59435	0.206706	0.590045	ATP2B4
ENSG00000058673	-0.010408	7.20417	0.0056454	0.940107	0.999375	ZC3H11A
ENSG00000058729	0.0394907	4.86168	0.0738452	0.785818	0.943948	RIOK2
ENSG00000058799	0.295581	5.93147	4.39368	0.0360724	0.257215	YIPF1
ENSG00000058804	0.0832261	5.25104	0.336512	0.561849	0.860762	NDC1
ENSG00000058866	-0.0184301	1.50822	0.00691259	0.933739	0.99922	DGKG
ENSG00000059122	-0.0851794	4.39808	0.328374	0.566618	0.862864	FLYWCH1
ENSG00000059145	0.0915374	3.04214	0.304011	0.581379	0.866732	UNKL
ENSG00000059377	0.0887836	1.59862	0.1703	0.679845	0.901531	TBXAS1
ENSG00000059378	0.0861342	6.96616	0.385478	0.534686	0.853879	PARP12
ENSG00000059573	-0.11767	6.43622	0.707374	0.400317	0.769454	ALDH18A1
ENSG00000059588	-0.279224	4.76728	3.64543	0.0562234	0.316604	TARBP1
ENSG00000059691	-0.114862	5.23491	0.638862	0.424123	0.786835	GATB
ENSG00000059728	-0.14168	4.08589	0.881237	0.347863	0.722896	MXD1
ENSG00000059758	0.0826935	5.43783	0.336783	0.561692	0.860762	CDK17
ENSG00000059769	0.00714101	4.07829	0.00221007	0.962504	0.999375	DNAJC25
ENSG00000059804	0.387069	1.76786	2.91791	0.0876015	0.400292	SLC2A3
ENSG00000059915	-0.0339482	-1.19291	0.00529194	0.942009	0.999375	PSD
ENSG00000060069	-0.00590511	2.89012	0.00124017	0.971907	0.999375	CTDP1
ENSG00000060138	-0.0972469	3.63675	0.377322	0.53904	0.855095	YBX3
ENSG00000060140	-0.366674	-1.20456	0.608733	0.435265	0.794883	STYK1
ENSG00000060237	-0.50013	6.36972	12.4572	0.000416392	0.0161176	WNK1
ENSG00000060303	1.0866	-2.45203	1.48017	0.223748	0.612632	RPS17P5
ENSG00000060339	0.142308	6.33075	1.03618	0.308712	0.690094	CCAR1
ENSG00000060491	-0.176653	6.43197	1.59929	0.206004	0.58948	OGFR
ENSG00000060558	-0.18229	-0.265206	0.264656	0.606939	0.872991	GNA15
ENSG00000060566	-0.28861	4.01267	3.35632	0.0669475	0.350588	CREB3L3
ENSG00000060642	0.0569557	4.58522	0.149169	0.699331	0.909304	PIGV
ENSG00000060656	0.00476285	5.46501	0.00111715	0.973337	0.999375	PTPRU
ENSG00000060688	0.0501575	4.84705	0.118496	0.730671	0.921885	SNRNP40
ENSG00000060709	2.51631	-2.45448	5.56578	0.0183149	0.174451	RIMBP2
ENSG00000060749	-0.270302	5.25425	3.52076	0.0606047	0.330153	QSER1
ENSG00000060762	0.435241	6.25792	9.58588	0.00196079	0.0456775	MPC1
ENSG00000060971	-0.0813528	7.24619	0.345317	0.556776	0.859508	ACAA1
ENSG00000060982	-0.08422	4.01867	0.270396	0.603066	0.871914	BCAT1
ENSG00000061273	-0.0420083	4.4722	0.0805933	0.776495	0.940414	HDAC7
ENSG00000061337	0.0266191	-1.76394	0.00193058	0.964954	0.999375	LZTS1
ENSG00000061455	4.13781	-2.24719	8.42941	0.003692	0.0691631	PRDM6
ENSG00000061656	0.470396	1.80837	4.98265	0.0256027	0.211598	SPAG4
ENSG00000061676	-0.0403533	7.99869	0.0859521	0.769388	0.936887	NCKAP1
ENSG00000061794	-0.00486404	6.80314	0.00122463	0.972084	0.999375	MRPS35
ENSG00000061918	-0.50836	2.74803	8.39835	0.00375561	0.0699977	GUCY1B1
ENSG00000061936	-0.26993	4.45188	3.31509	0.0686464	0.355572	SFSWAP
ENSG00000061938	-0.318701	2.79475	3.45742	0.0629684	0.337694	TNK2
ENSG00000061987	-0.145483	6.65035	1.08972	0.296533	0.680491	MON2
ENSG00000062038	0.662937	-1.38821	1.70381	0.191791	0.567218	CDH3
ENSG00000062194	0.0566106	6.49966	0.164797	0.684778	0.903593	GPBP1
ENSG00000062282	-0.46718	6.20034	10.9653	0.000928344	0.0278742	DGAT2
ENSG00000062370	0.0207665	2.9379	0.015401	0.901236	0.992097	ZNF112
ENSG00000062485	-0.0440901	5.36906	0.0953584	0.757472	0.932279	CS
ENSG00000062524	1.16881	-1.53851	4.38	0.036363	0.258016	LTK
ENSG00000062582	-0.830607	-0.797196	4.20608	0.0402794	0.271021	MRPS24
ENSG00000062598	-0.0371797	4.8674	0.0653561	0.798222	0.949547	ELMO2
ENSG00000062650	-0.192575	7.74039	1.94969	0.16262	0.52797	WAPL
ENSG00000062716	0.200941	8.65306	2.14092	0.143416	0.499586	VMP1
ENSG00000062725	0.137677	5.83073	0.952302	0.329134	0.705656	APPBP2
ENSG00000062822	-0.200592	3.41072	1.58015	0.208739	0.592689	POLD1
ENSG00000063046	-0.0207118	8.71355	0.0227596	0.880084	0.983351	EIF4B
ENSG00000063127	-0.453999	-0.41411	1.8174	0.177623	0.548709	SLC6A16
ENSG00000063169	-0.0719601	-0.564846	0.0354671	0.85062	0.972494	BICRA
ENSG00000063176	-0.266886	3.58484	2.8642	0.0905708	0.404436	SPHK2
ENSG00000063177	0.0980202	7.38374	0.501879	0.478675	0.824431	RPL18
ENSG00000063180	0.075209	-1.49468	0.0260033	0.871892	0.980806	CA11
ENSG00000063241	-0.139149	5.80711	0.967124	0.325399	0.702275	ISOC2
ENSG00000063244	-0.126656	6.04866	0.811493	0.367679	0.740951	U2AF2
ENSG00000063245	-0.213921	4.52284	2.10078	0.147224	0.505803	EPN1
ENSG00000063322	-0.0686183	4.9137	0.223908	0.636078	0.88347	MED29
ENSG00000063438	-0.658216	-1.97129	0.853245	0.355636	0.730279	AHRR
ENSG00000063660	-0.090467	5.46253	0.402566	0.525767	0.851068	GPC1
ENSG00000063761	0.00221994	2.28308	0.000150322	0.990218	0.999375	ADCK1
ENSG00000063854	0.0781321	5.57339	0.302309	0.582438	0.867113	HAGH
ENSG00000063978	0.109936	6.01942	0.610145	0.434733	0.794882	RNF4
ENSG00000064012	-0.0269127	5.74514	0.0362259	0.84905	0.972122	CASP8
ENSG00000064042	-0.179892	6.35397	1.64533	0.199596	0.579727	LIMCH1
ENSG00000064102	-0.0343136	5.31918	0.0576088	0.810316	0.95571	INTS13
ENSG00000064115	0.0695019	8.10531	0.255104	0.613504	0.874637	TM7SF3
ENSG00000064199	0.26397	2.30594	2.0411	0.153099	0.513872	SPA17
ENSG00000064201	-2.39703	-2.6874	4.88987	0.0270148	0.21807	TSPAN32
ENSG00000064205	0.63326	-2.63731	0.304318	0.581188	0.866732	CCN5
ENSG00000064225	-0.107292	4.18469	0.505461	0.477111	0.823284	ST3GAL6
ENSG00000064270	-1.29202	-2.97244	1.02101	0.312281	0.691734	ATP2C2
ENSG00000064300	0.605492	-1.16607	1.71244	0.190669	0.565233	NGFR
ENSG00000064309	-0.586302	1.86432	8.70792	0.00316831	0.0627364	CDON
ENSG00000064313	0.112668	6.0437	0.643108	0.422588	0.785744	TAF2
ENSG00000064393	-0.641699	5.47646	19.3729	1.07524e-05	0.00110987	HIPK2
ENSG00000064419	-0.0109148	6.45171	0.00611833	0.937653	0.999375	TNPO3
ENSG00000064490	-0.116104	3.63619	0.550518	0.458106	0.811309	RFXANK
ENSG00000064545	-0.215631	3.60867	1.89584	0.168545	0.53631	TMEM161A
ENSG00000064547	0.329752	0.650275	1.37554	0.240862	0.628874	LPAR2
ENSG00000064601	-0.0466594	5.94039	0.109753	0.740426	0.925199	CTSA
ENSG00000064607	-0.0213625	5.95423	0.023048	0.879332	0.983105	SUGP2
ENSG00000064651	0.0545124	6.02788	0.147944	0.700507	0.909537	SLC12A2
ENSG00000064652	0.0516438	4.466	0.120045	0.728985	0.920707	SNX24
ENSG00000064655	-0.521952	-1.91079	0.50614	0.476814	0.823239	EYA2
ENSG00000064666	-0.214302	6.1758	2.33052	0.126859	0.470113	CNN2
ENSG00000064687	0.0815085	1.72749	0.158265	0.690759	0.90548	ABCA7
ENSG00000064692	-0.634699	-0.31937	2.88605	0.08935	0.401552	SNCAIP
ENSG00000064703	0.066188	5.18899	0.212441	0.644861	0.885735	DDX20
ENSG00000064726	0.183195	7.14787	1.7446	0.186557	0.559091	BTBD1
ENSG00000064763	-0.480665	0.833422	3.30875	0.0689121	0.356156	FAR2
ENSG00000064787	-0.120491	2.92065	0.489432	0.484181	0.828115	BCAS1
ENSG00000064886	-0.478317	-1.24255	1.00861	0.315237	0.693608	CHI3L2
ENSG00000064932	0.074778	-1.51513	0.0199802	0.887592	0.986833	SBNO2
ENSG00000064933	-0.018812	4.23785	0.0158159	0.899921	0.99146	PMS1
ENSG00000064961	0.137646	5.63435	0.937627	0.332889	0.708916	HMG20B
ENSG00000064989	0.0654257	4.37692	0.179129	0.672123	0.897278	CALCRL
ENSG00000064995	0.044394	5.04331	0.0944532	0.75859	0.932662	TAF11
ENSG00000064999	-0.269257	3.52013	2.91638	0.0876844	0.400292	ANKS1A
ENSG00000065000	-0.277136	5.72686	3.8391	0.0500705	0.297483	AP3D1
ENSG00000065029	-0.131153	4.17177	0.757032	0.384259	0.754832	ZNF76
ENSG00000065054	-0.239241	5.01009	2.72494	0.098792	0.4143	SLC9A3R2
ENSG00000065057	-0.169487	3.52518	1.13126	0.287506	0.67149	NTHL1
ENSG00000065060	-0.0541329	5.65758	0.145341	0.703028	0.910504	UHRF1BP1
ENSG00000065135	0.149401	7.83059	1.17533	0.278308	0.663197	GNAI3
ENSG00000065150	-0.0554502	7.68109	0.161581	0.687705	0.904439	IPO5
ENSG00000065154	0.0705822	3.90995	0.203761	0.651702	0.888304	OAT
ENSG00000065183	-0.232524	6.187	2.73964	0.097887	0.414195	WDR3
ENSG00000065243	0.0765912	6.45526	0.301007	0.583252	0.867508	PKN2
ENSG00000065268	-0.15569	4.76928	1.13867	0.285934	0.670338	WDR18
ENSG00000065308	-0.351053	6.03256	6.18767	0.0128644	0.141602	TRAM2
ENSG00000065320	-0.382841	3.5107	5.76806	0.01632	0.165011	NTN1
ENSG00000065325	0.192176	2.60064	1.09745	0.294825	0.678267	GLP2R
ENSG00000065328	-0.0224652	0.0235867	0.00464046	0.945689	0.999375	MCM10
ENSG00000065357	0.614228	1.37105	7.68201	0.00557739	0.087891	DGKA
ENSG00000065361	-0.19064	6.80296	1.8807	0.170254	0.538844	ERBB3
ENSG00000065413	-0.023369	1.27868	0.0106921	0.917644	0.995756	ANKRD44
ENSG00000065427	0.0916163	7.57942	0.439617	0.507308	0.842955	KARS
ENSG00000065457	0.0665126	4.68991	0.205953	0.649958	0.887533	ADAT1
ENSG00000065485	0.0742352	6.20448	0.280742	0.596215	0.870231	PDIA5
ENSG00000065491	-0.0540573	3.34223	0.114787	0.734759	0.923671	TBC1D22B
ENSG00000065518	0.130036	6.26457	0.857125	0.354545	0.729292	NDUFB4
ENSG00000065526	-0.744942	4.64512	25.107	5.42364e-07	9.88641e-05	SPEN
ENSG00000065534	-0.0930583	7.17801	0.451627	0.501564	0.838181	MYLK
ENSG00000065548	0.0612258	6.54334	0.192774	0.660617	0.89255	ZC3H15
ENSG00000065559	0.0526705	6.44026	0.142252	0.706053	0.911799	MAP2K4
ENSG00000065600	0.0548643	3.09032	0.111032	0.738973	0.925074	PACC1
ENSG00000065613	0.0545466	7.05134	0.154851	0.693942	0.906362	SLK
ENSG00000065615	0.161342	4.72309	1.21777	0.2698	0.654424	CYB5R4
ENSG00000065618	0.582804	-2.41027	0.554796	0.456365	0.810383	COL17A1
ENSG00000065621	-0.583836	1.82206	8.29147	0.00398317	0.0725668	GSTO2
ENSG00000065665	-0.387567	2.1759	4.24357	0.0393992	0.268533	SEC61A2
ENSG00000065675	-0.489518	-0.253735	2.16364	0.14131	0.496703	PRKCQ
ENSG00000065717	0.225503	0.485311	0.619776	0.431131	0.792683	TLE2
ENSG00000065802	-0.159473	5.26888	1.23718	0.266015	0.6502	ASB1
ENSG00000065809	0.283849	8.66249	4.26946	0.0388033	0.266593	FAM107B
ENSG00000065833	-0.114136	6.35078	0.660104	0.416523	0.782304	ME1
ENSG00000065882	-0.0241417	6.60446	0.0300766	0.862317	0.977001	TBC1D1
ENSG00000065883	-0.158109	5.94698	1.26015	0.261624	0.645123	CDK13
ENSG00000065911	-0.0226759	2.67991	0.0148404	0.903041	0.992188	MTHFD2
ENSG00000065970	-0.61058	2.61986	12.4723	0.000413039	0.0160617	FOXJ2
ENSG00000065978	0.104119	7.50327	0.567411	0.45129	0.805993	YBX1
ENSG00000065989	-0.683542	0.132513	5.14347	0.0233339	0.20058	PDE4A
ENSG00000066027	0.212265	6.44497	2.31324	0.128276	0.4725	PPP2R5A
ENSG00000066044	0.343089	5.52674	5.80445	0.0159857	0.163042	ELAVL1
ENSG00000066056	-0.128576	3.32436	0.543308	0.461065	0.813615	TIE1
ENSG00000066084	-0.285666	7.19525	4.2463	0.0393359	0.268408	DIP2B
ENSG00000066117	-0.0495643	4.91868	0.116415	0.732955	0.922864	SMARCD1
ENSG00000066135	-0.115891	6.28061	0.68605	0.407511	0.775113	KDM4A
ENSG00000066136	-0.321223	4.28349	4.62005	0.0316004	0.23797	NFYC
ENSG00000066185	0.0737367	1.64229	0.130215	0.71821	0.916692	ZMYND12
ENSG00000066248	-0.266254	4.76147	3.31256	0.0687525	0.355907	NGEF
ENSG00000066279	-0.0425724	3.82903	0.0746427	0.784693	0.943613	ASPM
ENSG00000066294	-0.418158	3.32285	5.59355	0.0180268	0.173173	CD84
ENSG00000066322	0.117133	6.46681	0.701195	0.402382	0.771161	ELOVL1
ENSG00000066336	-0.466376	-0.328787	1.74015	0.187119	0.559578	SPI1
ENSG00000066379	-0.299355	-1.32906	0.371598	0.542134	0.856009	ZNRD1
ENSG00000066382	-0.320823	-1.51846	0.285216	0.593303	0.869847	MPPED2
ENSG00000066422	-0.0145623	5.72902	0.0105955	0.918015	0.995796	ZBTB11
ENSG00000066427	0.0736633	4.44364	0.247908	0.618552	0.87635	ATXN3
ENSG00000066455	0.160314	6.54913	1.31988	0.250613	0.636069	GOLGA5
ENSG00000066468	0.0693693	5.97036	0.243496	0.621693	0.878098	FGFR2
ENSG00000066557	0.16918	5.29371	1.39624	0.237354	0.625306	LRRC40
ENSG00000066583	0.108331	6.21683	0.596444	0.439938	0.798763	ISOC1
ENSG00000066629	0.00092359	2.65552	2.74293e-05	0.995821	0.999893	EML1
ENSG00000066651	-0.081764	5.70328	0.333487	0.563613	0.861543	TRMT11
ENSG00000066654	0.0405387	6.61524	0.0847526	0.770957	0.937391	THUMPD1
ENSG00000066697	0.0389822	5.76121	0.0756791	0.783241	0.943047	MSANTD3
ENSG00000066735	0.332298	0.658301	1.4223	0.233026	0.623489	KIF26A
ENSG00000066739	-0.120901	6.4839	0.749638	0.386591	0.757041	ATG2B
ENSG00000066777	-0.146933	7.07184	1.12336	0.289196	0.673535	ARFGEF1
ENSG00000066813	-0.239236	8.11931	3.01439	0.0825285	0.389979	ACSM2B
ENSG00000066827	-0.152248	4.02743	1.01148	0.314549	0.693464	ZFAT
ENSG00000066855	0.0514353	5.47477	0.1305	0.717914	0.916659	MTFR1
ENSG00000066923	-0.16669	-1.68558	0.0863851	0.768824	0.936641	STAG3
ENSG00000066926	0.0705125	6.21864	0.253276	0.614778	0.874637	FECH
ENSG00000066933	-0.117455	5.32807	0.6696	0.413191	0.779988	MYO9A
ENSG00000067057	-0.0913417	5.75098	0.408515	0.522724	0.8497	PFKP
ENSG00000067064	0.182974	8.4078	1.76817	0.183609	0.55493	IDI1
ENSG00000067066	0.0348697	6.55202	0.0626177	0.802405	0.952343	SP100
ENSG00000067082	-0.109829	7.90204	0.633807	0.425962	0.788426	KLF6
ENSG00000067113	0.485991	5.94259	11.8784	0.000567896	0.0199179	PLPP1
ENSG00000067141	-0.123015	4.29767	0.67459	0.411456	0.778633	NEO1
ENSG00000067167	0.280017	10.1924	4.15266	0.0415691	0.274486	TRAM1
ENSG00000067182	-0.10962	5.5553	0.595602	0.440261	0.798785	TNFRSF1A
ENSG00000067191	-0.339601	-0.958621	0.604893	0.436717	0.79601	CACNB1
ENSG00000067208	-0.286736	5.61321	4.0736	0.0435584	0.279527	EVI5
ENSG00000067221	-0.183481	4.76361	1.57395	0.209634	0.593892	STOML1
ENSG00000067225	0.120978	7.12809	0.76266	0.382497	0.753461	PKM
ENSG00000067248	0.0314531	6.2685	0.0504619	0.822261	0.960415	DHX29
ENSG00000067334	0.0498565	6.51205	0.12783	0.720692	0.917315	DNTTIP2
ENSG00000067365	-0.0834917	3.70739	0.284843	0.593544	0.869847	METTL22
ENSG00000067369	-0.208114	5.52609	2.1337	0.144092	0.501173	TP53BP1
ENSG00000067533	-0.0514151	4.85189	0.124537	0.724164	0.918541	RRP15
ENSG00000067560	0.0968348	8.84837	0.497593	0.48056	0.825393	RHOA
ENSG00000067596	-0.0359571	6.38142	0.0661272	0.797061	0.949088	DHX8
ENSG00000067601	0.151953	-0.537339	0.157758	0.691229	0.905504	PMS2P4
ENSG00000067606	0.0225999	4.06847	0.0222371	0.881458	0.983886	PRKCZ
ENSG00000067704	-0.0618228	7.51718	0.200489	0.654326	0.889943	IARS2
ENSG00000067715	1.22476	-2.17037	2.82048	0.0930683	0.408629	SYT1
ENSG00000067798	0.373706	0.606816	1.749	0.186002	0.558485	NAV3
ENSG00000067836	0.0436058	3.80273	0.0799524	0.777362	0.940709	ROGDI
ENSG00000067900	-0.0281734	6.66558	0.0409976	0.839543	0.968184	ROCK1
ENSG00000067955	0.115907	5.56041	0.664574	0.41495	0.781115	CBFB
ENSG00000068001	-0.0559724	5.44244	0.153626	0.695094	0.907007	HYAL2
ENSG00000068024	-0.550129	2.73647	10.213	0.00139451	0.0361672	HDAC4
ENSG00000068028	-0.0589406	5.13827	0.16699	0.682801	0.902605	RASSF1
ENSG00000068078	-0.2473	4.96295	2.87179	0.0901447	0.4035	FGFR3
ENSG00000068079	0.0955767	4.6806	0.426064	0.513927	0.84652	IFI35
ENSG00000068097	-0.159712	3.94543	1.09207	0.296013	0.680075	HEATR6
ENSG00000068120	-0.284289	4.75495	3.78875	0.0515981	0.302641	COASY
ENSG00000068137	0.0201635	4.06994	0.0178314	0.893771	0.989349	PLEKHH3
ENSG00000068305	-0.152786	6.28937	1.19173	0.27498	0.659312	MEF2A
ENSG00000068383	-0.0883662	5.0141	0.374316	0.540661	0.855348	INPP5A
ENSG00000068489	0.666726	-0.398574	2.95437	0.0856458	0.396732	PRR11
ENSG00000068615	-0.629579	0.270325	4.51223	0.0336533	0.248052	REEP1
ENSG00000068650	-0.631596	4.61323	17.8409	2.40162e-05	0.00207431	ATP11A
ENSG00000068654	-0.258417	5.1854	3.22595	0.0724796	0.365088	POLR1A
ENSG00000068697	0.0940426	7.86787	0.46562	0.495009	0.834337	LAPTM4A
ENSG00000068724	0.277994	3.94508	3.33833	0.0676834	0.353218	TTC7A
ENSG00000068745	0.0896511	5.85441	0.403646	0.525212	0.85076	IP6K2
ENSG00000068784	0.121872	4.66003	0.692812	0.40521	0.773564	SRBD1
ENSG00000068796	0.107761	4.17524	0.515748	0.472661	0.820518	KIF2A
ENSG00000068831	0.350301	-0.793731	0.555069	0.456254	0.810383	RASGRP2
ENSG00000068878	-0.186464	7.28589	1.80957	0.17856	0.549623	PSME4
ENSG00000068885	0.273135	5.00546	3.46573	0.0626529	0.33678	IFT80
ENSG00000068912	0.138808	6.05251	0.974727	0.323504	0.700305	ERLEC1
ENSG00000068971	-0.00430242	4.16003	0.000813786	0.977242	0.999375	PPP2R5B
ENSG00000068976	0.634771	-2.7416	0.438581	0.507808	0.843332	PYGM
ENSG00000069020	-0.471741	5.57925	10.9268	0.000947818	0.0281646	MAST4
ENSG00000069122	0.0828855	4.62922	0.289478	0.590555	0.868972	ADGRF5
ENSG00000069188	-1.15096	-2.54107	1.24125	0.265231	0.649049	SDK2
ENSG00000069248	0.0729796	6.06737	0.269996	0.603335	0.872035	NUP133
ENSG00000069275	0.00591843	8.12571	0.00185118	0.965681	0.999375	NUCKS1
ENSG00000069329	0.0984257	7.49455	0.507492	0.476226	0.822855	VPS35
ENSG00000069345	0.0826179	6.87558	0.353876	0.551927	0.857671	DNAJA2
ENSG00000069399	-0.510142	2.6773	8.49351	0.00356416	0.0673507	BCL3
ENSG00000069424	-0.420116	1.5232	2.99687	0.0834254	0.391492	KCNAB2
ENSG00000069431	-0.136468	6.26865	0.93226	0.334276	0.710047	ABCC9
ENSG00000069482	-0.242449	-1.03697	0.31062	0.5773	0.864952	GAL
ENSG00000069493	-0.279333	0.647407	1.00322	0.316532	0.694334	CLEC2D
ENSG00000069667	0.54346	6.65737	15.0968	0.000102135	0.00617667	RORA
ENSG00000069702	-0.655378	4.87949	17.9704	2.24371e-05	0.00197492	TGFBR3
ENSG00000069812	0.0149109	3.37922	0.00749632	0.931004	0.99922	HES2
ENSG00000069849	0.0477999	4.96264	0.108791	0.741525	0.925425	ATP1B3
ENSG00000069869	-0.0884633	7.13049	0.407332	0.523327	0.849795	NEDD4
ENSG00000069943	0.162191	4.38125	1.17885	0.27759	0.662944	PIGB
ENSG00000069956	0.182268	7.6012	1.74412	0.186617	0.559091	MAPK6
ENSG00000069966	0.0312776	5.14964	0.0471873	0.828032	0.963013	GNB5
ENSG00000069974	0.0214332	4.59377	0.0212608	0.884071	0.985017	RAB27A
ENSG00000069998	-0.0248141	5.36935	0.0301271	0.862202	0.977	HDHD5
ENSG00000070010	0.0594501	5.62705	0.175972	0.674858	0.898809	UFD1
ENSG00000070018	1.43752	-2.971	1.27886	0.258111	0.642868	LRP6
ENSG00000070019	-0.842544	-1.54462	1.43741	0.230558	0.619624	GUCY2C
ENSG00000070061	0.0605149	6.5754	0.188875	0.663855	0.893635	ELP1
ENSG00000070081	0.161718	5.98527	1.31657	0.251208	0.636261	NUCB2
ENSG00000070087	-0.032159	4.01159	0.0448512	0.832278	0.964478	PFN2
ENSG00000070159	-0.224288	6.76385	2.59987	0.106872	0.428208	PTPN3
ENSG00000070182	-0.416001	1.6838	3.34426	0.0674396	0.35259	SPTB
ENSG00000070190	-0.432278	-1.07572	1.0237	0.311644	0.69138	DAPP1
ENSG00000070214	-0.124396	6.87918	0.801896	0.370527	0.743183	SLC44A1
ENSG00000070269	-0.0667866	4.55415	0.205106	0.650631	0.887959	TMEM260
ENSG00000070366	-0.10496	3.39674	0.432831	0.510603	0.845151	SMG6
ENSG00000070367	0.0515895	7.0304	0.138362	0.709915	0.913348	EXOC5
ENSG00000070371	-0.135129	4.41979	0.828914	0.362587	0.736521	CLTCL1
ENSG00000070388	0.0219573	-3.10342	0.000212767	0.988362	0.999375	FGF22
ENSG00000070404	0.027917	8.77475	0.0412472	0.839061	0.967978	FSTL3
ENSG00000070413	-0.118699	6.61743	0.727256	0.393774	0.764294	DGCR2
ENSG00000070423	-0.0864426	4.15764	0.329317	0.566061	0.862466	RNF126
ENSG00000070444	-0.774314	0.963122	10.9857	0.00091815	0.0277954	MNT
ENSG00000070476	-0.034137	4.1069	0.0512543	0.820895	0.959955	ZXDC
ENSG00000070495	0.0628161	4.5396	0.180965	0.670546	0.896549	JMJD6
ENSG00000070501	-0.103888	4.04682	0.46883	0.493526	0.833498	POLB
ENSG00000070540	0.167499	5.52216	1.38257	0.239664	0.627738	WIPI1
ENSG00000070601	-1.21883	-1.16008	5.65771	0.0173787	0.170046	FRMPD1
ENSG00000070610	0.167989	5.89917	1.42143	0.233168	0.623489	GBA2
ENSG00000070614	-0.025941	6.31345	0.0343738	0.852914	0.973188	NDST1
ENSG00000070669	0.171525	4.57154	1.36153	0.243273	0.629543	ASNS
ENSG00000070718	-0.128361	3.55549	0.663948	0.41517	0.781221	AP3M2
ENSG00000070729	-0.0829175	0.135863	0.0780502	0.779957	0.94159	CNGB1
ENSG00000070731	-0.055053	1.0494	0.0547672	0.814966	0.95698	ST6GALNAC2
ENSG00000070756	-0.295117	6.44842	4.44791	0.0349441	0.25278	PABPC1
ENSG00000070759	-0.195399	3.05352	1.38779	0.238779	0.627001	TESK2
ENSG00000070761	0.0767412	4.31135	0.263027	0.608048	0.873112	CFAP20
ENSG00000070770	-0.214908	5.71211	2.28267	0.130826	0.477235	CSNK2A2
ENSG00000070778	-0.218861	5.14458	2.30193	0.129213	0.474433	PTPN21
ENSG00000070785	0.022145	4.83974	0.0230748	0.879263	0.983105	EIF2B3
ENSG00000070814	-0.0261706	2.97417	0.0247942	0.874881	0.98163	TCOF1
ENSG00000070831	0.16665	8.96251	1.47175	0.22507	0.614156	CDC42
ENSG00000070882	-0.0392648	3.57417	0.0624461	0.802671	0.952343	OSBPL3
ENSG00000070950	0.0989405	3.98116	0.422633	0.515626	0.847212	RAD18
ENSG00000070961	-0.107343	5.66069	0.574597	0.448438	0.803901	ATP2B1
ENSG00000071051	0.154895	4.85818	1.13611	0.286475	0.671007	NCK2
ENSG00000071054	-0.0536265	8.04267	0.151699	0.696917	0.908122	MAP4K4
ENSG00000071073	0.108353	4.95854	0.560155	0.454198	0.808546	MGAT4A
ENSG00000071082	0.0341957	7.21767	0.060922	0.805045	0.953616	RPL31
ENSG00000071127	-0.00790515	9.24619	0.00332595	0.954011	0.999375	WDR1
ENSG00000071189	0.00144102	6.24034	0.000105951	0.991787	0.999563	SNX13
ENSG00000071205	-0.278597	2.76519	2.52658	0.111943	0.437781	ARHGAP10
ENSG00000071242	-0.0414371	4.2551	0.0761984	0.782517	0.942667	RPS6KA2
ENSG00000071243	0.068594	3.78851	0.197117	0.657058	0.891255	ING3
ENSG00000071246	-0.199651	3.7479	1.47508	0.224546	0.613378	VASH1
ENSG00000071282	0.202271	5.43643	1.9625	0.161247	0.526871	LMCD1
ENSG00000071462	0.0408455	4.10778	0.0730638	0.786927	0.944592	BUD23
ENSG00000071537	0.0109309	8.9495	0.00634608	0.936506	0.999375	SEL1L
ENSG00000071539	-0.632123	1.33045	7.77248	0.00530482	0.0854795	TRIP13
ENSG00000071564	-0.148617	4.27281	0.987428	0.320372	0.697453	TCF3
ENSG00000071575	-0.0703003	3.08049	0.177777	0.673291	0.897977	TRIB2
ENSG00000071626	-0.131827	5.69645	0.866352	0.351967	0.726756	DAZAP1
ENSG00000071655	-0.0390103	6.19072	0.0773923	0.780863	0.941976	MBD3
ENSG00000071794	0.0551352	5.59584	0.150887	0.69769	0.908567	HLTF
ENSG00000071894	-0.110704	4.74187	0.574485	0.448482	0.803901	CPSF1
ENSG00000071967	0.23401	2.82297	1.92641	0.165152	0.531923	CYBRD1
ENSG00000071991	1.27615	-2.85088	1.53502	0.21536	0.601252	CDH19
ENSG00000071994	0.0580433	6.2318	0.171524	0.678761	0.900925	PDCD2
ENSG00000072042	0.0902317	7.84786	0.428593	0.51268	0.846278	RDH11
ENSG00000072062	-0.640007	2.46073	12.5404	0.000398237	0.0157712	PRKACA
ENSG00000072071	-1.14464	-1.05348	5.74016	0.0165813	0.166312	ADGRL1
ENSG00000072080	-0.0915246	3.5258	0.320982	0.571018	0.864524	SPP2
ENSG00000072110	-0.218112	7.64907	2.49855	0.113951	0.442147	ACTN1
ENSG00000072121	-0.0988948	5.53666	0.484428	0.486424	0.829054	ZFYVE26
ENSG00000072134	-0.100926	4.04444	0.440945	0.506667	0.842305	EPN2
ENSG00000072135	0.0565136	3.7966	0.133219	0.715117	0.915212	PTPN18
ENSG00000072163	-0.190947	3.02293	1.31329	0.2518	0.636264	LIMS2
ENSG00000072195	-0.441819	-1.2878	0.864225	0.352559	0.727229	SPEG
ENSG00000072201	-0.07893	3.43606	0.243683	0.621559	0.878038	LNX1
ENSG00000072210	0.063877	9.09226	0.216782	0.641503	0.884266	ALDH3A2
ENSG00000072274	-0.0868788	9.48125	0.401332	0.526402	0.851453	TFRC
ENSG00000072310	-0.500435	6.02054	12.4803	0.000411267	0.0160617	SREBF1
ENSG00000072364	-0.0821824	7.46876	0.353328	0.552235	0.857754	AFF4
ENSG00000072401	0.436879	4.07455	8.08918	0.00445302	0.0777132	UBE2D1
ENSG00000072415	-0.0490213	6.28428	0.122763	0.726057	0.919131	MPP5
ENSG00000072422	0.0837777	4.23291	0.310023	0.577666	0.864952	RHOBTB1
ENSG00000072518	-0.389552	3.21673	5.7302	0.0166756	0.16657	MARK2
ENSG00000072571	0.169624	0.982457	0.45866	0.498251	0.836447	HMMR
ENSG00000072609	-0.113448	5.27334	0.625997	0.428827	0.790711	CHFR
ENSG00000072657	-0.733107	1.68821	10.3503	0.00129455	0.0343371	TRHDE
ENSG00000072682	-0.127687	6.27439	0.830595	0.362101	0.735883	P4HA2
ENSG00000072694	1.4532	-2.1349	4.28064	0.0385488	0.265872	FCGR2B
ENSG00000072736	0.102382	5.2143	0.507738	0.47612	0.822782	NFATC3
ENSG00000072756	0.0459074	4.64046	0.0981239	0.754093	0.930396	TRNT1
ENSG00000072778	0.187533	8.36201	1.86104	0.172505	0.542112	ACADVL
ENSG00000072786	-0.125225	4.41734	0.71369	0.398222	0.767102	STK10
ENSG00000072803	-0.0423915	7.59006	0.0943401	0.75873	0.932745	FBXW11
ENSG00000072818	-0.130552	0.608453	0.186399	0.665931	0.893819	ACAP1
ENSG00000072832	1.21491	-2.00098	2.79384	0.094627	0.409124	CRMP1
ENSG00000072840	-0.0346938	2.25869	0.0360164	0.849482	0.972245	EVC
ENSG00000072849	0.23329	5.80504	2.72601	0.0987259	0.4143	DERL2
ENSG00000072858	-1.54431	-2.00258	5.27583	0.0216235	0.191909	SIDT1
ENSG00000072952	0.0510992	-1.90824	0.00390654	0.950163	0.999375	MRVI1
ENSG00000072954	0.0332879	3.80292	0.0458296	0.830486	0.963877	TMEM38A
ENSG00000072958	-0.0266635	5.27611	0.034622	0.85239	0.973188	AP1M1
ENSG00000073008	0.243927	8.23463	3.14361	0.0762251	0.375242	PVR
ENSG00000073050	0.137306	2.41153	0.582748	0.445237	0.801589	XRCC1
ENSG00000073060	-0.00981501	6.5203	0.00494312	0.943949	0.999375	SCARB1
ENSG00000073111	0.0233529	2.8574	0.0186641	0.891334	0.988634	MCM2
ENSG00000073146	1.49735	-1.85061	4.66484	0.0307864	0.234532	MOV10L1
ENSG00000073150	-0.377276	1.0359	2.47418	0.11573	0.445883	PANX2
ENSG00000073169	-0.0550128	5.21724	0.146479	0.701923	0.910496	SELENOO
ENSG00000073282	-0.0622849	-1.4743	0.0147705	0.903268	0.992188	TP63
ENSG00000073331	-0.256237	4.36004	2.96615	0.0850239	0.395312	ALPK1
ENSG00000073350	-0.235716	5.73638	2.76761	0.0961899	0.41118	LLGL2
ENSG00000073417	-0.108261	6.14618	0.596278	0.440002	0.798766	PDE8A
ENSG00000073536	-0.190297	3.96291	1.54143	0.214405	0.599618	NLE1
ENSG00000073578	-0.115811	7.44196	0.702614	0.401907	0.770909	SDHA
ENSG00000073584	0.0727338	5.84399	0.265584	0.60631	0.872974	SMARCE1
ENSG00000073605	0.168378	4.06423	1.24857	0.263826	0.647571	GSDMB
ENSG00000073614	-0.0140291	7.12256	0.0102585	0.919325	0.996142	KDM5A
ENSG00000073670	-3.23096	-2.00664	10.9715	0.000925256	0.0278465	ADAM11
ENSG00000073711	-0.0675825	4.34136	0.20333	0.652047	0.888548	PPP2R3A
ENSG00000073712	0.0427513	7.92465	0.0962825	0.756337	0.931451	FERMT2
ENSG00000073734	2.63241	5.43626	284.444	8.07548e-64	5.1889e-60	ABCB11
ENSG00000073737	-0.172451	0.664503	0.480067	0.488392	0.830273	DHRS9
ENSG00000073754	-0.549851	2.00917	6.84588	0.00888458	0.113535	CD5L
ENSG00000073756	0.952665	-1.0243	5.53014	0.0186916	0.176492	PTGS2
ENSG00000073792	0.332988	0.412775	1.35295	0.244762	0.630855	IGF2BP2
ENSG00000073803	0.26574	5.58604	3.48952	0.0617585	0.334383	MAP3K13
ENSG00000073849	-0.219934	8.90609	2.56857	0.109006	0.432327	ST6GAL1
ENSG00000073861	-0.129343	-1.39907	0.0553352	0.814027	0.956965	TBX21
ENSG00000073910	0.208436	6.57163	2.22763	0.135562	0.486754	FRY
ENSG00000073921	-0.018135	8.07743	0.0173505	0.895205	0.989798	PICALM
ENSG00000073969	-0.0923616	-1.34574	0.0343812	0.852898	0.973188	NSF
ENSG00000074047	-0.701066	-2.91017	0.267325	0.605132	0.872515	GLI2
ENSG00000074054	-0.115331	5.88978	0.667196	0.414031	0.780506	CLASP1
ENSG00000074071	0.0278519	5.78994	0.0387957	0.843854	0.970074	MRPS34
ENSG00000074181	0.902095	-0.842893	3.25591	0.0711663	0.361629	NOTCH3
ENSG00000074201	0.0274914	6.60288	0.0388991	0.843649	0.970016	CLNS1A
ENSG00000074211	0.319872	-1.0675	0.585295	0.444244	0.801306	PPP2R2C
ENSG00000074219	0.301565	4.78804	4.26079	0.0390017	0.267455	TEAD2
ENSG00000074266	-0.0770992	3.93993	0.255313	0.613359	0.874637	EED
ENSG00000074276	-0.304644	4.72968	3.85208	0.0496845	0.296011	CDHR2
ENSG00000074319	0.135872	5.73154	0.922608	0.336791	0.712099	TSG101
ENSG00000074356	-0.145334	4.97104	1.01131	0.314589	0.693464	NCBP3
ENSG00000074370	-1.14802	-0.438641	6.89163	0.00866002	0.112301	ATP2A3
ENSG00000074410	-0.158963	2.75152	0.813575	0.367065	0.740411	CA12
ENSG00000074416	-0.129388	8.0102	0.88314	0.347343	0.72258	MGLL
ENSG00000074527	-0.10758	7.26875	0.602286	0.437707	0.796795	NTN4
ENSG00000074582	0.0243809	4.40488	0.0268397	0.869866	0.980042	BCS1L
ENSG00000074590	-0.52313	5.10636	13.0964	0.000295868	0.0132672	NUAK1
ENSG00000074603	0.0273482	5.94798	0.0376639	0.84612	0.970821	DPP8
ENSG00000074621	-0.573091	2.06491	9.07753	0.0025877	0.0547399	SLC24A1
ENSG00000074657	-0.122189	3.24624	0.553382	0.456939	0.810924	ZNF532
ENSG00000074695	0.105181	8.06631	0.583305	0.44502	0.80138	LMAN1
ENSG00000074696	-0.0340044	7.80575	0.0608411	0.805172	0.953616	HACD3
ENSG00000074706	0.734824	-0.18749	4.47855	0.0343229	0.250118	IPCEF1
ENSG00000074755	-0.398437	5.65414	7.89498	0.00495723	0.0822004	ZZEF1
ENSG00000074800	0.0417173	10.9408	0.0929714	0.760433	0.933257	ENO1
ENSG00000074842	0.0614181	6.59752	0.19423	0.659419	0.892459	MYDGF
ENSG00000074855	0.137004	1.879	0.488181	0.48474	0.828528	ANO8
ENSG00000074935	0.68031	4.45015	20.8559	4.95171e-06	0.000583802	TUBE1
ENSG00000074964	0.538207	6.54939	14.8462	0.000116642	0.00672059	ARHGEF10L
ENSG00000074966	-0.097794	0.309354	0.10923	0.741022	0.925346	TXK
ENSG00000075089	-0.0481772	4.29521	0.104016	0.747063	0.926958	ACTR6
ENSG00000075131	-0.0188951	1.84466	0.00881549	0.925196	0.998172	TIPIN
ENSG00000075142	0.315851	4.6326	4.54612	0.0329934	0.245637	SRI
ENSG00000075151	-0.206005	5.81384	2.12976	0.144463	0.501845	EIF4G3
ENSG00000075188	-0.085344	3.80847	0.303047	0.581978	0.867082	NUP37
ENSG00000075213	-0.964721	-1.93736	2.01091	0.156172	0.518688	SEMA3A
ENSG00000075218	0.0113501	-0.0353681	0.00119133	0.972466	0.999375	GTSE1
ENSG00000075223	0.116262	1.13588	0.249911	0.617138	0.875527	SEMA3C
ENSG00000075234	-0.0977759	6.87845	0.496096	0.48122	0.826042	TTC38
ENSG00000075239	-0.00818963	8.669	0.00355862	0.952431	0.999375	ACAT1
ENSG00000075240	-0.202421	4.56246	1.88392	0.169889	0.53821	GRAMD4
ENSG00000075275	0.221012	3.70367	2.01733	0.155513	0.517566	CELSR1
ENSG00000075292	0.0761108	7.81491	0.305165	0.580662	0.866732	ZNF638
ENSG00000075303	0.434455	3.20594	7.16364	0.00743961	0.103822	SLC25A40
ENSG00000075336	0.151124	4.288	1.01486	0.313741	0.692943	TIMM21
ENSG00000075340	-0.591776	-2.32279	0.67867	0.410045	0.777326	ADD2
ENSG00000075391	-0.194009	5.92754	1.87418	0.170997	0.539954	RASAL2
ENSG00000075399	-0.11122	3.25096	0.469669	0.49314	0.833202	VPS9D1
ENSG00000075407	-0.103167	4.80385	0.503965	0.477763	0.823721	ZNF37A
ENSG00000075413	-0.00559079	6.13746	0.0015893	0.9682	0.999375	MARK3
ENSG00000075415	0.00555017	9.75694	0.00164243	0.967673	0.999375	SLC25A3
ENSG00000075420	0.0523578	7.85287	0.144211	0.70413	0.910791	FNDC3B
ENSG00000075426	-0.124325	5.48688	0.760232	0.383256	0.753837	FOSL2
ENSG00000075461	-0.449412	-2.06699	0.375968	0.539769	0.855095	CACNG4
ENSG00000075539	-0.0892203	6.63313	0.410231	0.521852	0.849269	FRYL
ENSG00000075568	-0.332822	4.80658	5.1429	0.0233417	0.20058	TMEM131
ENSG00000075618	-0.284894	3.73578	3.20356	0.0734782	0.367764	FSCN1
ENSG00000075624	-0.0710141	11.104	0.269263	0.603827	0.872115	ACTB
ENSG00000075643	-0.132985	6.54108	0.910103	0.340087	0.715647	MOCOS
ENSG00000075651	0.010057	5.64573	0.0050544	0.943323	0.999375	PLD1
ENSG00000075702	-0.155863	-0.336448	0.206113	0.649832	0.887506	WDR62
ENSG00000075711	-0.064087	6.81435	0.212827	0.644561	0.885483	DLG1
ENSG00000075785	-0.00502884	6.45633	0.00129298	0.971316	0.999375	RAB7A
ENSG00000075790	0.196915	6.00208	1.95566	0.161978	0.527415	BCAP29
ENSG00000075826	-0.00638969	1.26945	0.000857403	0.97664	0.999375	SEC31B
ENSG00000075856	-0.192743	5.37786	1.82283	0.176977	0.547762	SART3
ENSG00000075884	0.267258	0.0997091	0.682768	0.408635	0.775924	ARHGAP15
ENSG00000075886	0.996056	-2.172	2.11894	0.145488	0.503253	TUBA3D
ENSG00000075914	-0.276887	4.68524	3.56107	0.0591497	0.324924	EXOSC7
ENSG00000075945	0.0257173	5.63473	0.0328623	0.856148	0.974099	KIFAP3
ENSG00000075975	0.0951235	5.20375	0.439057	0.507578	0.843186	MKRN2
ENSG00000076003	-0.216136	3.68653	1.91349	0.166576	0.533216	MCM6
ENSG00000076043	-0.0508394	5.60323	0.127611	0.720922	0.917315	REXO2
ENSG00000076053	0.208281	5.05997	2.08017	0.149224	0.508601	RBM7
ENSG00000076067	-0.0833008	3.45636	0.257	0.612189	0.874607	RBMS2
ENSG00000076108	-0.263759	4.13891	3.05471	0.0805032	0.385163	BAZ2A
ENSG00000076201	-0.573966	1.97379	8.92845	0.00280762	0.0578681	PTPN23
ENSG00000076242	0.038466	5.67941	0.0733662	0.786497	0.944317	MLH1
ENSG00000076248	0.0519026	5.08057	0.129521	0.71893	0.916737	UNG
ENSG00000076258	-0.0869176	4.52933	0.338214	0.560862	0.860759	FMO4
ENSG00000076321	0.00942917	4.98421	0.00423569	0.948109	0.999375	KLHL20
ENSG00000076344	-0.0058549	-2.32667	8.53301e-05	0.99263	0.999606	RGS11
ENSG00000076351	-0.426907	6.01261	9.12348	0.0025235	0.0539609	SLC46A1
ENSG00000076356	-0.348956	3.59621	4.96137	0.0259197	0.213248	PLXNA2
ENSG00000076382	0.842187	3.03327	24.835	6.24519e-07	0.000109941	SPAG5
ENSG00000076513	0.133573	6.86957	0.925161	0.336124	0.711794	ANKRD13A
ENSG00000076554	-0.114491	5.05036	0.62325	0.429842	0.791617	TPD52
ENSG00000076555	-0.263292	5.53758	3.42676	0.0641478	0.341351	ACACB
ENSG00000076604	0.0381431	6.10903	0.0739223	0.785709	0.943924	TRAF4
ENSG00000076641	-0.32722	5.30682	5.15154	0.0232258	0.20005	PAG1
ENSG00000076650	0.0155684	3.27154	0.0092904	0.923213	0.997664	GPATCH1
ENSG00000076662	0.301474	3.9422	3.85431	0.0496184	0.295745	ICAM3
ENSG00000076685	0.0546103	5.5249	0.147447	0.700987	0.909848	NT5C2
ENSG00000076706	0.00559368	8.12041	0.00165135	0.967585	0.999375	MCAM
ENSG00000076826	-0.119781	3.44266	0.56371	0.452769	0.80735	CAMSAP3
ENSG00000076864	-0.438214	4.33341	8.4908	0.00356947	0.0673507	RAP1GAP
ENSG00000076924	-0.00512688	3.96748	0.00112848	0.973202	0.999375	XAB2
ENSG00000076928	-0.149999	3.9417	0.964488	0.326059	0.702874	ARHGEF1
ENSG00000076944	-0.0172061	2.94	0.0105976	0.918007	0.995796	STXBP2
ENSG00000076984	0.0705574	3.65333	0.204742	0.65092	0.888095	MAP2K7
ENSG00000077044	-0.159493	4.7506	1.17765	0.277834	0.662944	DGKD
ENSG00000077063	-0.336477	-0.546985	0.687934	0.406868	0.774639	CTTNBP2
ENSG00000077092	0.0417732	5.20589	0.0746959	0.784618	0.943613	RARB
ENSG00000077097	0.0752634	7.2892	0.296552	0.586052	0.867959	TOP2B
ENSG00000077147	0.0505503	8.3153	0.135146	0.713156	0.914189	TM9SF3
ENSG00000077150	-0.0568488	4.6278	0.150609	0.697954	0.908755	NFKB2
ENSG00000077152	0.130418	1.72225	0.407641	0.523169	0.8497	UBE2T
ENSG00000077157	0.00960227	5.4139	0.00449868	0.946524	0.999375	PPP1R12B
ENSG00000077232	0.0346081	7.24498	0.0625015	0.802585	0.952343	DNAJC10
ENSG00000077235	-0.233618	5.71254	2.72616	0.0987162	0.4143	GTF3C1
ENSG00000077238	0.384102	6.09607	7.48355	0.00622653	0.0935975	IL4R
ENSG00000077254	0.113448	6.57893	0.663601	0.415291	0.781322	USP33
ENSG00000077312	0.0584249	3.8569	0.142344	0.705962	0.911791	SNRPA
ENSG00000077348	-0.0502002	3.58968	0.100444	0.751298	0.928955	EXOSC5
ENSG00000077380	0.134867	5.83549	0.911752	0.33965	0.714962	DYNC1I2
ENSG00000077420	-0.332146	4.10566	4.62089	0.0315849	0.23797	APBB1IP
ENSG00000077454	-0.238348	1.39752	1.19382	0.274561	0.658954	LRCH4
ENSG00000077458	-0.0119993	4.554	0.00657899	0.935354	0.99922	FAM76B
ENSG00000077463	-0.223954	3.51996	1.97783	0.159619	0.524554	SIRT6
ENSG00000077514	0.185003	3.81652	1.43735	0.230569	0.619624	POLD3
ENSG00000077522	-0.346238	-2.53952	0.181639	0.669969	0.89629	ACTN2
ENSG00000077549	0.0671952	6.97289	0.234586	0.628144	0.880053	CAPZB
ENSG00000077585	-0.112029	3.72793	0.52184	0.470058	0.819052	GPR137B
ENSG00000077616	0.431524	-1.4905	0.696598	0.403929	0.772512	NAALAD2
ENSG00000077684	-0.271454	7.05341	3.80778	0.0510152	0.300456	JADE1
ENSG00000077782	-0.48159	1.55603	4.66657	0.0307554	0.234478	FGFR1
ENSG00000077800	-2.61019	-3.03613	2.64064	0.104162	0.423658	FKBP6
ENSG00000077942	0.0267551	-1.46698	0.00247656	0.96031	0.999375	FBLN1
ENSG00000077943	-0.570254	-1.13089	1.65557	0.198203	0.577492	ITGA8
ENSG00000077984	0.17981	-0.302614	0.233315	0.629077	0.880591	CST7
ENSG00000078018	0.592533	5.30247	14.8328	0.000117476	0.00673967	MAP2
ENSG00000078043	-0.101903	4.6511	0.481973	0.48753	0.829669	PIAS2
ENSG00000078053	0.402324	-1.20226	0.585058	0.444337	0.801306	AMPH
ENSG00000078070	0.0455226	6.87714	0.107441	0.743076	0.925598	MCCC1
ENSG00000078081	1.62461	-1.13654	12.5575	0.000394615	0.0157077	LAMP3
ENSG00000078098	-0.207069	0.721132	0.572868	0.449121	0.80402	FAP
ENSG00000078114	-0.201894	4.70362	1.88521	0.169743	0.538012	NEBL
ENSG00000078124	0.104492	4.91443	0.520184	0.470763	0.819153	ACER3
ENSG00000078140	-0.148133	5.98437	1.10728	0.292674	0.676469	UBE2K
ENSG00000078142	0.0851215	5.48993	0.357185	0.550074	0.857281	PIK3C3
ENSG00000078177	-0.100527	5.49173	0.498299	0.480249	0.825239	N4BP2
ENSG00000078237	-0.0823542	4.69072	0.315678	0.574217	0.864582	TIGAR
ENSG00000078246	-0.00709951	3.38949	0.00200823	0.964256	0.999375	TULP3
ENSG00000078269	0.252353	5.58188	3.16976	0.0750134	0.371829	SYNJ2
ENSG00000078304	0.00211452	6.71401	0.000231436	0.987862	0.999375	PPP2R5C
ENSG00000078319	-0.268958	1.60511	1.71931	0.189781	0.563512	PMS2P1
ENSG00000078369	-0.0553338	8.19186	0.161702	0.687594	0.904439	GNB1
ENSG00000078401	0.0228626	3.93973	0.0221822	0.881603	0.983886	EDN1
ENSG00000078403	-0.115445	5.0238	0.637106	0.424761	0.78756	MLLT10
ENSG00000078487	0.233949	2.20335	1.59179	0.207071	0.590325	ZCWPW1
ENSG00000078618	-0.0879276	6.87381	0.400944	0.526602	0.851664	NRDC
ENSG00000078668	0.0902207	6.6693	0.419632	0.517121	0.847965	VDAC3
ENSG00000078674	-0.0807527	7.67537	0.343058	0.558069	0.860025	PCM1
ENSG00000078687	-0.461501	2.05781	5.70834	0.0168844	0.167409	TNRC6C
ENSG00000078699	-0.237881	3.99956	2.44205	0.118122	0.451712	CBFA2T2
ENSG00000078725	-0.664373	-1.74641	1.02914	0.31036	0.690757	BRINP1
ENSG00000078747	0.0513977	6.88947	0.137049	0.711232	0.913785	ITCH
ENSG00000078804	-0.542086	2.52938	9.06453	0.00260615	0.0550397	TP53INP2
ENSG00000078808	-0.0735075	6.60375	0.278006	0.598011	0.871088	SDF4
ENSG00000078902	-0.17002	5.78975	1.44669	0.229059	0.618023	TOLLIP
ENSG00000078967	0.159987	4.13445	1.12305	0.289263	0.673535	UBE2D4
ENSG00000079102	4.55478	-2.63647	11.309	0.000771331	0.0249055	RUNX1T1
ENSG00000079134	0.157355	4.33306	1.1141	0.291193	0.675183	THOC1
ENSG00000079150	0.146363	2.53698	0.682309	0.408793	0.775924	FKBP7
ENSG00000079156	-0.372485	2.8059	4.72744	0.0296851	0.229762	OSBPL6
ENSG00000079215	-0.406046	3.08675	5.36697	0.0205216	0.186575	SLC1A3
ENSG00000079246	0.0148158	8.77724	0.0116479	0.914055	0.995031	XRCC5
ENSG00000079257	-0.354989	2.32173	3.11406	0.0776191	0.37848	LXN
ENSG00000079263	-1.34523	-1.04533	8.91634	0.0028263	0.0581132	SP140
ENSG00000079277	0.0822038	4.99613	0.3233	0.569631	0.864279	MKNK1
ENSG00000079308	-0.296314	5.74973	4.27944	0.0385761	0.265872	TNS1
ENSG00000079313	0.0587964	2.75521	0.118774	0.730368	0.921765	REXO1
ENSG00000079332	0.130809	7.65103	0.898888	0.34308	0.718628	SAR1A
ENSG00000079335	0.0772408	1.63764	0.138881	0.709396	0.913348	CDC14A
ENSG00000079337	-0.036535	1.05478	0.0243453	0.876009	0.981904	RAPGEF3
ENSG00000079385	-0.271815	4.65789	3.37482	0.0661998	0.34815	CEACAM1
ENSG00000079387	0.0756568	3.89591	0.243103	0.621974	0.878207	SENP1
ENSG00000079393	-0.535233	-2.25144	0.654328	0.41857	0.782834	DUSP13
ENSG00000079432	-0.367868	3.57801	5.39144	0.0202357	0.185485	CIC
ENSG00000079435	0.0673	-1.87785	0.0110009	0.916467	0.995648	LIPE
ENSG00000079459	0.0235766	8.53001	0.0294524	0.863739	0.977664	FDFT1
ENSG00000079462	-0.0518492	2.70579	0.0877763	0.767023	0.935826	PAFAH1B3
ENSG00000079557	-0.220589	6.98402	2.5119	0.112989	0.439875	AFM
ENSG00000079616	0.13148	3.80381	0.726006	0.394181	0.764497	KIF22
ENSG00000079689	-0.0780423	1.03711	0.104663	0.746304	0.926821	SCGN
ENSG00000079691	-0.039691	5.08746	0.0758225	0.783041	0.942965	CARMIL1
ENSG00000079739	-0.181939	7.03083	1.72198	0.189439	0.56295	PGM1
ENSG00000079785	0.0852848	6.92135	0.377387	0.539005	0.855095	DDX1
ENSG00000079805	-0.177384	6.74658	1.62634	0.202209	0.58313	DNM2
ENSG00000079819	-0.0920082	5.49075	0.418308	0.517783	0.848133	EPB41L2
ENSG00000079841	0.439159	-2.63781	0.193509	0.660012	0.892519	RIMS1
ENSG00000079931	0.281143	-0.19373	0.72319	0.395099	0.765019	MOXD1
ENSG00000079950	0.11906	6.41914	0.726302	0.394085	0.764492	STX7
ENSG00000079974	-0.145916	1.23646	0.415572	0.519155	0.849053	RABL2B
ENSG00000079999	0.0835327	6.1599	0.355393	0.551076	0.857671	KEAP1
ENSG00000080007	-0.671317	0.392211	5.79079	0.0161103	0.163858	DDX43
ENSG00000080031	0.42968	3.91358	7.62763	0.00574807	0.089523	PTPRH
ENSG00000080166	-1.45998	-2.32679	2.96908	0.0848701	0.394987	DCT
ENSG00000080189	-0.0274941	5.43667	0.0370977	0.847266	0.971238	SLC35C2
ENSG00000080200	-0.201715	6.41299	2.08433	0.148818	0.507985	CRYBG3
ENSG00000080224	0.598204	-2.74246	0.38649	0.53415	0.853879	EPHA6
ENSG00000080293	0.0398954	1.42465	0.0319632	0.858109	0.97502	SCTR
ENSG00000080298	-0.137963	2.13071	0.575748	0.447984	0.803699	RFX3
ENSG00000080345	0.099356	6.77921	0.511462	0.474507	0.821966	RIF1
ENSG00000080371	0.0107592	5.7721	0.00577618	0.939418	0.999375	RAB21
ENSG00000080493	-0.057688	6.20455	0.169401	0.680645	0.901667	SLC4A4
ENSG00000080503	-0.19245	6.35855	1.89441	0.168706	0.536509	SMARCA2
ENSG00000080546	-0.0646894	5.78721	0.208476	0.647965	0.886841	SESN1
ENSG00000080573	0.322075	2.91238	3.58158	0.0584235	0.322856	COL5A3
ENSG00000080603	-0.397177	0.65933	2.60999	0.106193	0.427063	SRCAP
ENSG00000080608	-0.125321	5.45151	0.772148	0.379553	0.75039	PUM3
ENSG00000080618	0.226775	9.5515	2.7372	0.0980364	0.4143	CPB2
ENSG00000080644	0.727619	-3.03758	0.283463	0.59444	0.870105	CHRNA3
ENSG00000080709	-1.06404	0.245137	11.8943	0.00056305	0.0199016	KCNN2
ENSG00000080802	-0.146574	3.52924	0.87808	0.348728	0.723582	CNOT4
ENSG00000080815	0.0994962	6.91794	0.514407	0.473237	0.820996	PSEN1
ENSG00000080819	-0.183853	4.07279	1.46573	0.226021	0.615724	CPOX
ENSG00000080822	0.135647	4.95056	0.875344	0.34948	0.724207	CLDND1
ENSG00000080823	0.0395128	1.27732	0.0298541	0.862822	0.977315	MOK
ENSG00000080824	-0.224979	9.01669	2.67674	0.101824	0.4196	HSP90AA1
ENSG00000080839	0.337605	2.23365	3.31101	0.068817	0.356156	RBL1
ENSG00000080845	-0.262602	3.766	2.84774	0.0915022	0.405672	DLGAP4
ENSG00000080910	0.906876	-0.426833	5.85815	0.015505	0.160184	CFHR2
ENSG00000080947	-0.214015	0.811647	0.71739	0.397002	0.766096	CROCCP3
ENSG00000080986	0.0623319	0.490263	0.0472842	0.827858	0.96288	NDC80
ENSG00000081014	-0.0458267	5.50878	0.103234	0.747983	0.927428	AP4E1
ENSG00000081019	0.0918948	4.75331	0.397235	0.528521	0.852078	RSBN1
ENSG00000081026	-0.237555	5.53964	2.76931	0.0960877	0.410991	MAGI3
ENSG00000081041	-0.621004	4.96551	17.9929	2.21733e-05	0.00195959	CXCL2
ENSG00000081051	-0.190538	2.32749	0.96724	0.325369	0.702271	AFP
ENSG00000081052	-0.616292	1.21027	7.41721	0.0064603	0.0956789	COL4A4
ENSG00000081059	-0.103247	0.211672	0.131084	0.71731	0.916275	TCF7
ENSG00000081087	0.145569	6.23145	1.0772	0.299324	0.682689	OSTM1
ENSG00000081148	0.146327	-0.243058	0.198913	0.655599	0.890556	IMPG2
ENSG00000081154	0.295452	6.62017	4.46544	0.0345872	0.251332	PCNP
ENSG00000081177	-0.0436686	4.98633	0.0910711	0.76282	0.934167	EXD2
ENSG00000081181	0.30486	3.1276	3.297	0.0694065	0.357564	ARG2
ENSG00000081189	-0.146445	2.72822	0.605701	0.436411	0.795901	MEF2C
ENSG00000081237	-0.202668	3.46406	1.26299	0.261085	0.644922	PTPRC
ENSG00000081307	-0.1152	5.44256	0.653866	0.418734	0.782834	UBA5
ENSG00000081320	0.167971	3.55545	1.06875	0.301229	0.684423	STK17B
ENSG00000081377	-0.149724	5.5282	1.10334	0.293535	0.676934	CDC14B
ENSG00000081386	-0.122333	4.49419	0.688196	0.406779	0.774575	ZNF510
ENSG00000081479	-0.388707	1.66039	3.5343	0.0601116	0.328855	LRP2
ENSG00000081665	0.142373	2.71859	0.666081	0.414421	0.780639	ZNF506
ENSG00000081692	-0.274376	5.24648	3.648	0.0561367	0.316339	JMJD4
ENSG00000081721	0.258298	3.92778	2.85206	0.0912567	0.405337	DUSP12
ENSG00000081760	-0.179067	4.45699	1.46348	0.226378	0.616417	AACS
ENSG00000081791	0.0613192	5.89171	0.188833	0.66389	0.893635	DELE1
ENSG00000081803	-0.0350641	5.39126	0.0600382	0.806436	0.954087	CADPS2
ENSG00000081818	-0.299499	-2.63604	0.0714679	0.789211	0.945566	PCDHB4
ENSG00000081842	-1.20656	-2.20727	1.43472	0.230996	0.620511	PCDHA6
ENSG00000081853	-0.0892386	-0.276167	0.0698072	0.791618	0.946201	PCDHGA2
ENSG00000081870	0.220333	3.76084	2.0347	0.153745	0.51485	HSPB11
ENSG00000081913	-0.475776	4.62946	10.4049	0.00125684	0.0337082	PHLPP1
ENSG00000081923	-0.00580902	7.47523	0.00176872	0.966454	0.999375	ATP8B1
ENSG00000081985	0.913157	-2.06671	1.84916	0.173881	0.543196	IL12RB2
ENSG00000082014	0.1621	0.590882	0.373042	0.541351	0.855497	SMARCD3
ENSG00000082068	0.00522816	4.5584	0.00126007	0.971683	0.999375	WDR70
ENSG00000082074	-0.847804	1.30924	11.0063	0.000908049	0.0276114	FYB1
ENSG00000082126	0.725348	-1.49136	2.01152	0.156109	0.518587	MPP4
ENSG00000082146	0.154251	5.98894	1.20064	0.273193	0.657577	STRADB
ENSG00000082153	0.00475175	7.4179	0.00118298	0.972563	0.999375	BZW1
ENSG00000082196	-0.783621	1.48668	13.8555	0.000197414	0.00985231	C1QTNF3
ENSG00000082212	0.0295776	5.16858	0.0423485	0.836957	0.967173	ME2
ENSG00000082213	0.025772	4.84774	0.0313407	0.859482	0.97558	C5orf22
ENSG00000082258	-0.0185619	6.43068	0.0176798	0.894221	0.989443	CCNT2
ENSG00000082269	0.0714204	5.58292	0.254068	0.614225	0.874637	FAM135A
ENSG00000082397	0.200415	1.98196	1.01026	0.314841	0.693608	EPB41L3
ENSG00000082438	-0.271612	6.36791	3.76384	0.0523721	0.305023	COBLL1
ENSG00000082512	-0.357784	2.03321	3.47186	0.062421	0.336199	TRAF5
ENSG00000082515	0.0358565	3.8062	0.0545787	0.815279	0.957036	MRPL22
ENSG00000082516	-0.0921891	4.9943	0.405856	0.52408	0.85016	GEMIN5
ENSG00000082641	-0.10724	7.87538	0.606232	0.43621	0.795592	NFE2L1
ENSG00000082684	0.549818	-2.85167	0.232856	0.629414	0.880732	SEMA5B
ENSG00000082701	-0.0143535	6.0802	0.0103908	0.918808	0.996002	GSK3B
ENSG00000082781	0.132684	7.80576	0.927503	0.335513	0.711086	ITGB5
ENSG00000082805	-0.303598	5.31521	4.50607	0.0337748	0.248449	ERC1
ENSG00000082898	0.0124084	7.58478	0.00808324	0.928361	0.998854	XPO1
ENSG00000082929	0.0734992	1.35701	0.0894004	0.764941	0.934976	LINC01587
ENSG00000082996	0.0258848	6.4815	0.0343362	0.852993	0.973188	RNF13
ENSG00000083067	-0.994141	-1.9437	2.40026	0.121315	0.457594	TRPM3
ENSG00000083093	-0.035529	4.5363	0.0578586	0.809913	0.955625	PALB2
ENSG00000083097	0.0343193	6.105	0.0598038	0.806806	0.954369	DOP1A
ENSG00000083099	-0.0391127	5.76028	0.0763241	0.782342	0.942654	LYRM2
ENSG00000083123	-0.141217	4.72628	0.931401	0.334499	0.710168	BCKDHB
ENSG00000083168	-0.10895	5.57706	0.590166	0.442355	0.800437	KAT6A
ENSG00000083223	-0.00923388	7.41941	0.00446528	0.946723	0.999375	TUT7
ENSG00000083290	-0.0126805	4.24993	0.00711122	0.932796	0.99922	ULK2
ENSG00000083307	-0.130665	-1.06176	0.0855559	0.769905	0.937007	GRHL2
ENSG00000083312	0.215634	8.26747	2.4558	0.117092	0.44911	TNPO1
ENSG00000083444	-0.084695	6.74082	0.370904	0.542512	0.856148	PLOD1
ENSG00000083454	0.0543983	-1.38226	0.011299	0.915347	0.995376	P2RX5
ENSG00000083457	0.10682	2.9323	0.400649	0.526754	0.851664	ITGAE
ENSG00000083520	0.0716484	6.40735	0.263237	0.607905	0.873112	DIS3
ENSG00000083535	0.107011	4.48566	0.529407	0.466856	0.817158	PIBF1
ENSG00000083544	-0.0955916	4.48037	0.418598	0.517637	0.848133	TDRD3
ENSG00000083635	-0.510204	2.18752	7.10962	0.00766715	0.105493	NUFIP1
ENSG00000083642	-0.113137	5.15518	0.618217	0.43171	0.793278	PDS5B
ENSG00000083720	0.0262342	2.26003	0.0194025	0.889219	0.987812	OXCT1
ENSG00000083799	0.0388044	7.60189	0.0791166	0.778498	0.941128	CYLD
ENSG00000083807	-0.00633783	4.39893	0.00157762	0.968317	0.999375	SLC27A5
ENSG00000083812	0.184928	3.09485	1.28273	0.257393	0.641846	ZNF324
ENSG00000083814	-0.250309	2.24848	1.75737	0.184953	0.556631	ZNF671
ENSG00000083817	0.388113	2.49722	4.57782	0.0323884	0.242432	ZNF416
ENSG00000083828	-0.29067	2.99584	3.08491	0.0790216	0.38191	ZNF586
ENSG00000083838	-0.285953	2.10643	2.24783	0.133802	0.483681	ZNF446
ENSG00000083844	-0.201123	4.97634	1.92922	0.164843	0.531727	ZNF264
ENSG00000083845	0.0558589	8.01728	0.164502	0.685045	0.903597	RPS5
ENSG00000083857	-0.31859	10.403	5.38936	0.0202598	0.18564	FAT1
ENSG00000083896	-0.843378	-3.03716	0.38417	0.53538	0.853879	YTHDC1
ENSG00000083937	0.150318	6.28037	1.15142	0.283253	0.667721	CHMP2B
ENSG00000084070	-0.0497679	4.51991	0.112866	0.736904	0.924304	SMAP2
ENSG00000084072	0.110788	5.04615	0.587275	0.443475	0.800866	PPIE
ENSG00000084073	0.054465	7.02025	0.154064	0.694681	0.906625	ZMPSTE24
ENSG00000084090	-0.0446763	7.30127	0.104434	0.746572	0.926821	STARD7
ENSG00000084092	0.00840549	4.84459	0.00332392	0.954025	0.999375	NOA1
ENSG00000084093	0.162556	6.55254	1.35259	0.244826	0.630956	REST
ENSG00000084110	0.350396	5.91309	6.13327	0.0132661	0.144661	HAL
ENSG00000084112	-0.0317193	4.97666	0.0477175	0.827084	0.962603	SSH1
ENSG00000084207	0.215982	5.3659	1.99231	0.158099	0.52176	GSTP1
ENSG00000084234	0.019091	9.28226	0.0194061	0.889208	0.987812	APLP2
ENSG00000084444	-0.0530031	2.17738	0.0834291	0.772703	0.938121	FAM234B
ENSG00000084453	0.0232604	-2.91131	0.000378986	0.984468	0.999375	SLCO1A2
ENSG00000084463	-0.172579	4.37658	1.35486	0.24443	0.63063	WBP11
ENSG00000084623	0.121127	7.0953	0.763955	0.382093	0.752938	EIF3I
ENSG00000084628	0.171651	-2.63954	0.0413169	0.838927	0.967953	NKAIN1
ENSG00000084636	-0.00627041	3.18275	0.00147823	0.969331	0.999375	COL16A1
ENSG00000084652	-0.124173	7.19856	0.804954	0.369616	0.742642	TXLNA
ENSG00000084674	-0.300448	13.1009	4.79195	0.0285931	0.225291	APOB
ENSG00000084676	-0.190105	5.42252	1.78366	0.1817	0.553022	NCOA1
ENSG00000084693	0.0801556	3.50255	0.255868	0.612973	0.874637	AGBL5
ENSG00000084710	-0.912975	-0.569586	5.44307	0.0196461	0.18246	EFR3B
ENSG00000084731	0.0901717	1.8569	0.200711	0.654147	0.889943	KIF3C
ENSG00000084733	0.0915856	7.40611	0.43907	0.507572	0.843186	RAB10
ENSG00000084734	0.00898909	4.6989	0.00373981	0.951237	0.999375	GCKR
ENSG00000084754	0.0347919	8.141	0.0639666	0.800333	0.950913	HADHA
ENSG00000084764	0.262456	3.15807	2.59567	0.107156	0.42879	MAPRE3
ENSG00000084774	-0.549044	3.70508	12.3617	0.000438226	0.0165393	CAD
ENSG00000085063	0.106521	9.64108	0.604328	0.436931	0.796253	CD59
ENSG00000085117	-0.0268339	4.58231	0.0319785	0.858075	0.97502	CD82
ENSG00000085265	0.099084	-1.14371	0.0542531	0.815821	0.957268	FCN1
ENSG00000085274	0.0625904	5.28727	0.191098	0.662005	0.892605	MYNN
ENSG00000085276	-0.146246	3.379	0.692565	0.405293	0.773564	MECOM
ENSG00000085365	0.22283	5.7586	2.45969	0.116802	0.448333	SCAMP1
ENSG00000085377	-0.344885	4.90589	5.60895	0.017869	0.172593	PREP
ENSG00000085382	-0.0913052	2.80852	0.285025	0.593426	0.869847	HACE1
ENSG00000085415	-0.0511325	5.81659	0.130813	0.71759	0.916493	SEH1L
ENSG00000085433	0.0735301	3.70208	0.223449	0.636424	0.88347	WDR47
ENSG00000085449	0.0774145	6.98197	0.311064	0.577028	0.864952	WDFY1
ENSG00000085465	-0.370149	2.89977	4.66842	0.0307221	0.234309	OVGP1
ENSG00000085491	0.331111	4.27836	4.78253	0.0287499	0.225627	SLC25A24
ENSG00000085511	-0.0352163	5.26435	0.0603876	0.805884	0.953818	MAP3K4
ENSG00000085514	0.409527	1.13564	3.00337	0.0830916	0.391447	PILRA
ENSG00000085552	-1.90637	-0.80473	19.8363	8.43648e-06	0.000907257	IGSF9
ENSG00000085563	0.153992	8.73683	1.25839	0.261955	0.645396	ABCB1
ENSG00000085644	-0.402877	0.756015	2.70129	0.100267	0.416327	ZNF213
ENSG00000085662	0.413827	4.47903	7.74262	0.00539326	0.0861514	AKR1B1
ENSG00000085719	0.0910105	7.79081	0.434745	0.50967	0.844746	CPNE3
ENSG00000085721	-0.0967555	-0.769154	0.060534	0.805654	0.953708	RRN3
ENSG00000085733	-0.083652	7.63109	0.367668	0.544278	0.856752	CTTN
ENSG00000085741	0.760312	0.0258081	6.53777	0.0105608	0.124987	WNT11
ENSG00000085760	0.0733616	6.31671	0.273936	0.600703	0.871249	MTIF2
ENSG00000085788	-0.0222099	5.95991	0.0248978	0.874622	0.981425	DDHD2
ENSG00000085831	-0.126122	3.43547	0.620453	0.430879	0.792533	TTC39A
ENSG00000085832	0.0850194	6.84953	0.374904	0.540343	0.855348	EPS15
ENSG00000085840	-0.537565	0.439121	3.70697	0.0541856	0.309553	ORC1
ENSG00000085871	0.0647746	5.67497	0.208542	0.647912	0.886841	MGST2
ENSG00000085872	-0.28233	1.57949	1.91987	0.165871	0.532751	CHERP
ENSG00000085978	-0.866604	-3.10415	0.412866	0.520518	0.849269	ATG16L1
ENSG00000085982	-0.128782	6.22301	0.84443	0.358133	0.731979	USP40
ENSG00000085998	-0.0421952	6.02776	0.0899594	0.764229	0.934854	POMGNT1
ENSG00000085999	-0.0755224	-1.84941	0.0169095	0.896538	0.990473	RAD54L
ENSG00000086015	-0.131515	4.43719	0.788685	0.374498	0.746904	MAST2
ENSG00000086061	-0.0325776	7.93993	0.0559828	0.812962	0.956567	DNAJA1
ENSG00000086062	-0.507938	6.5866	12.9545	0.000319158	0.013833	B4GALT1
ENSG00000086065	0.251311	5.69973	3.13574	0.0765937	0.375904	CHMP5
ENSG00000086102	-0.108474	6.0964	0.596287	0.439998	0.798766	NFX1
ENSG00000086189	0.179167	4.21784	1.41511	0.23421	0.624187	DIMT1
ENSG00000086200	0.0345596	5.21377	0.0578748	0.809887	0.955625	IPO11
ENSG00000086205	0.0119871	4.72074	0.00669207	0.934802	0.99922	FOLH1
ENSG00000086232	-0.114487	6.15413	0.666879	0.414142	0.780521	EIF2AK1
ENSG00000086289	0.167676	6.00734	1.41806	0.233723	0.623847	EPDR1
ENSG00000086300	0.125514	6.74848	0.797885	0.371727	0.74438	SNX10
ENSG00000086475	-0.04698	5.76403	0.110345	0.739752	0.925199	SEPHS1
ENSG00000086504	0.0247611	5.80488	0.0306038	0.861127	0.97645	MRPL28
ENSG00000086544	0.122757	5.8781	0.759287	0.383552	0.753962	ITPKC
ENSG00000086548	1.19018	-1.42934	4.13637	0.0419711	0.275019	CEACAM6
ENSG00000086589	-0.0245047	4.77615	0.0283281	0.86634	0.978744	RBM22
ENSG00000086598	0.15807	8.92329	1.32577	0.249558	0.634715	TMED2
ENSG00000086619	0.130811	5.3201	0.833889	0.36115	0.735078	ERO1B
ENSG00000086666	0.102292	6.54657	0.537914	0.463298	0.815819	ZFAND6
ENSG00000086696	0.232314	6.88834	2.79281	0.094688	0.409143	HSD17B2
ENSG00000086730	-0.404122	2.14291	4.53076	0.0332909	0.246583	LAT2
ENSG00000086827	-0.0673639	5.85621	0.22731	0.633526	0.882158	ZW10
ENSG00000086848	-0.0650477	3.53873	0.168303	0.681625	0.901866	ALG9
ENSG00000086991	-0.317519	0.00811057	0.974196	0.323636	0.700412	NOX4
ENSG00000087008	-0.0167531	6.77391	0.0144756	0.904234	0.99231	ACOX3
ENSG00000087053	-0.028186	4.14946	0.0348971	0.851811	0.972966	MTMR2
ENSG00000087074	0.128879	5.21631	0.805585	0.369429	0.742498	PPP1R15A
ENSG00000087076	0.273657	0.557795	1.12511	0.28882	0.673067	HSD17B14
ENSG00000087077	-0.232224	6.5595	2.77072	0.0960028	0.410878	TRIP6
ENSG00000087085	-0.237412	2.85066	1.86291	0.17229	0.542006	ACHE
ENSG00000087086	0.108518	11.9351	0.628421	0.427935	0.790046	FTL
ENSG00000087087	-0.322608	4.32581	4.69096	0.0303217	0.232497	SRRT
ENSG00000087088	-0.0293413	5.56185	0.0425677	0.836541	0.967173	BAX
ENSG00000087095	0.0430456	4.30408	0.0836936	0.772353	0.937941	NLK
ENSG00000087111	-0.0660154	3.06371	0.159867	0.689279	0.904823	PIGS
ENSG00000087116	0.0677724	1.91831	0.101871	0.749596	0.927979	ADAMTS2
ENSG00000087152	-0.0859016	5.72334	0.368434	0.543859	0.856564	ATXN7L3
ENSG00000087157	-0.23474	3.60997	2.25555	0.133136	0.482226	PGS1
ENSG00000087191	-0.0223429	6.06392	0.0252846	0.87366	0.981131	PSMC5
ENSG00000087206	-0.174204	4.57365	1.3988	0.236925	0.624944	UIMC1
ENSG00000087237	-0.0959625	-0.679214	0.0475036	0.827466	0.962723	CETP
ENSG00000087245	0.151152	0.877934	0.362293	0.547236	0.857281	MMP2
ENSG00000087253	0.240799	2.35999	1.74528	0.186471	0.559044	LPCAT2
ENSG00000087258	-1.14526	2.24155	37.0304	1.16304e-09	5.33795e-07	GNAO1
ENSG00000087263	0.0539036	5.81801	0.145672	0.702706	0.910504	OGFOD1
ENSG00000087266	-0.216269	4.47283	2.12375	0.145031	0.502657	SH3BP2
ENSG00000087269	-0.237103	5.59406	2.79067	0.0948145	0.409292	NOP14
ENSG00000087274	-0.0746325	6.99483	0.28992	0.590272	0.868972	ADD1
ENSG00000087299	0.0364455	3.05893	0.047679	0.827152	0.96262	L2HGDH
ENSG00000087301	-0.216713	3.02283	1.70718	0.191351	0.566631	TXNDC16
ENSG00000087302	0.138975	6.43198	0.989424	0.319883	0.697162	RTRAF
ENSG00000087303	-0.483854	2.7651	6.99886	0.00815618	0.109049	NID2
ENSG00000087338	-0.0542602	3.80472	0.123833	0.724914	0.918847	GMCL1
ENSG00000087365	-0.0923123	6.47696	0.438348	0.507921	0.843374	SF3B2
ENSG00000087448	-0.0594874	6.58459	0.180868	0.670628	0.896613	KLHL42
ENSG00000087460	-0.136637	7.55317	0.979083	0.322425	0.699253	GNAS
ENSG00000087470	-0.00199886	6.6985	0.000206383	0.988538	0.999375	DNM1L
ENSG00000087494	-0.533379	-1.3304	0.805687	0.369399	0.742495	PTHLH
ENSG00000087495	0.022565	-3.10337	0.000229215	0.987921	0.999375	PHACTR3
ENSG00000087502	0.170863	5.83615	1.46569	0.226027	0.615724	ERGIC2
ENSG00000087586	0.276392	2.72644	2.41993	0.1198	0.455354	AURKA
ENSG00000087589	-0.490276	-1.22503	1.00256	0.316692	0.694366	CASS4
ENSG00000087884	-0.0238373	3.99951	0.0242515	0.876247	0.982005	AAMDC
ENSG00000087903	-0.287172	-0.11933	0.846119	0.357653	0.731885	RFX2
ENSG00000087995	0.110449	4.35771	0.547	0.459546	0.812552	METTL2A
ENSG00000088002	1.79263	-2.63883	3.63775	0.0564832	0.317666	SULT2B1
ENSG00000088035	0.0740601	3.56737	0.222455	0.637175	0.883698	ALG6
ENSG00000088038	-0.255871	-2.21267	0.108775	0.741543	0.925425	CNOT3
ENSG00000088179	0.0766692	5.87766	0.295342	0.586817	0.868265	PTPN4
ENSG00000088205	-0.00891373	6.5675	0.00409143	0.948999	0.999375	DDX18
ENSG00000088247	-0.394677	4.16005	6.86065	0.00881144	0.113163	KHSRP
ENSG00000088256	-0.138094	5.36999	0.934883	0.333597	0.709502	GNA11
ENSG00000088298	0.0705639	5.32019	0.243377	0.621778	0.878121	EDEM2
ENSG00000088305	0.0102661	1.11547	0.00194598	0.964814	0.999375	DNMT3B
ENSG00000088325	-0.118426	2.30952	0.390309	0.532137	0.853788	TPX2
ENSG00000088340	0.719225	-0.451914	4.45234	0.0348535	0.252678	FER1L4
ENSG00000088356	-0.0417014	4.50843	0.0789988	0.778659	0.941128	PDRG1
ENSG00000088367	-0.221334	-0.27497	0.461888	0.496743	0.835708	EPB41L1
ENSG00000088386	-0.177069	5.10469	1.50786	0.219466	0.607246	SLC15A1
ENSG00000088387	-0.238866	5.43139	2.80478	0.0939837	0.409124	DOCK9
ENSG00000088448	0.0458869	6.28919	0.107584	0.742911	0.92556	ANKRD10
ENSG00000088451	-0.0524869	4.84378	0.128379	0.720119	0.917125	TGDS
ENSG00000088538	-0.632948	-2.10393	0.879121	0.348442	0.723488	DOCK3
ENSG00000088543	0.0892439	2.94956	0.281238	0.595891	0.870105	C3orf18
ENSG00000088682	0.0959147	5.91178	0.460575	0.497356	0.836065	COQ9
ENSG00000088726	0.199404	-1.56622	0.130921	0.717479	0.916396	TMEM40
ENSG00000088727	0.193953	1.78194	0.894798	0.34418	0.719344	KIF9
ENSG00000088756	0.117846	-0.848834	0.086221	0.769038	0.936812	ARHGAP28
ENSG00000088766	-0.0580061	6.16779	0.170738	0.679457	0.901306	CRLS1
ENSG00000088808	-0.0590423	3.18229	0.132989	0.715353	0.91522	PPP1R13B
ENSG00000088812	-0.0790349	8.31244	0.330558	0.56533	0.862452	ATRN
ENSG00000088826	-0.0368651	5.06254	0.0649438	0.798846	0.949795	SMOX
ENSG00000088827	-0.315418	-0.292137	0.920288	0.337399	0.712676	SIGLEC1
ENSG00000088832	0.0314254	6.32234	0.0504766	0.822236	0.960415	FKBP1A
ENSG00000088833	-0.0631726	5.56759	0.198159	0.656211	0.890971	NSFL1C
ENSG00000088836	-0.367689	-1.30367	0.595776	0.440194	0.798785	SLC4A11
ENSG00000088854	0.0279073	5.303	0.038051	0.845341	0.970733	C20orf194
ENSG00000088876	-0.0201621	3.76481	0.0167834	0.896922	0.990619	ZNF343
ENSG00000088881	-0.768798	0.827398	8.52611	0.00350087	0.0665529	EBF4
ENSG00000088882	2.25184	-1.90678	8.67237	0.00323071	0.0635315	CPXM1
ENSG00000088888	-0.269791	6.09336	3.68666	0.0548493	0.312165	MAVS
ENSG00000088899	-0.0965568	5.14691	0.451297	0.50172	0.838222	LZTS3
ENSG00000088926	-0.0666495	6.06743	0.224319	0.635769	0.883435	F11
ENSG00000088930	0.0285604	7.15374	0.0425009	0.836668	0.967173	XRN2
ENSG00000088970	0.378062	3.00554	5.20569	0.0225131	0.196613	KIZ
ENSG00000088986	0.151402	7.36664	1.19684	0.273955	0.658267	DYNLL1
ENSG00000088992	0.229159	2.83699	1.7054	0.191583	0.56685	TESC
ENSG00000089006	-0.093105	5.90044	0.435336	0.509382	0.844563	SNX5
ENSG00000089009	0.0189176	7.42807	0.0187305	0.891142	0.988525	RPL6
ENSG00000089012	1.84898	-3.10373	1.35586	0.244257	0.63063	SIRPG
ENSG00000089022	-0.0452385	5.11263	0.0986868	0.753411	0.929986	MAPKAPK5
ENSG00000089041	0.373048	3.80816	5.73183	0.0166601	0.16657	P2RX7
ENSG00000089048	0.138282	4.76126	0.896646	0.343683	0.718917	ESF1
ENSG00000089050	0.0013344	5.80313	8.92201e-05	0.992464	0.999606	RBBP9
ENSG00000089053	-0.0505875	7.23008	0.13368	0.714646	0.915007	ANAPC5
ENSG00000089057	-0.378793	5.20151	6.87548	0.00873862	0.112921	SLC23A2
ENSG00000089060	-0.181025	4.21506	1.468	0.225662	0.61499	SLC8B1
ENSG00000089063	0.146904	6.19716	1.09756	0.294803	0.678267	TMEM230
ENSG00000089091	0.0591772	0.0250401	0.0334271	0.854931	0.973611	DZANK1
ENSG00000089094	-0.181511	3.54084	1.32107	0.250401	0.636069	KDM2B
ENSG00000089123	0.00750388	3.4581	0.00223627	0.962283	0.999375	TASP1
ENSG00000089127	0.207042	5.60628	2.11134	0.146211	0.504401	OAS1
ENSG00000089154	-0.339232	6.14729	5.84594	0.015613	0.160643	GCN1
ENSG00000089157	0.00767748	8.7121	0.00312608	0.955412	0.999375	RPLP0
ENSG00000089159	-0.398285	3.30356	6.13497	0.0132534	0.144645	PXN
ENSG00000089163	-0.0833617	1.95092	0.187364	0.66512	0.893711	SIRT4
ENSG00000089177	0.248569	4.69412	2.89411	0.0889037	0.400817	KIF16B
ENSG00000089195	-0.107066	3.7608	0.476207	0.490145	0.831298	TRMT6
ENSG00000089220	0.0313553	9.43401	0.0523705	0.818989	0.959098	PEBP1
ENSG00000089234	0.119193	5.42561	0.697812	0.40352	0.772074	BRAP
ENSG00000089248	-0.00455794	7.47378	0.00108834	0.973683	0.999375	ERP29
ENSG00000089280	-0.355162	4.27234	5.66771	0.01728	0.169321	FUS
ENSG00000089327	0.0329955	2.58378	0.0343724	0.852917	0.973188	FXYD5
ENSG00000089335	-0.0289497	5.26886	0.0408209	0.839884	0.96823	ZNF302
ENSG00000089351	-0.253841	3.42191	2.50203	0.113699	0.441636	GRAMD1A
ENSG00000089356	0.0219987	-3.10344	0.000209004	0.988465	0.999375	FXYD3
ENSG00000089486	0.185463	-1.47434	0.13509	0.713211	0.914189	CDIP1
ENSG00000089505	0.00811911	0.176492	0.000756356	0.978059	0.999375	CMTM1
ENSG00000089558	-1.9308	-2.13764	6.10093	0.0135111	0.146462	KCNH4
ENSG00000089597	-0.0585226	7.93817	0.18055	0.670901	0.896698	GANAB
ENSG00000089639	-0.0993483	2.26257	0.296774	0.585912	0.867959	GMIP
ENSG00000089685	0.0765415	1.61798	0.0987497	0.753335	0.929986	BIRC5
ENSG00000089692	-0.750883	-1.97059	1.14441	0.284723	0.669443	LAG3
ENSG00000089693	0.0418292	6.65668	0.0900997	0.76405	0.93474	MLF2
ENSG00000089737	-3.1336	-2.9725	3.99668	0.0455901	0.28494	DDX24
ENSG00000089775	-0.47088	3.85095	9.15392	0.00248186	0.0535142	ZBTB25
ENSG00000089818	0.127765	5.18588	0.790003	0.374099	0.746656	NECAP1
ENSG00000089847	0.381965	-0.435403	1.14301	0.285018	0.669703	ANKRD24
ENSG00000089876	0.0254974	6.41751	0.0333075	0.855188	0.973675	DHX32
ENSG00000089902	-0.30549	4.53521	4.27275	0.0387282	0.266147	RCOR1
ENSG00000089916	-0.0148904	6.30154	0.0113385	0.9152	0.995376	GPATCH2L
ENSG00000090006	-0.820762	0.820555	10.4723	0.00121178	0.0329023	LTBP4
ENSG00000090013	0.0672	7.17242	0.235178	0.627711	0.879947	BLVRB
ENSG00000090020	0.113498	0.580102	0.189853	0.663039	0.893227	SLC9A1
ENSG00000090054	0.143474	5.05846	0.988346	0.320147	0.697264	SPTLC1
ENSG00000090060	-0.011858	7.91914	0.00741615	0.931373	0.99922	PAPOLA
ENSG00000090061	-0.553634	2.84136	10.4248	0.00124336	0.0335329	CCNK
ENSG00000090097	-0.0824469	5.03071	0.323311	0.569625	0.864279	PCBP4
ENSG00000090104	0.927438	1.05098	12.8563	0.000336352	0.0143365	RGS1
ENSG00000090238	-0.0456085	2.6015	0.0677268	0.794676	0.947785	YPEL3
ENSG00000090263	0.0512025	5.10683	0.126092	0.722518	0.917439	MRPS33
ENSG00000090266	0.0482154	5.95499	0.116927	0.732391	0.922691	NDUFB2
ENSG00000090273	0.0587582	5.94011	0.174381	0.676247	0.8994	NUDC
ENSG00000090316	-0.0391089	5.71701	0.0764197	0.782209	0.942538	MAEA
ENSG00000090339	0.821586	7.45284	34.7912	3.67035e-09	1.42932e-06	ICAM1
ENSG00000090372	-0.238852	4.84843	2.69562	0.100624	0.417339	STRN4
ENSG00000090376	0.465634	1.50393	4.34261	0.0371699	0.260831	IRAK3
ENSG00000090382	0.0811411	4.54339	0.275434	0.59971	0.871236	LYZ
ENSG00000090432	-0.0670136	5.75435	0.224349	0.635746	0.883435	MUL1
ENSG00000090447	-0.152662	0.640904	0.315297	0.574448	0.864582	TFAP4
ENSG00000090470	0.153294	3.9437	1.01215	0.314388	0.693464	PDCD7
ENSG00000090487	0.0109374	5.78022	0.00599222	0.938298	0.999375	SPG21
ENSG00000090512	1.57163	3.36697	90.0823	2.28453e-21	3.6698e-18	FETUB
ENSG00000090520	0.162343	6.10633	1.33736	0.247499	0.633494	DNAJB11
ENSG00000090530	0.196305	1.14383	0.746263	0.387662	0.758213	P3H2
ENSG00000090534	-0.199148	1.01989	0.731172	0.392504	0.76312	THPO
ENSG00000090539	-0.265836	3.72425	2.91961	0.0875088	0.400292	CHRD
ENSG00000090554	1.7825	-2.9098	2.17701	0.140086	0.494923	FLT3LG
ENSG00000090565	2.93829	-1.9113	8.48936	0.00357229	0.0673507	RAB11FIP3
ENSG00000090581	0.0261179	5.67552	0.0338839	0.853954	0.973538	GNPTG
ENSG00000090612	0.0684316	5.65374	0.233368	0.629038	0.880591	ZNF268
ENSG00000090615	-0.221148	6.02146	2.47543	0.115638	0.445883	GOLGA3
ENSG00000090621	-0.278534	5.3436	3.78192	0.0518091	0.303394	PABPC4
ENSG00000090659	-0.806978	-2.63791	0.556748	0.455574	0.809791	CD209
ENSG00000090661	-0.0738983	5.35687	0.266657	0.605583	0.872515	CERS4
ENSG00000090674	-0.244725	3.44033	2.32411	0.127383	0.471147	MCOLN1
ENSG00000090686	-0.160499	5.48299	1.26966	0.259831	0.643588	USP48
ENSG00000090857	-0.153923	4.57362	1.10028	0.294205	0.677689	PDPR
ENSG00000090861	-0.0956776	7.15195	0.477337	0.489631	0.830934	AARS
ENSG00000090863	-0.14138	6.52576	1.02797	0.310636	0.690856	GLG1
ENSG00000090905	-0.252944	6.04689	3.22387	0.0725717	0.365292	TNRC6A
ENSG00000090924	-0.77021	1.56862	13.955	0.000187241	0.00938105	PLEKHG2
ENSG00000090932	0.796673	-2.64075	0.732327	0.39213	0.7626	DLL3
ENSG00000090971	-0.314132	1.72088	2.2485	0.133744	0.483681	NAT14
ENSG00000090975	0.0208633	3.04678	0.0160775	0.899101	0.991347	PITPNM2
ENSG00000090989	-0.0567493	5.66395	0.160513	0.688685	0.904583	EXOC1
ENSG00000091009	0.280855	4.67397	3.66362	0.0556127	0.314628	RBM27
ENSG00000091039	0.171003	7.34281	1.5257	0.216759	0.603693	OSBPL8
ENSG00000091073	0.499825	0.028148	2.84099	0.0918877	0.406419	DTX2
ENSG00000091106	-0.613051	-0.0982713	3.71967	0.0537749	0.308441	NLRC4
ENSG00000091127	-0.140433	4.43559	0.888118	0.345988	0.721368	PUS7
ENSG00000091128	0.598842	-2.49486	0.272523	0.601644	0.871523	LAMB4
ENSG00000091129	0.0885442	-0.197668	0.0706105	0.79045	0.945886	NRCAM
ENSG00000091136	-0.203883	4.59033	1.81048	0.17845	0.549496	LAMB1
ENSG00000091137	0.445812	-1.79533	0.612024	0.434027	0.794747	SLC26A4
ENSG00000091138	-0.409902	-1.85511	0.452432	0.501182	0.837923	SLC26A3
ENSG00000091140	0.166201	7.15701	1.44101	0.229976	0.618871	DLD
ENSG00000091157	-0.142881	4.68853	0.956572	0.328052	0.704629	WDR7
ENSG00000091164	-0.0300011	5.88315	0.0453305	0.831398	0.964112	TXNL1
ENSG00000091181	0.958269	-2.79553	0.787582	0.374832	0.747207	IL5RA
ENSG00000091262	-0.24998	2.78366	2.15184	0.142399	0.49816	ABCC6
ENSG00000091317	-0.00457351	7.76969	0.00110058	0.973535	0.999375	CMTM6
ENSG00000091409	0.34145	7.71123	6.12082	0.0133599	0.145114	ITGA6
ENSG00000091428	-0.680844	4.12323	19.1625	1.20048e-05	0.00120999	RAPGEF4
ENSG00000091436	-0.200482	8.12454	2.11737	0.145637	0.50345	MAP3K20
ENSG00000091483	-0.0151639	7.09874	0.0119621	0.912908	0.994924	FH
ENSG00000091490	-0.0766553	6.36605	0.299607	0.584129	0.86772	SEL1L3
ENSG00000091513	-0.0203568	11.6652	0.0221491	0.881691	0.983886	TF
ENSG00000091527	0.00780771	9.05735	0.00324267	0.954589	0.999375	CDV3
ENSG00000091536	-0.804916	-2.44929	0.761207	0.382951	0.753588	MYO15A
ENSG00000091542	-0.0577158	6.2391	0.169987	0.680123	0.901657	ALKBH5
ENSG00000091583	0.00783229	11.1536	0.00327916	0.954335	0.999375	APOH
ENSG00000091592	-0.979741	0.935598	14.948	0.000110513	0.00652968	NLRP1
ENSG00000091622	-0.534112	-0.412318	1.93697	0.163998	0.530649	PITPNM3
ENSG00000091640	0.0939222	5.72371	0.438714	0.507744	0.843332	SPAG7
ENSG00000091651	0.240652	0.71054	0.808979	0.368422	0.741708	ORC6
ENSG00000091656	-0.135577	5.01919	0.867812	0.351562	0.72634	ZFHX4
ENSG00000091732	-0.00453692	4.45141	0.000933481	0.975626	0.999375	ZC3HC1
ENSG00000091831	-0.317218	2.26243	2.97866	0.0843692	0.394206	ESR1
ENSG00000091844	1.23375	-2.54024	1.41637	0.234002	0.624072	RGS17
ENSG00000091879	-0.0494443	3.11066	0.0811285	0.775774	0.939851	ANGPT2
ENSG00000091947	-0.0326271	4.80647	0.0499289	0.823187	0.960833	TMEM101
ENSG00000091972	0.0411644	-0.0249985	0.0163383	0.89829	0.991084	CD200
ENSG00000091986	0.333362	1.72321	2.10607	0.146716	0.505046	CCDC80
ENSG00000092010	0.0729723	6.89639	0.276056	0.599298	0.871236	PSME1
ENSG00000092020	0.0660296	4.20713	0.193486	0.660031	0.892519	PPP2R3C
ENSG00000092036	-0.0506661	3.10112	0.0925231	0.760994	0.933518	HAUS4
ENSG00000092051	0.660683	-2.32623	0.479669	0.488572	0.830425	JPH4
ENSG00000092068	-0.776444	-1.30248	2.71711	0.0992777	0.414825	SLC7A8
ENSG00000092094	0.127603	4.13719	0.711944	0.398799	0.76767	OSGEP
ENSG00000092096	-0.71494	-2.13702	1.16214	0.281023	0.665302	SLC22A17
ENSG00000092098	0.0503663	3.37218	0.0990654	0.752954	0.929828	RNF31
ENSG00000092108	0.113702	5.54036	0.641802	0.423059	0.785845	SCFD1
ENSG00000092140	0.363493	3.84124	5.57879	0.0181793	0.173991	G2E3
ENSG00000092148	-0.00586087	8.77118	0.00182353	0.965938	0.999375	HECTD1
ENSG00000092199	0.0900789	8.06855	0.428274	0.512837	0.846278	HNRNPC
ENSG00000092200	0.0996378	-0.259074	0.0842801	0.771579	0.937553	RPGRIP1
ENSG00000092201	-0.0823058	7.25389	0.353869	0.551931	0.857671	SUPT16H
ENSG00000092203	0.227499	6.1532	2.6241	0.105252	0.425035	TOX4
ENSG00000092208	0.329655	2.71448	3.55979	0.059195	0.325092	GEMIN2
ENSG00000092295	0.042039	1.8934	0.033581	0.854601	0.973611	TGM1
ENSG00000092330	-0.0136505	4.96519	0.00889859	0.924845	0.998126	TINF2
ENSG00000092421	-0.135482	-0.242574	0.169339	0.6807	0.901672	SEMA6A
ENSG00000092439	-0.016827	7.40064	0.0148343	0.90306	0.992188	TRPM7
ENSG00000092445	-0.247199	1.65159	1.34624	0.245936	0.631852	TYRO3
ENSG00000092470	-0.701365	0.846376	8.07225	0.00449482	0.0781636	WDR76
ENSG00000092529	1.29547	-1.01527	7.97256	0.00474918	0.0801467	CAPN3
ENSG00000092531	0.152829	6.60958	1.19984	0.273354	0.657739	SNAP23
ENSG00000092607	0.0436848	5.75054	0.0893668	0.764984	0.934976	TBX15
ENSG00000092621	-0.0746239	5.12487	0.263709	0.607584	0.872991	PHGDH
ENSG00000092758	-0.683774	0.806003	6.40295	0.0113931	0.131312	COL9A3
ENSG00000092820	0.0223804	7.52582	0.0262444	0.871305	0.980495	EZR
ENSG00000092841	0.122836	10.1012	0.804992	0.369605	0.742642	MYL6
ENSG00000092847	-0.225103	5.14002	2.46024	0.116761	0.448242	AGO1
ENSG00000092850	-3.16778	-2.97245	4.08826	0.043182	0.279063	TEKT2
ENSG00000092853	-0.499228	0.370893	2.58257	0.108046	0.430461	CLSPN
ENSG00000092871	0.0234575	5.76907	0.027569	0.868126	0.979357	RFFL
ENSG00000092929	-0.332128	1.49643	2.49011	0.114564	0.443385	UNC13D
ENSG00000092931	0.144557	4.42166	0.941481	0.331897	0.708174	MFSD11
ENSG00000092964	-0.135587	6.10992	0.923252	0.336623	0.711979	DPYSL2
ENSG00000092969	0.000907406	6.36396	4.21698e-05	0.994819	0.999759	TGFB2
ENSG00000092978	-0.167406	4.41041	1.26791	0.260159	0.64398	GPATCH2
ENSG00000093000	-0.087738	6.33528	0.393648	0.530388	0.852892	NUP50
ENSG00000093009	-0.325525	-0.108469	1.00807	0.315365	0.693608	CDC45
ENSG00000093010	-0.0200024	6.37353	0.0204526	0.88628	0.986154	COMT
ENSG00000093072	-1.07097	1.02881	19.0091	1.30097e-05	0.00129603	ADA2
ENSG00000093100	0.813967	-1.2467	2.97815	0.0843955	0.394206	AC016026.1
ENSG00000093134	-0.499146	4.60644	11.1985	0.000818617	0.0259434	VNN3
ENSG00000093144	0.0316108	6.98096	0.0518262	0.819916	0.959673	ECHDC1
ENSG00000093167	0.238871	6.68008	2.94747	0.0860122	0.39774	LRRFIP2
ENSG00000093183	0.158092	5.72414	1.24636	0.26425	0.647834	SEC22C
ENSG00000093217	-0.308475	3.00752	3.46738	0.0625906	0.33669	XYLB
ENSG00000094755	-0.31303	-0.712532	0.510126	0.475084	0.822521	GABRP
ENSG00000094804	0.108902	2.27647	0.357088	0.550128	0.857296	CDC6
ENSG00000094880	0.0760334	5.69808	0.287705	0.591695	0.86966	CDC23
ENSG00000094914	-0.0312048	4.34542	0.0438342	0.834163	0.96575	AAAS
ENSG00000094916	-0.276197	6.52423	3.90218	0.0482233	0.292494	CBX5
ENSG00000094963	0.444081	-2.54167	0.305453	0.580484	0.866732	FMO2
ENSG00000094975	-0.037737	6.20881	0.0724738	0.787768	0.944961	SUCO
ENSG00000095002	-0.0440759	4.19986	0.0860079	0.769315	0.936884	MSH2
ENSG00000095015	0.0439404	6.13991	0.0980467	0.754186	0.930452	MAP3K1
ENSG00000095059	-0.0994486	4.71338	0.460285	0.497491	0.836089	DHPS
ENSG00000095066	-0.173852	3.91122	1.29268	0.255554	0.639432	HOOK2
ENSG00000095139	-0.0481368	7.30204	0.121261	0.727671	0.919905	ARCN1
ENSG00000095203	-0.0263193	6.80871	0.0358719	0.84978	0.972285	EPB41L4B
ENSG00000095209	0.206383	4.51231	1.94581	0.163039	0.5288	TMEM38B
ENSG00000095261	0.0820476	6.01529	0.340222	0.559701	0.860291	PSMD5
ENSG00000095303	0.186431	1.31336	0.688225	0.406769	0.774575	PTGS1
ENSG00000095319	-0.348311	4.48828	5.53463	0.0186437	0.176196	NUP188
ENSG00000095321	-0.206556	5.36588	2.08723	0.148535	0.507665	CRAT
ENSG00000095370	0.0914836	1.47615	0.171945	0.678389	0.90085	SH2D3C
ENSG00000095380	0.0754376	5.71929	0.282973	0.594759	0.870105	NANS
ENSG00000095383	-0.139666	3.37516	0.767221	0.381078	0.751751	TBC1D2
ENSG00000095397	0.74897	-0.375125	4.55903	0.0327455	0.244588	WHRN
ENSG00000095464	0.490687	-2.68994	0.185631	0.666578	0.894082	PDE6C
ENSG00000095485	0.0228283	4.53533	0.0237279	0.877579	0.982598	CWF19L1
ENSG00000095539	-0.542149	2.24781	8.63619	0.00329549	0.0639974	SEMA4G
ENSG00000095564	0.0535314	7.21252	0.149724	0.698799	0.90921	BTAF1
ENSG00000095574	-0.0346946	3.84664	0.0512861	0.82084	0.959955	IKZF5
ENSG00000095585	-0.777145	3.06419	21.7089	3.17315e-06	0.000422572	BLNK
ENSG00000095587	-0.158229	-1.54431	0.0686437	0.793322	0.947206	TLL2
ENSG00000095596	0.216205	6.29673	1.66515	0.19691	0.575175	CYP26A1
ENSG00000095627	0.51006	0.229091	2.83623	0.0921602	0.40699	TDRD1
ENSG00000095637	-0.624115	5.98322	19.4285	1.04436e-05	0.00108234	SORBS1
ENSG00000095713	0.951894	-2.32519	0.776199	0.378306	0.749497	CRTAC1
ENSG00000095739	0.126001	5.79486	0.788378	0.374591	0.746973	BAMBI
ENSG00000095752	0.183423	-0.297979	0.265969	0.606048	0.87274	IL11
ENSG00000095777	1.99139	-2.68749	2.89114	0.089068	0.400817	MYO3A
ENSG00000095787	0.0878357	6.93432	0.400946	0.526601	0.851664	WAC
ENSG00000095794	0.142584	4.60569	0.938497	0.332665	0.70862	CREM
ENSG00000095906	-0.0887115	5.2858	0.382592	0.536219	0.854315	NUBP2
ENSG00000095932	-0.161244	1.9522	0.570253	0.450158	0.804924	SMIM24
ENSG00000095951	-0.406994	5.41153	8.06774	0.00450603	0.0781998	HIVEP1
ENSG00000095970	-0.431046	1.30501	3.17682	0.0746899	0.370595	TREM2
ENSG00000096006	-1.30955	-2.97212	1.05183	0.305087	0.687884	CRISP3
ENSG00000096060	-0.585937	6.60443	17.4856	2.89492e-05	0.00236207	FKBP5
ENSG00000096063	0.0498927	6.78379	0.128803	0.719677	0.916895	SRPK1
ENSG00000096070	-0.389401	3.69637	6.24012	0.0124888	0.138796	BRPF3
ENSG00000096080	0.061863	5.34543	0.186797	0.665596	0.893819	MRPS18A
ENSG00000096092	0.186589	4.81528	1.6232	0.202646	0.58377	TMEM14A
ENSG00000096093	0.068548	4.58322	0.216386	0.641808	0.884293	EFHC1
ENSG00000096384	-0.1019	9.48021	0.553001	0.457094	0.81095	HSP90AB1
ENSG00000096401	0.0333306	6.77396	0.0574372	0.810593	0.955857	CDC5L
ENSG00000096433	-0.501675	2.54254	8.17488	0.00424745	0.075551	ITPR3
ENSG00000096654	0.31979	3.48341	4.0712	0.0436204	0.279527	ZNF184
ENSG00000096696	-0.370289	8.7882	7.2086	0.00725549	0.102801	DSP
ENSG00000096717	0.0722049	3.86177	0.220949	0.638318	0.884129	SIRT1
ENSG00000096746	-0.238677	3.57239	2.35565	0.12483	0.465792	HNRNPH3
ENSG00000096872	-0.0937439	4.04366	0.385203	0.534832	0.853879	IFT74
ENSG00000096968	-0.0287011	4.27226	0.0370149	0.847435	0.971238	JAK2
ENSG00000096996	0.651644	-0.902682	2.14115	0.143395	0.499586	IL12RB1
ENSG00000097007	-0.129004	5.52091	0.823675	0.364108	0.738027	ABL1
ENSG00000097021	0.147245	3.98743	0.927014	0.33564	0.711181	ACOT7
ENSG00000097033	0.0719025	6.97921	0.268853	0.604102	0.872157	SH3GLB1
ENSG00000097046	-0.273994	2.12092	2.18337	0.139509	0.494369	CDC7
ENSG00000097096	-0.166315	3.83126	1.15852	0.281773	0.666107	SYDE2
ENSG00000099139	-0.0316013	3.88388	0.0398537	0.841767	0.96904	PCSK5
ENSG00000099194	-0.176554	10.3896	1.65913	0.197721	0.576528	SCD
ENSG00000099203	-0.0261314	5.56875	0.0337623	0.854213	0.973561	TMED1
ENSG00000099204	-0.0663697	8.5173	0.233003	0.629306	0.880718	ABLIM1
ENSG00000099219	-0.116418	5.66359	0.672087	0.412325	0.779156	ERMP1
ENSG00000099246	0.147906	7.19377	1.13728	0.286228	0.670674	RAB18
ENSG00000099250	-0.3582	6.61884	6.57226	0.010358	0.123997	NRP1
ENSG00000099251	-0.0265935	1.60803	0.0162434	0.898585	0.991203	HSD17B7P2
ENSG00000099256	-0.167862	0.121126	0.288093	0.591445	0.869566	PRTFDC1
ENSG00000099260	0.875933	8.02584	39.9288	2.63385e-10	1.50434e-07	PALMD
ENSG00000099282	-0.0590604	4.36327	0.152269	0.696376	0.908048	TSPAN15
ENSG00000099284	-0.264062	3.37619	2.68441	0.101335	0.418622	H2AFY2
ENSG00000099290	-0.0668394	5.27113	0.217622	0.640858	0.884129	WASHC2A
ENSG00000099308	-0.602191	2.32141	10.8061	0.00101165	0.0290842	MAST3
ENSG00000099326	0.0691795	3.48575	0.192513	0.660833	0.89255	MZF1
ENSG00000099330	-0.0266157	3.14581	0.0262525	0.871285	0.980495	OCEL1
ENSG00000099331	-0.206231	4.6416	1.98302	0.159073	0.52358	MYO9B
ENSG00000099337	0.0943569	2.2	0.263855	0.607484	0.872991	KCNK6
ENSG00000099338	-1.38918	-0.727864	12.7728	0.000351698	0.0147221	CATSPERG
ENSG00000099341	0.0828252	7.09559	0.356772	0.550305	0.857416	PSMD8
ENSG00000099364	-0.185343	2.95645	1.22332	0.268709	0.653331	FBXL19
ENSG00000099365	0.246502	-0.530873	0.458256	0.49844	0.836447	STX1B
ENSG00000099377	-0.0843864	7.28717	0.371544	0.542164	0.856009	HSD3B7
ENSG00000099381	-0.372744	1.53834	3.0612	0.0801827	0.384695	SETD1A
ENSG00000099385	0.0794655	3.28688	0.238899	0.625003	0.879446	BCL7C
ENSG00000099617	-0.333886	-0.709272	0.737091	0.390594	0.76088	EFNA2
ENSG00000099622	-0.0847672	5.80529	0.359449	0.548813	0.857281	CIRBP
ENSG00000099624	-0.159723	4.34672	1.15206	0.283118	0.667721	ATP5F1D
ENSG00000099625	1.70643	-1.76793	7.67583	0.00559655	0.0880192	CBARP
ENSG00000099769	-0.307879	4.87714	4.37725	0.0364216	0.258016	IGFALS
ENSG00000099783	-0.0591611	6.09954	0.17785	0.673227	0.897939	HNRNPM
ENSG00000099785	0.048935	6.01741	0.120792	0.728177	0.920228	MARCH2
ENSG00000099795	0.0421211	6.378	0.0907093	0.763277	0.934223	NDUFB7
ENSG00000099797	-0.00803325	3.29463	0.00249061	0.960197	0.999375	TECR
ENSG00000099800	-0.0070815	5.71077	0.00250217	0.960105	0.999375	TIMM13
ENSG00000099804	-0.00961791	6.01864	0.00467468	0.94549	0.999375	CDC34
ENSG00000099810	0.0120575	5.80838	0.00729669	0.931927	0.99922	MTAP
ENSG00000099812	0.788125	-1.88107	1.07784	0.299181	0.682607	MISP
ENSG00000099814	-0.0869497	5.50763	0.373502	0.541102	0.855483	CEP170B
ENSG00000099817	-0.0670214	6.82036	0.232203	0.629895	0.880965	POLR2E
ENSG00000099821	-0.185299	4.86652	1.62645	0.202195	0.58313	POLRMT
ENSG00000099822	-0.873906	-2.85182	0.654443	0.418529	0.782834	HCN2
ENSG00000099834	0.222092	0.290705	0.58445	0.444573	0.801306	CDHR5
ENSG00000099840	0.124551	0.999637	0.239712	0.624414	0.879446	IZUMO4
ENSG00000099849	0.389983	2.48062	4.5575	0.0327749	0.244665	RASSF7
ENSG00000099860	0.0734965	5.88243	0.270789	0.602803	0.871846	GADD45B
ENSG00000099864	-0.774469	-0.316471	4.40292	0.0358775	0.256644	PALM
ENSG00000099866	-0.946781	-2.288	1.34007	0.247022	0.63306	MADCAM1
ENSG00000099875	-0.232804	5.88761	2.71372	0.0994885	0.414888	MKNK2
ENSG00000099889	0.0430807	6.17783	0.0945024	0.758529	0.932662	ARVCF
ENSG00000099899	-0.0828984	4.98616	0.328329	0.566645	0.862864	TRMT2A
ENSG00000099901	0.126022	4.57281	0.72738	0.393734	0.764294	RANBP1
ENSG00000099904	-0.276588	2.68265	2.58124	0.108137	0.430461	ZDHHC8
ENSG00000099910	0.0722311	3.96909	0.224415	0.635696	0.883435	KLHL22
ENSG00000099917	-0.471544	3.78924	9.22096	0.00239259	0.0522803	MED15
ENSG00000099937	-0.0434621	7.69525	0.0985762	0.753545	0.930062	SERPIND1
ENSG00000099940	-0.0680058	5.22129	0.225124	0.635163	0.883167	SNAP29
ENSG00000099942	0.0164432	6.68751	0.0139687	0.905918	0.993128	CRKL
ENSG00000099949	-0.00207009	5.65954	0.000213751	0.988335	0.999375	LZTR1
ENSG00000099954	-0.159369	3.45346	1.01695	0.313243	0.692279	CECR2
ENSG00000099968	-0.0229105	6.71577	0.0271231	0.869187	0.979775	BCL2L13
ENSG00000099985	0.16218	-2.58718	0.0361086	0.849291	0.972186	OSM
ENSG00000099991	-0.231621	4.28318	2.39849	0.121453	0.457777	CABIN1
ENSG00000099992	0.0989568	2.59142	0.316167	0.573921	0.864582	TBC1D10A
ENSG00000099994	0.896529	-1.91268	1.20074	0.273173	0.657577	SUSD2
ENSG00000099995	-0.511489	3.67072	10.7345	0.00105156	0.0298227	SF3A1
ENSG00000099998	0.28064	-2.13687	0.112932	0.73683	0.924257	GGT5
ENSG00000099999	-0.00432074	3.93475	0.000786369	0.977628	0.999375	RNF215
ENSG00000100003	0.497229	5.93804	12.4028	0.000428694	0.0163946	SEC14L2
ENSG00000100014	-0.158426	6.68494	1.29594	0.254956	0.638995	SPECC1L
ENSG00000100023	-0.041895	4.9946	0.0841947	0.771691	0.937601	PPIL2
ENSG00000100024	-0.259222	5.83079	3.27553	0.0703203	0.359205	UPB1
ENSG00000100027	-0.26767	1.25777	1.56476	0.21097	0.595706	YPEL1
ENSG00000100028	-0.0341687	6.03551	0.0590134	0.808062	0.954908	SNRPD3
ENSG00000100029	0.0515334	5.80487	0.132934	0.715409	0.91522	PES1
ENSG00000100030	-0.0158775	8.18357	0.0133262	0.908097	0.993773	MAPK1
ENSG00000100031	-0.0811921	5.31918	0.320926	0.571052	0.864524	GGT1
ENSG00000100034	-0.046164	5.57263	0.105309	0.745549	0.926466	PPM1F
ENSG00000100036	0.0588058	1.17636	0.0656589	0.797766	0.949414	SLC35E4
ENSG00000100038	-0.0903806	3.9792	0.35329	0.552257	0.857754	TOP3B
ENSG00000100053	-0.172254	-0.922685	0.17599	0.674842	0.898809	CRYBB3
ENSG00000100055	0.0674409	1.68891	0.0854422	0.770053	0.937117	CYTH4
ENSG00000100056	0.069045	3.58996	0.192519	0.660829	0.89255	ESS2
ENSG00000100058	0.131611	2.37915	0.543873	0.460832	0.813549	CRYBB2P1
ENSG00000100060	-0.337904	0.943181	1.63025	0.201669	0.582626	MFNG
ENSG00000100065	0.0654087	5.46163	0.209546	0.647124	0.886541	CARD10
ENSG00000100068	-0.217549	2.08404	1.29741	0.254687	0.638505	LRP5L
ENSG00000100075	0.0515856	6.81243	0.137634	0.710645	0.913432	SLC25A1
ENSG00000100077	-0.160885	3.25379	0.990509	0.319618	0.696939	GRK3
ENSG00000100079	-0.799266	-2.91058	0.54135	0.461874	0.814315	LGALS2
ENSG00000100083	0.155144	4.21141	1.06678	0.301674	0.684682	GGA1
ENSG00000100084	-0.137571	3.07668	0.688175	0.406786	0.774575	HIRA
ENSG00000100092	-1.17683	-0.141494	11.6881	0.000629008	0.0213001	SH3BP1
ENSG00000100097	0.243	8.5264	3.11993	0.0773401	0.378043	LGALS1
ENSG00000100099	-0.117929	4.86488	0.657715	0.417368	0.782422	HPS4
ENSG00000100100	-0.0717866	5.14236	0.247869	0.61858	0.87635	PIK3IP1
ENSG00000100104	-0.100019	5.10219	0.481176	0.48789	0.829986	SRRD
ENSG00000100105	-0.369008	3.55163	5.40728	0.0200529	0.18452	PATZ1
ENSG00000100106	0.11472	5.75866	0.658894	0.416951	0.782396	TRIOBP
ENSG00000100109	-0.00831788	6.23824	0.00352066	0.952685	0.999375	TFIP11
ENSG00000100116	0.0418386	3.51314	0.0702032	0.791041	0.945925	GCAT
ENSG00000100121	-0.928089	-2.28638	1.29556	0.255026	0.639044	GGTLC2
ENSG00000100122	0.0860562	-2.97197	0.00275683	0.958126	0.999375	CRYBB1
ENSG00000100124	-0.0024878	4.05133	0.000268113	0.986936	0.999375	ANKRD54
ENSG00000100129	-0.0128152	6.75911	0.00848226	0.926619	0.998322	EIF3L
ENSG00000100138	0.045099	6.22553	0.103363	0.747831	0.927418	SNU13
ENSG00000100139	-0.0150621	4.78443	0.0106645	0.917749	0.995756	MICALL1
ENSG00000100147	-0.289164	2.20737	2.40862	0.120668	0.456803	CCDC134
ENSG00000100150	-0.334137	3.78007	4.58484	0.032256	0.241845	DEPDC5
ENSG00000100151	0.00689236	4.76888	0.00222989	0.962337	0.999375	PICK1
ENSG00000100154	-0.271047	3.69409	3.03127	0.0816739	0.387518	TTC28
ENSG00000100162	-0.331454	-1.08194	0.592804	0.441337	0.799462	CENPM
ENSG00000100167	-0.303341	-2.36956	0.154154	0.694597	0.906625	SEPTIN3
ENSG00000100170	0.439605	-0.694371	1.01753	0.313106	0.692254	SLC5A1
ENSG00000100181	-3.13183	-2.20883	10.4672	0.00121513	0.0329445	TPTEP1
ENSG00000100191	3.24757	-2.54052	4.3007	0.0380966	0.264566	SLC5A4
ENSG00000100196	0.0798015	4.91978	0.30357	0.581653	0.866998	KDELR3
ENSG00000100197	-0.142015	-1.5506	0.0742473	0.78525	0.943778	CYP2D6
ENSG00000100201	-0.020577	8.86024	0.0224935	0.880782	0.983739	DDX17
ENSG00000100207	-0.844632	-2.79651	0.379407	0.537921	0.854753	TCF20
ENSG00000100209	-0.0240158	3.44293	0.0229226	0.879658	0.983305	HSCB
ENSG00000100211	0.0914246	4.03762	0.361045	0.547926	0.857281	CBY1
ENSG00000100216	0.106016	6.11112	0.568141	0.450999	0.805793	TOMM22
ENSG00000100218	-3.90161	-2.97268	7.03778	0.00798077	0.107732	RSPH14
ENSG00000100219	-0.147723	9.15584	1.15843	0.281791	0.666107	XBP1
ENSG00000100220	0.187777	7.99927	1.8594	0.172694	0.542112	RTCB
ENSG00000100221	0.113927	6.58551	0.66876	0.413484	0.780219	JOSD1
ENSG00000100225	0.141972	7.06905	1.05013	0.305477	0.687945	FBXO7
ENSG00000100226	-0.0231483	4.03311	0.0235279	0.878092	0.98283	GTPBP1
ENSG00000100227	-0.076525	5.79632	0.293459	0.588012	0.868729	POLDIP3
ENSG00000100228	-1.66886	-2.79541	1.89571	0.168559	0.53631	RAB36
ENSG00000100234	-0.274567	5.79512	3.73601	0.0532515	0.307106	TIMP3
ENSG00000100239	-0.15323	6.71086	1.21267	0.270805	0.65536	PPP6R2
ENSG00000100241	-0.00668242	6.39091	0.00228797	0.96185	0.999375	SBF1
ENSG00000100242	-0.0778644	7.51767	0.31796	0.572836	0.864524	SUN2
ENSG00000100243	0.0168586	6.57439	0.0146417	0.903689	0.992188	CYB5R3
ENSG00000100246	-0.179738	2.69976	1.07429	0.299977	0.682952	DNAL4
ENSG00000100253	2.62114	-2.97334	2.68343	0.101397	0.418624	MIOX
ENSG00000100258	-0.183707	4.52464	1.55131	0.212942	0.598144	LMF2
ENSG00000100263	-0.117721	4.15273	0.613482	0.43348	0.794502	RHBDD3
ENSG00000100266	-0.0211329	7.33624	0.0233644	0.878513	0.982916	PACSIN2
ENSG00000100271	0.247752	1.1808	1.14899	0.283761	0.668489	TTLL1
ENSG00000100276	-0.0163853	-3.03647	9.60403e-05	0.992181	0.999563	RASL10A
ENSG00000100280	-0.208168	6.2389	2.21156	0.13698	0.489865	AP1B1
ENSG00000100281	0.0631484	4.29159	0.17852	0.672648	0.897632	HMGXB4
ENSG00000100284	0.0190471	6.30371	0.0185293	0.891725	0.988634	TOM1
ENSG00000100285	-0.17404	-0.887719	0.153052	0.695636	0.907403	NEFH
ENSG00000100288	-0.587344	-0.339747	2.62746	0.10503	0.424654	CHKB
ENSG00000100290	0.217685	1.41746	1.03459	0.309082	0.690207	BIK
ENSG00000100292	-0.0137321	4.0706	0.00815868	0.928029	0.998802	HMOX1
ENSG00000100294	0.0947047	4.23533	0.397036	0.528624	0.852078	MCAT
ENSG00000100296	-0.051489	4.95152	0.126029	0.722585	0.917439	THOC5
ENSG00000100297	-0.198903	3.21795	1.45048	0.228451	0.617939	MCM5
ENSG00000100298	0.275998	-0.412709	0.653427	0.41889	0.782834	APOBEC3H
ENSG00000100299	-0.110336	3.65703	0.49765	0.480535	0.825393	ARSA
ENSG00000100300	-0.0263455	7.01142	0.0360111	0.849493	0.972245	TSPO
ENSG00000100302	-0.536562	-1.58794	0.849258	0.356762	0.731345	RASD2
ENSG00000100304	-0.0975415	5.53942	0.470962	0.492545	0.832732	TTLL12
ENSG00000100307	0.119667	3.21634	0.545486	0.460168	0.81305	CBX7
ENSG00000100311	-0.117923	3.21332	0.523699	0.469268	0.81882	PDGFB
ENSG00000100316	0.0104963	9.19167	0.00585239	0.939021	0.999375	RPL3
ENSG00000100319	0.226304	4.0195	2.20081	0.137938	0.491455	ZMAT5
ENSG00000100320	0.0673498	0.738478	0.0682137	0.793956	0.947703	RBFOX2
ENSG00000100321	0.114653	1.20674	0.241702	0.62298	0.878635	SYNGR1
ENSG00000100324	-0.0795218	3.65045	0.260739	0.609613	0.873816	TAB1
ENSG00000100325	-0.149209	4.99778	1.06935	0.301093	0.684174	ASCC2
ENSG00000100330	-0.0940172	5.99209	0.44714	0.503696	0.839675	MTMR3
ENSG00000100335	-0.212361	5.64056	2.24127	0.13437	0.484473	MIEF1
ENSG00000100336	0.233659	0.70931	0.765854	0.381503	0.752293	APOL4
ENSG00000100341	0.512255	1.49496	3.92058	0.0476985	0.290879	PNPLA5
ENSG00000100342	-0.108454	7.21202	0.609397	0.435015	0.794882	APOL1
ENSG00000100344	0.016704	5.47974	0.0135255	0.907415	0.993587	PNPLA3
ENSG00000100345	-0.182762	9.68074	1.78032	0.18211	0.553393	MYH9
ENSG00000100346	0.967116	-3.03557	0.507814	0.476087	0.82278	CACNA1I
ENSG00000100347	-0.116914	5.12182	0.658286	0.417166	0.782396	SAMM50
ENSG00000100348	0.0596391	5.31629	0.173479	0.677038	0.89994	TXN2
ENSG00000100350	-0.666013	-0.0579886	4.35203	0.0369648	0.260225	FOXRED2
ENSG00000100351	-0.158838	0.354202	0.281086	0.59599	0.870182	GRAP2
ENSG00000100353	0.0408676	7.49282	0.0874885	0.767395	0.936029	EIF3D
ENSG00000100354	-0.269992	6.57449	3.74488	0.0529695	0.306502	TNRC6B
ENSG00000100359	-0.0328202	5.47303	0.053029	0.817874	0.958462	SGSM3
ENSG00000100360	-0.129289	2.7719	0.571048	0.449843	0.804787	IFT27
ENSG00000100364	-0.0754002	6.79381	0.294231	0.587522	0.868703	KIAA0930
ENSG00000100365	-0.21864	-1.32085	0.202035	0.653083	0.889229	NCF4
ENSG00000100368	-0.581703	0.0458585	3.36401	0.0666357	0.349453	CSF2RB
ENSG00000100372	0.00131603	4.67939	7.98917e-05	0.992868	0.999606	SLC25A17
ENSG00000100376	-0.202112	3.8651	1.67457	0.195647	0.573442	FAM118A
ENSG00000100379	0.00240441	2.20026	0.000164717	0.98976	0.999375	KCTD17
ENSG00000100380	0.0972422	7.2877	0.49333	0.482446	0.827053	ST13
ENSG00000100385	-0.0523559	-0.478292	0.0219136	0.882317	0.984154	IL2RB
ENSG00000100387	0.0991197	5.12757	0.47151	0.492293	0.832648	RBX1
ENSG00000100393	-0.54302	4.23053	12.9446	0.000320845	0.0138594	EP300
ENSG00000100395	0.0996549	4.98633	0.474956	0.490716	0.831787	L3MBTL2
ENSG00000100399	0.0459218	0.8916	0.0348601	0.851889	0.972966	CHADL
ENSG00000100401	0.0445983	7.06493	0.103371	0.747822	0.927418	RANGAP1
ENSG00000100403	0.065594	6.41254	0.220633	0.638558	0.884129	ZC3H7B
ENSG00000100410	-0.0228594	4.59368	0.0241607	0.876477	0.982134	PHF5A
ENSG00000100412	-0.145094	5.51599	1.04262	0.307214	0.689205	ACO2
ENSG00000100413	-0.155445	4.89644	1.14423	0.28476	0.669443	POLR3H
ENSG00000100416	-0.129675	4.98103	0.799151	0.371347	0.743984	TRMU
ENSG00000100417	-0.0329055	4.06759	0.0463505	0.82954	0.963395	PMM1
ENSG00000100418	-0.0664597	6.71769	0.228406	0.632708	0.881867	DESI1
ENSG00000100422	-0.073827	5.92584	0.274855	0.600093	0.871249	CERK
ENSG00000100425	-0.00850495	4.24366	0.00321483	0.954785	0.999375	BRD1
ENSG00000100426	-0.0600344	4.40594	0.164415	0.685124	0.903597	ZBED4
ENSG00000100429	-0.365862	-0.1702	1.41308	0.234546	0.624523	HDAC10
ENSG00000100439	0.184846	4.83132	1.61462	0.203843	0.586038	ABHD4
ENSG00000100441	-0.0758276	6.60454	0.296508	0.58608	0.867959	KHNYN
ENSG00000100442	0.011353	5.24834	0.00627703	0.936851	0.999375	FKBP3
ENSG00000100445	-0.0926737	4.53994	0.395758	0.529288	0.852657	SDR39U1
ENSG00000100450	-0.112528	-0.377247	0.0861557	0.769123	0.936871	GZMH
ENSG00000100453	-0.247171	-1.81774	0.161413	0.687859	0.904439	GZMB
ENSG00000100461	0.0663365	5.65783	0.219147	0.639691	0.884129	RBM23
ENSG00000100462	0.0726168	5.49515	0.259259	0.61063	0.874156	PRMT5
ENSG00000100473	0.111028	2.19727	0.350203	0.553998	0.858293	COCH
ENSG00000100478	-0.382298	2.59879	4.7294	0.0296512	0.229616	AP4S1
ENSG00000100479	-0.255443	1.01195	1.07591	0.299614	0.682952	POLE2
[truncated: 23,703 more rows]

## Sheet: FGF19vsCtrl_DEG
ensembl_ID	logFC	logCPM	LR	PValue	FDR	external_gene_name
ENSG00000000419	0.165691	4.99895	1.30255	0.253747	0.659917	DPM1
ENSG00000000457	0.063834	5.36997	0.199545	0.655088	0.903761	SCYL3
ENSG00000000460	-0.0198044	2.49155	0.0125962	0.910639	0.99741	C1orf112
ENSG00000000938	-0.682548	0.874303	6.74098	0.00942226	0.137283	FGR
ENSG00000000971	0.0691485	11.2615	0.25524	0.613409	0.88723	CFH
ENSG00000001036	0.126034	7.4621	0.833364	0.361302	0.750096	FUCA2
ENSG00000001084	0.0767571	7.23133	0.307731	0.579076	0.869877	GCLC
ENSG00000001167	-0.0748297	5.05838	0.270485	0.603007	0.881196	NFYA
ENSG00000001460	-0.0581158	1.87113	0.0853318	0.770198	0.941841	STPG1
ENSG00000001461	-0.139972	4.19879	0.871769	0.350466	0.74058	NIPAL3
ENSG00000001561	0.170821	5.77275	1.44563	0.229231	0.646203	ENPP4
ENSG00000001617	0.0565873	1.19309	0.0583546	0.809116	0.955957	SEMA3F
ENSG00000001626	0.05558	4.37291	0.124921	0.723758	0.926656	CFTR
ENSG00000001629	-0.00951369	6.34924	0.00463614	0.945715	1	ANKIB1
ENSG00000001630	0.165596	5.31967	1.34172	0.24673	0.652951	CYP51A1
ENSG00000001631	-0.136069	5.00821	0.887649	0.346115	0.736881	KRIT1
ENSG00000002016	-0.12828	3.11764	0.616351	0.432407	0.80047	RAD52
ENSG00000002079	-0.0782295	-2.20897	0.010725	0.917517	1	MYH16
ENSG00000002330	0.122242	5.38234	0.727003	0.393856	0.777162	BAD
ENSG00000002549	0.17728	6.96413	1.63171	0.201466	0.609904	LAP3
ENSG00000002587	0.27115	-0.298407	0.645181	0.421841	0.792868	HS3ST1
ENSG00000002726	0.763013	-2.97309	0.315265	0.574467	0.867891	AOC1
ENSG00000002745	-0.558426	-2.85307	0.241434	0.623172	0.891458	WNT16
ENSG00000002746	-0.856101	-1.71609	2.30891	0.128635	0.506305	HECW1
ENSG00000002822	0.0584079	3.78484	0.142709	0.705603	0.920485	MAD1L1
ENSG00000002834	-0.170134	7.97065	1.52638	0.216657	0.629708	LASP1
ENSG00000002919	-0.0603327	4.8995	0.173638	0.676898	0.910847	SNX11
ENSG00000002933	-0.0233745	7.29792	0.0285411	0.865843	0.97738	TMEM176A
ENSG00000003056	0.1258	6.8622	0.820322	0.365086	0.753604	M6PR
ENSG00000003137	0.0239478	1.53646	0.0101167	0.919883	1	CYP26B1
ENSG00000003147	-0.100935	2.95123	0.305358	0.580543	0.870194	ICA1
ENSG00000003249	-0.136	6.37603	0.944197	0.331201	0.722868	DBNDD1
ENSG00000003393	0.0371729	6.53828	0.0712005	0.789597	0.949229	ALS2
ENSG00000003400	0.115225	4.86184	0.629371	0.427586	0.796655	CASP10
ENSG00000003402	-0.0137354	7.39903	0.00988328	0.920809	1	CFLAR
ENSG00000003436	0.0385572	8.3934	0.0784706	0.779381	0.946094	TFPI
ENSG00000003509	-0.003968	4.57594	0.000727833	0.978477	1	NDUFAF7
ENSG00000003756	-0.096385	6.29117	0.474891	0.490746	0.837058	RBM5
ENSG00000003987	-0.394348	-1.65776	0.505006	0.477309	0.829937	MTMR7
ENSG00000003989	-0.121778	7.99951	0.782919	0.37625	0.762227	SLC7A2
ENSG00000004059	0.126748	5.83662	0.807408	0.368888	0.756616	ARF5
ENSG00000004139	0.123767	2.79599	0.549235	0.45863	0.817553	SARM1
ENSG00000004142	0.0668264	7.02801	0.232489	0.629684	0.894894	POLDIP2
ENSG00000004399	-0.137019	3.76917	0.798751	0.371467	0.758704	PLXND1
ENSG00000004455	0.133377	7.10395	0.927589	0.33549	0.726985	AK2
ENSG00000004468	0.0272731	1.01945	0.0118927	0.91316	0.998633	CD38
ENSG00000004478	0.0516452	7.0548	0.139125	0.709153	0.921655	FKBP4
ENSG00000004487	-0.00753697	6.04305	0.00288076	0.957196	1	KDM1A
ENSG00000004534	0.0354309	5.93022	0.0633083	0.801342	0.953596	RBM6
ENSG00000004660	-0.45358	-0.729822	1.38339	0.239524	0.649095	CAMKK1
ENSG00000004700	0.027077	6.3911	0.0375266	0.846397	0.969813	RECQL
ENSG00000004766	0.0686435	5.59325	0.233774	0.62874	0.894342	VPS50
ENSG00000004776	-0.00580369	-3.10413	1.66043e-05	0.996749	1	HSPB6
ENSG00000004777	0.150563	-1.38654	0.0798121	0.777552	0.945271	ARHGAP33
ENSG00000004779	0.187924	5.5708	1.74802	0.186126	0.587933	NDUFAB1
ENSG00000004799	-0.0877499	3.55338	0.316289	0.573846	0.867812	PDK4
ENSG00000004809	-0.29878	-1.76309	0.233054	0.629268	0.894682	SLC22A16
ENSG00000004838	-0.584191	-1.13723	1.76597	0.183882	0.585063	ZMYND10
ENSG00000004864	-0.00426283	6.72281	0.000938915	0.975555	1	SLC25A13
ENSG00000004866	-0.251976	3.88005	2.72175	0.0989894	0.443972	ST7
ENSG00000004897	0.0970192	6.77191	0.487316	0.485127	0.834012	CDC27
ENSG00000004975	-0.20452	3.38251	1.62599	0.202259	0.610722	DVL2
ENSG00000005007	-0.258878	4.43243	3.0798	0.0792701	0.421038	UPF1
ENSG00000005020	-0.259745	3.91321	2.82919	0.092565	0.443203	SKAP2
ENSG00000005059	0.138913	3.29348	0.723891	0.394871	0.777877	MCUB
ENSG00000005075	0.00521023	4.14122	0.00119212	0.972457	1	POLR2J
ENSG00000005100	-0.173574	4.76547	1.41898	0.233572	0.648651	DHX33
ENSG00000005108	-0.245755	2.46591	1.89544	0.16859	0.565974	THSD7A
ENSG00000005156	-0.104649	4.29673	0.494406	0.481968	0.832414	LIG3
ENSG00000005175	-0.158289	4.61291	1.15579	0.282341	0.689495	RPAP3
ENSG00000005187	0.200018	4.53229	1.8164	0.177742	0.577292	ACSM3
ENSG00000005189	0.0361429	1.95068	0.0356837	0.85017	0.971807	REXO5
ENSG00000005194	0.115485	5.81807	0.669954	0.413068	0.788161	CIAPIN1
ENSG00000005206	-0.175739	3.20866	1.18816	0.2757	0.681935	SPPL2B
ENSG00000005238	-0.0584138	4.83638	0.160664	0.688545	0.914715	FAM214B
ENSG00000005243	0.271959	4.07482	3.2314	0.0722387	0.401357	COPZ2
ENSG00000005249	-1.43319	-0.652364	12.7108	0.000363557	0.0197969	PRKAR2B
ENSG00000005339	-0.381292	3.92733	6.17047	0.01299	0.167521	CREBBP
ENSG00000005379	-0.0108786	1.00136	0.00226039	0.96208	1	TSPOAP1
ENSG00000005381	-0.560194	-2.28885	0.417897	0.517988	0.853909	MPO
ENSG00000005421	0.154688	8.52537	1.26629	0.260464	0.666457	PON1
ENSG00000005436	-0.0204854	4.72891	0.0196806	0.888433	0.986883	GCFC2
ENSG00000005448	0.265894	1.04125	1.35089	0.245122	0.652046	WDR54
ENSG00000005469	0.0843205	4.86514	0.337837	0.561081	0.867165	CROT
ENSG00000005471	-0.194018	7.70522	1.93897	0.163781	0.560503	ABCB4
ENSG00000005483	-0.346488	5.05434	5.74376	0.0165474	0.193759	KMT2E
ENSG00000005486	-0.0175212	5.09507	0.0148252	0.90309	0.994541	RHBDD2
ENSG00000005513	3.1235	-2.91081	4.01353	0.0451366	0.315362	SOX8
ENSG00000005700	1.31189	-2.91091	1.06083	0.303025	0.703919	IBTK
ENSG00000005801	-0.0572821	4.73507	0.153914	0.694822	0.916602	ZNF195
ENSG00000005810	-0.332016	6.9112	5.69737	0.0169903	0.196263	MYCBP2
ENSG00000005812	0.0508844	6.47446	0.132499	0.715855	0.924196	FBXL3
ENSG00000005844	0.0730352	1.69189	0.109724	0.740458	0.931353	ITGAL
ENSG00000005882	-0.014466	3.19527	0.00793223	0.929032	1	PDK2
ENSG00000005884	0.266148	4.45338	3.13223	0.0767587	0.413955	ITGA3
ENSG00000005961	-2.61946	-3.03645	2.7116	0.0996211	0.444393	ITGA2B
ENSG00000005981	-0.516839	-1.30214	1.17242	0.278905	0.685645	ASB4
ENSG00000006007	0.101899	6.48477	0.533687	0.465061	0.82247	GDE1
ENSG00000006015	0.089212	3.95507	0.341063	0.559216	0.867165	REX1BD
ENSG00000006025	-0.75105	-0.758213	3.39686	0.0653207	0.378636	OSBPL7
ENSG00000006042	0.383269	4.47699	6.3755	0.0115706	0.156135	TMEM98
ENSG00000006047	-0.963097	-1.97665	1.94857	0.162741	0.559312	YBX2
ENSG00000006062	-0.128987	3.31855	0.657028	0.417611	0.79111	MAP3K14
ENSG00000006071	-0.012869	-2.85109	0.000116211	0.991399	1	ABCC8
ENSG00000006118	0.085161	5.95014	0.363028	0.546829	0.866474	TMEM132A
ENSG00000006125	-0.17882	6.64899	1.64671	0.199408	0.606542	AP2B1
ENSG00000006194	-0.0052853	5.64309	0.00139496	0.970207	1	ZNF263
ENSG00000006210	-0.132004	4.93418	0.832172	0.361645	0.750452	CX3CL1
ENSG00000006282	0.119236	6.61295	0.734013	0.391585	0.775237	SPATA20
ENSG00000006327	0.13522	8.27248	0.964259	0.326116	0.718361	TNFRSF12A
ENSG00000006432	-0.446267	4.25237	8.82	0.00297947	0.073301	MAP3K9
ENSG00000006451	0.103037	5.74827	0.530285	0.466487	0.822849	RALA
ENSG00000006453	-0.157075	6.70717	1.2736	0.259093	0.665721	BAIAP2L1
ENSG00000006459	-0.161799	5.26572	1.27112	0.259556	0.665778	KDM7A
ENSG00000006468	0.144916	4.12346	0.924177	0.336381	0.727867	ETV1
ENSG00000006530	0.0248171	1.85569	0.0163934	0.89812	0.991856	AGK
ENSG00000006534	0.0186773	1.86092	0.00909604	0.924018	1	ALDH3B1
ENSG00000006555	0.010141	2.55605	0.00322409	0.95472	1	TTC22
ENSG00000006576	-0.0371273	4.02367	0.0599492	0.806576	0.954992	PHTF2
ENSG00000006606	0.495293	-1.0147	1.0979	0.294727	0.700455	CCL26
ENSG00000006607	-0.0902261	5.50878	0.40292	0.525585	0.858851	FARP2
ENSG00000006611	0.731442	-0.409017	4.06333	0.0438241	0.310885	USH1C
ENSG00000006625	0.121835	3.76388	0.621937	0.430328	0.798698	GGCT
ENSG00000006634	-0.263906	2.84928	2.39029	0.122091	0.491256	DBF4
ENSG00000006638	0.470423	-1.06114	1.12342	0.289183	0.696081	TBXA2R
ENSG00000006652	-0.165552	5.66879	1.3662	0.242467	0.649838	IFRD1
ENSG00000006695	-0.195558	3.54497	1.53603	0.215209	0.626899	COX10
ENSG00000006704	0.00670546	2.58543	0.00149221	0.969186	1	GTF2IRD1
ENSG00000006712	0.116714	5.0626	0.653756	0.418773	0.7912	PAF1
ENSG00000006715	0.0574211	6.39239	0.169088	0.680924	0.911942	VPS41
ENSG00000006740	0.715868	-0.723126	3.49572	0.0615276	0.365281	ARHGAP44
ENSG00000006744	0.0384739	6.3302	0.0757773	0.783104	0.947271	ELAC2
ENSG00000006747	-2.3348	-0.899548	23.0376	1.58863e-06	0.000608632	SCIN
ENSG00000006831	-0.117041	7.79439	0.721162	0.395763	0.77841	ADIPOR2
ENSG00000006837	-0.373603	-0.90973	0.743143	0.388656	0.772706	CDKL3
ENSG00000007001	0.242915	-1.06209	0.2927	0.588496	0.872689	UPP2
ENSG00000007047	0.0945374	2.56944	0.280655	0.596272	0.87685	MARK4
ENSG00000007062	0.045587	2.70043	0.0580874	0.809545	0.956182	PROM1
ENSG00000007080	0.0287408	4.57842	0.0382241	0.844994	0.968981	CCDC124
ENSG00000007168	-0.0629751	7.2204	0.20709	0.649058	0.901649	PAFAH1B1
ENSG00000007171	0.147638	-1.15032	0.092983	0.760419	0.93787	NOS2
ENSG00000007174	3.18727	-2.73875	4.15461	0.0415213	0.305587	DNAH9
ENSG00000007202	-0.06461	8.37897	0.221042	0.638247	0.898152	KIAA0100
ENSG00000007237	-0.735035	1.09062	8.39396	0.00376471	0.083848	GAS7
ENSG00000007255	0.24141	3.68155	2.40516	0.120936	0.489187	TRAPPC6A
ENSG00000007264	-1.28711	0.196944	14.4126	0.000146814	0.0117919	MATK
ENSG00000007312	-0.597084	-0.615637	2.35552	0.12484	0.497465	CD79B
ENSG00000007341	-0.179615	3.98595	1.38963	0.238468	0.648651	ST7L
ENSG00000007372	2.6401	-2.9732	2.71905	0.0991568	0.443972	PAX6
ENSG00000007376	-0.0819277	4.3386	0.30388	0.58146	0.870345	RPUSD1
ENSG00000007384	-0.0476393	3.77435	0.0955009	0.757297	0.937168	RHBDF1
ENSG00000007392	0.047549	4.94229	0.108462	0.741902	0.932291	LUC7L
ENSG00000007516	-0.451452	0.326424	2.64326	0.10399	0.45125	BAIAP3
ENSG00000007520	0.105677	4.94595	0.533614	0.465091	0.82247	TSR3
ENSG00000007541	-0.293764	3.852	3.67988	0.0550727	0.343239	PIGQ
ENSG00000007545	-0.596464	1.98456	9.30806	0.00228148	0.0617167	CRAMP1
ENSG00000007866	-0.323745	2.873	3.658	0.0558006	0.345085	TEAD3
ENSG00000007908	-0.553286	-1.09405	1.70323	0.191866	0.596077	SELE
ENSG00000007923	-0.030445	5.20543	0.0450778	0.831861	0.96478	DNAJC11
ENSG00000007933	0.251741	7.66335	3.32917	0.0680614	0.387962	FMO3
ENSG00000007944	-0.0617425	2.62154	0.125173	0.72349	0.926592	MYLIP
ENSG00000008018	0.12409	7.45726	0.807908	0.36874	0.756433	PSMB1
ENSG00000008083	0.0881461	3.33716	0.299524	0.584181	0.870931	JARID2
ENSG00000008118	-1.33395	-2.9721	1.09947	0.294382	0.700207	CAMK1G
ENSG00000008128	-0.133187	0.908454	0.323168	0.56971	0.867165	CDK11A
ENSG00000008130	0.0468086	6.30462	0.112037	0.737837	0.930103	NADK
ENSG00000008226	-0.219192	-1.45301	0.158907	0.690165	0.915095	DLEC1
ENSG00000008256	-0.0333032	4.49733	0.0503401	0.822473	0.960828	CYTH3
ENSG00000008277	-0.173529	-1.79152	0.102174	0.749237	0.9348	ADAM22
ENSG00000008282	-0.11702	6.37057	0.700329	0.402673	0.783282	SYPL1
ENSG00000008283	0.054701	5.01864	0.143477	0.704848	0.920219	CYB561
ENSG00000008294	0.0133407	7.5555	0.00934849	0.922975	1	SPAG9
ENSG00000008300	-0.828872	0.890813	12.112	0.000500993	0.0243873	CELSR3
ENSG00000008311	0.217461	5.31213	2.31426	0.128192	0.505085	AASS
ENSG00000008323	-0.316445	2.02666	2.8407	0.0919039	0.4429	PLEKHG6
ENSG00000008324	0.217044	3.68306	1.90206	0.167848	0.565528	SS18L2
ENSG00000008382	0.201401	3.83704	1.69581	0.192837	0.597433	MPND
ENSG00000008394	-0.0755927	9.71096	0.303959	0.581411	0.870321	MGST1
ENSG00000008405	0.0714609	5.30596	0.24731	0.618976	0.890102	CRY1
ENSG00000008441	-0.615618	2.10275	11.0123	0.000905097	0.0356791	NFIX
ENSG00000008513	0.0685142	7.30025	0.245243	0.620445	0.890735	ST3GAL1
ENSG00000008516	-0.539823	-1.08669	1.54715	0.213557	0.624371	MMP25
ENSG00000008517	-0.105575	7.49619	0.583093	0.445102	0.808025	IL32
ENSG00000008710	-0.131226	5.0128	0.826407	0.363314	0.751767	PKD1
ENSG00000008735	-0.275482	0.444338	0.915972	0.338535	0.729842	MAPK8IP2
ENSG00000008838	-0.0450989	4.38032	0.092654	0.76083	0.938083	MED24
ENSG00000008853	0.103252	2.9778	0.386813	0.53398	0.863917	RHOBTB2
ENSG00000008869	-0.0101788	6.21348	0.00527791	0.942085	1	HEATR5B
ENSG00000008952	-0.0369863	7.03752	0.0709104	0.790016	0.949435	SEC62
ENSG00000008988	0.157281	8.02051	1.30302	0.253662	0.65988	RPS20
ENSG00000009307	0.124719	9.70069	0.829302	0.362474	0.750975	CSDE1
ENSG00000009335	-0.0316263	7.72211	0.0526516	0.818512	0.959166	UBE3C
ENSG00000009413	-0.42081	6.23972	8.93955	0.00279062	0.0702493	REV3L
ENSG00000009724	0.0154521	5.94636	0.0119454	0.912968	0.998576	MASP2
ENSG00000009765	-0.0717773	5.90426	0.258152	0.611393	0.885346	IYD
ENSG00000009780	-0.0406196	3.32597	0.0644833	0.799545	0.952973	FAM76A
ENSG00000009790	-0.806014	0.356418	6.41586	0.0113105	0.154301	TRAF3IP3
ENSG00000009830	-0.182149	3.8401	1.38598	0.239086	0.648889	POMT2
ENSG00000009844	0.116694	6.26731	0.695116	0.40443	0.784065	VTA1
ENSG00000009950	-0.0216101	4.27438	0.020956	0.884899	0.985257	MLXIPL
ENSG00000009954	-0.0966785	6.94428	0.486036	0.485701	0.834012	BAZ1B
ENSG00000010017	-0.0992152	5.18559	0.478547	0.489081	0.835934	RANBP9
ENSG00000010030	0.0177073	2.04751	0.00850101	0.926538	1	ETV7
ENSG00000010072	0.180346	4.17981	1.44505	0.229324	0.646203	SPRTN
ENSG00000010165	-0.0173284	5.69018	0.0150064	0.902502	0.994262	EEF1AKNMT
ENSG00000010219	0.354518	3.91538	5.31797	0.0211067	0.213243	DYRK4
ENSG00000010244	0.0399657	7.23241	0.0835374	0.77256	0.94281	ZNF207
ENSG00000010256	0.0937269	7.4649	0.460507	0.497387	0.84083	UQCRC1
ENSG00000010270	0.218995	5.26716	2.33778	0.12627	0.500521	STARD3NL
ENSG00000010278	0.19204	6.9632	1.91198	0.166743	0.563824	CD9
ENSG00000010292	-0.0991652	3.77488	0.409758	0.522092	0.856574	NCAPD2
ENSG00000010295	0.0593194	3.44383	0.142092	0.70621	0.920717	IFFO1
ENSG00000010310	0.180745	-0.969506	0.216102	0.642026	0.899406	GIPR
ENSG00000010318	0.101076	1.71764	0.259607	0.610391	0.884692	PHF7
ENSG00000010319	0.437837	-2.36571	0.299969	0.583902	0.870709	SEMA3G
ENSG00000010322	0.0297682	5.08731	0.0427867	0.836127	0.966803	NISCH
ENSG00000010327	-0.327236	3.00248	3.2854	0.0698985	0.393717	STAB1
ENSG00000010361	0.0343773	0.993085	0.0227889	0.880007	0.983398	FUZ
ENSG00000010379	0.28965	0.374551	1.25228	0.263118	0.668865	SLC6A13
ENSG00000010438	0.0426405	3.7299	0.0741011	0.785457	0.947696	PRSS3
ENSG00000010539	0.0831822	3.65132	0.286621	0.592394	0.87489	ZNF200
ENSG00000010610	-0.190096	2.13742	0.888403	0.34591	0.736712	CD4
ENSG00000010626	-0.346042	1.64681	2.92887	0.0870085	0.436277	LRRC23
ENSG00000010704	0.00447882	4.82872	0.000946995	0.97545	1	HFE
ENSG00000010803	-0.124457	4.49307	0.712136	0.398736	0.780149	SCMH1
ENSG00000010810	-0.113589	3.10331	0.451721	0.501519	0.843224	FYN
ENSG00000010818	-0.147814	5.57316	1.06693	0.30164	0.703384	HIVEP2
ENSG00000010932	-0.00657967	3.66047	0.00140099	0.970142	1	FMO1
ENSG00000011007	-0.167853	6.04613	1.42612	0.232399	0.648651	ELOA
ENSG00000011009	0.0449879	6.11609	0.102679	0.748638	0.934458	LYPLA2
ENSG00000011021	-0.446558	3.26209	7.72383	0.00544968	0.101351	CLCN6
ENSG00000011028	-0.60011	1.01693	6.83199	0.00895395	0.133877	MRC2
ENSG00000011105	0.00246072	6.11073	0.0003081	0.985996	1	TSPAN9
ENSG00000011132	0.131158	4.30501	0.773372	0.379176	0.765454	APBA3
ENSG00000011143	0.239661	2.60872	1.88117	0.170201	0.56746	MKS1
ENSG00000011198	0.13652	5.45193	0.913512	0.339184	0.73033	ABHD5
ENSG00000011243	-0.0177524	5.70203	0.0157548	0.900114	0.993119	AKAP8L
ENSG00000011258	-0.122102	4.42345	0.677848	0.410329	0.786838	MBTD1
ENSG00000011260	0.0432496	4.62451	0.0872709	0.767676	0.940747	UTP18
ENSG00000011275	-0.173712	5.60909	1.5022	0.220333	0.634084	RNF216
ENSG00000011295	0.0489045	5.94589	0.12056	0.728428	0.927665	TTC19
ENSG00000011304	-0.373801	6.01953	7.04064	0.00796804	0.128088	PTBP1
ENSG00000011347	-0.63726	3.40348	12.3248	0.000446969	0.0227035	SYT7
ENSG00000011376	-0.106068	5.21246	0.548518	0.458924	0.817583	LARS2
ENSG00000011405	-0.228048	7.07812	2.6975	0.100505	0.445916	PIK3C2A
ENSG00000011422	-0.413835	2.59345	5.26686	0.0217352	0.217454	PLAUR
ENSG00000011426	0.232333	2.6997	1.45179	0.228241	0.645494	ANLN
ENSG00000011451	-0.347281	2.34642	3.70305	0.054313	0.34158	WIZ
ENSG00000011454	-0.0209405	5.49316	0.0217239	0.882824	0.984517	RABGAP1
ENSG00000011465	0.292323	1.55646	1.5768	0.209222	0.619591	DCN
ENSG00000011478	-0.11888	1.95318	0.385684	0.534577	0.863917	QPCTL
ENSG00000011485	0.0531462	5.36656	0.138789	0.709488	0.921857	PPP5C
ENSG00000011523	-0.167869	3.6335	1.13929	0.285803	0.692763	CEP68
ENSG00000011566	-0.00453623	5.48321	0.00101397	0.974597	1	MAP4K3
ENSG00000011600	-0.803824	2.89433	18.9202	1.36302e-05	0.00278035	TYROBP
ENSG00000011638	-0.296037	1.36666	1.87366	0.171057	0.568391	TMEM159
ENSG00000012048	-0.223824	2.51549	1.61855	0.203294	0.611833	BRCA1
ENSG00000012061	0.205717	4.76535	1.98972	0.15837	0.556497	ERCC1
ENSG00000012124	-0.240517	-1.5893	0.230627	0.631059	0.89536	CD22
ENSG00000012171	0.272751	2.18248	1.99982	0.157318	0.555211	SEMA3B
ENSG00000012223	0.869159	-2.74157	0.648406	0.420683	0.792367	LTF
ENSG00000012232	-0.195564	5.54617	1.89448	0.168698	0.566188	EXTL3
ENSG00000012504	0.0749461	7.25098	0.293841	0.587769	0.872522	NR1H4
ENSG00000012660	0.06792	7.91322	0.242997	0.62205	0.890941	ELOVL5
ENSG00000012822	-0.0892553	5.12007	0.38528	0.534791	0.863917	CALCOCO1
ENSG00000012983	-0.0614435	4.93918	0.179247	0.672021	0.910169	MAP4K5
ENSG00000013016	0.345103	1.56244	2.51707	0.112619	0.47087	EHD3
ENSG00000013275	-1.92309	-2.85198	2.71677	0.0992987	0.443972	PSMC4
ENSG00000013288	-0.238721	5.10136	2.7409	0.0978094	0.443844	MAN2B2
ENSG00000013293	1.85689	-2.41028	5.39843	0.0201548	0.208963	SLC7A14
ENSG00000013297	0.636371	-1.50144	1.51662	0.218132	0.631741	CLDN11
ENSG00000013306	0.0701844	5.91228	0.248038	0.61846	0.889897	SLC25A39
ENSG00000013364	-0.18944	7.28985	1.87467	0.170942	0.568155	MVP
ENSG00000013374	0.00582262	6.57443	0.00174884	0.966643	1	NUB1
ENSG00000013375	0.0673842	8.39908	0.240271	0.62401	0.891562	PGM3
ENSG00000013392	-0.14078	4.36874	0.894653	0.34422	0.735362	RWDD2A
ENSG00000013441	0.0693153	6.51092	0.246673	0.619427	0.890555	CLK1
ENSG00000013503	-0.16487	4.99525	1.30144	0.25395	0.660042	POLR3B
ENSG00000013523	-0.175965	3.89226	1.32585	0.249545	0.65554	ANGEL1
ENSG00000013561	0.122805	6.66913	0.778439	0.377619	0.763737	RNF14
ENSG00000013573	-0.0832698	2.76172	0.22767	0.633257	0.896401	DDX11
ENSG00000013583	-0.358461	4.4583	5.79645	0.0160586	0.190074	HEBP1
ENSG00000013588	0.377559	1.96808	3.4732	0.0623705	0.367755	GPRC5A
ENSG00000013725	-0.478244	-0.673673	1.36393	0.242857	0.650045	CD6
ENSG00000013810	0.121154	1.68546	0.344324	0.557344	0.867165	TACC3
ENSG00000014123	0.0481248	6.27592	0.117459	0.731807	0.928048	UFL1
ENSG00000014138	0.0522736	3.12673	0.102815	0.748477	0.934446	POLA2
ENSG00000014164	-0.736286	0.341944	6.7329	0.00946505	0.137565	ZC3H3
ENSG00000014216	-0.0516818	6.41567	0.137109	0.711172	0.922647	CAPN1
ENSG00000014257	-0.2136	-2.5879	0.0651126	0.79859	0.952719	ACPP
ENSG00000014641	0.209419	7.54892	2.29967	0.129402	0.507929	MDH1
ENSG00000014824	0.151015	6.50889	1.17108	0.27918	0.685863	SLC30A9
ENSG00000014914	-0.0202632	4.78369	0.0192463	0.889663	0.987486	MTMR11
ENSG00000014919	-0.310272	6.03429	4.86152	0.0274622	0.244741	COX15
ENSG00000015133	-0.243421	2.97972	2.14378	0.143149	0.536171	CCDC88C
ENSG00000015153	-0.0306485	5.03747	0.0448571	0.832267	0.964903	YAF2
ENSG00000015171	-0.0303081	6.72987	0.047535	0.82741	0.962791	ZMYND11
ENSG00000015413	1.38946	-2.49497	2.6188	0.105604	0.454757	DPEP1
ENSG00000015475	0.16219	6.7947	1.3626	0.243087	0.650082	BID
ENSG00000015479	0.124519	2.26204	0.451694	0.501532	0.843224	MATR3
ENSG00000015520	-0.516387	4.09659	11.6498	0.000642108	0.0288522	NPC1L1
ENSG00000015532	-0.19271	3.97337	1.60392	0.205348	0.615487	XYLT2
ENSG00000015568	-0.0817392	0.609957	0.104572	0.746411	0.933752	RGPD5
ENSG00000015676	0.083797	6.65881	0.362615	0.547058	0.866474	NUDCD3
ENSG00000016391	0.0203241	5.91883	0.0208898	0.88508	0.985306	CHDH
ENSG00000016402	-5.29808	-2.44981	18.9962	1.30976e-05	0.00269308	IL20RA
ENSG00000016864	0.0295399	5.06552	0.0422968	0.837055	0.967269	GLT8D1
ENSG00000017260	-0.105601	6.63232	0.57533	0.448149	0.810635	ATP2C1
ENSG00000017427	-0.152059	5.5927	1.13565	0.286574	0.693269	IGF1
ENSG00000017797	-0.0164486	6.33984	0.0138341	0.90637	0.995821	RALBP1
ENSG00000018189	-0.197984	5.44794	1.93514	0.164197	0.56116	RUFY3
ENSG00000018236	-0.0586148	-2.8511	0.0012369	0.971944	1	CNTN1
ENSG00000018280	-0.416958	-0.388263	1.31422	0.251632	0.657861	SLC11A1
ENSG00000018408	0.00530759	5.71854	0.00140663	0.970082	1	WWTR1
ENSG00000018510	0.0460141	7.88548	0.111482	0.738464	0.930121	AGPS
ENSG00000018625	-1.0758	-1.00218	5.07136	0.0243243	0.231292	ATP1A2
ENSG00000018699	0.121258	4.66284	0.687978	0.406853	0.785409	TTC27
ENSG00000018869	-0.12498	1.64931	0.375507	0.540017	0.865039	ZNF582
ENSG00000019102	0.0626994	0.916731	0.0622698	0.802944	0.953795	VSIG2
ENSG00000019144	-0.0217028	3.28188	0.0180878	0.893014	0.989169	PHLDB1
ENSG00000019169	-0.172958	2.51657	0.933258	0.334018	0.725843	MARCO
ENSG00000019186	0.514205	-0.947779	1.15684	0.282121	0.689135	CYP24A1
ENSG00000019485	-0.0245356	2.47416	0.0198827	0.887865	0.986778	PRDM11
ENSG00000019505	0.0918347	0.208171	0.0932499	0.760086	0.937809	SYT13
ENSG00000019549	0.523283	2.67422	9.31224	0.00227628	0.0617142	SNAI2
ENSG00000019582	-0.323847	5.91124	4.71271	0.0299404	0.25624	CD74
ENSG00000019991	-0.415847	-0.10987	1.62652	0.202184	0.610722	HGF
ENSG00000019995	0.0338044	6.97157	0.0592003	0.807764	0.955129	ZRANB1
ENSG00000020129	0.00234748	2.67003	0.000188426	0.989048	1	NCDN
ENSG00000020181	0.0194516	1.19906	0.00666119	0.934952	1	ADGRA2
ENSG00000020256	-0.328262	3.5016	4.2244	0.0398466	0.303301	ZFP64
ENSG00000020426	0.218578	4.23291	2.14193	0.143322	0.536471	MNAT1
ENSG00000020577	-0.292442	6.52777	4.3635	0.0367168	0.289922	SAMD4A
ENSG00000020633	-0.496749	-1.25638	0.976669	0.323023	0.715886	RUNX3
ENSG00000020922	0.0158174	4.43075	0.011455	0.914767	0.999347	MRE11
ENSG00000021300	-0.100631	-0.738394	0.0658335	0.797503	0.952534	PLEKHB1
ENSG00000021355	0.0977628	6.95	0.496273	0.481142	0.832414	SERPINB1
ENSG00000021461	0.0141494	1.08236	0.00372554	0.95133	1	CYP3A43
ENSG00000021488	0.210113	4.32481	1.9971	0.1576	0.55561	SLC7A9
ENSG00000021574	0.0518435	4.96907	0.127563	0.720972	0.925688	SPAST
ENSG00000021645	0.250296	-1.8774	0.151646	0.696967	0.917462	NRXN3
ENSG00000021762	-0.298448	-0.615269	0.704542	0.401262	0.782093	OSBPL5
ENSG00000021776	-0.00489337	6.30369	0.00122455	0.972085	1	AQR
ENSG00000021826	0.138218	9.82209	1.01845	0.312887	0.70802	CPS1
ENSG00000021852	0.132267	7.64195	0.918078	0.33798	0.729683	C8B
ENSG00000022277	0.218392	6.16125	2.42457	0.119446	0.485205	RTF2
ENSG00000022567	0.134304	0.225233	0.205898	0.650002	0.901868	SLC45A4
ENSG00000022840	-0.224918	6.06841	2.53979	0.111009	0.467196	RNF10
ENSG00000022976	0.0696866	3.49884	0.19835	0.656056	0.904369	ZNF839
ENSG00000023041	0.000776673	5.42627	2.96312e-05	0.995657	1	ZDHHC6
ENSG00000023171	-0.0424298	1.42671	0.0374277	0.846597	0.969879	GRAMD1B
ENSG00000023228	-0.855664	-2.07041	1.72376	0.18921	0.591354	NDUFS1
ENSG00000023287	-0.153664	7.36847	1.22123	0.269119	0.675186	RB1CC1
ENSG00000023318	0.0109386	6.08205	0.00606455	0.937927	1	ERP44
ENSG00000023330	0.0578394	6.53557	0.171567	0.678723	0.911278	ALAS1
ENSG00000023445	0.0881989	8.48145	0.410711	0.521609	0.856179	BIRC3
ENSG00000023516	-0.236343	6.07886	2.8199	0.0931024	0.443203	AKAP11
ENSG00000023572	0.17198	4.07559	1.2711	0.259561	0.665778	GLRX2
ENSG00000023608	0.062117	2.05766	0.103901	0.747198	0.934115	SNAPC1
ENSG00000023697	0.16989	6.49664	1.48157	0.223529	0.63816	DERA
ENSG00000023734	0.0307711	6.74439	0.0490451	0.824733	0.961758	STRAP
ENSG00000023839	-0.00269899	9.13295	0.000387605	0.984293	1	ABCC2
ENSG00000023892	0.296788	0.765711	1.20923	0.271484	0.677512	DEF6
ENSG00000023902	-0.0937294	4.17276	0.386146	0.534332	0.863917	PLEKHO1
ENSG00000023909	0.135815	6.77889	0.952164	0.329169	0.721315	GCLM
ENSG00000024048	-0.0443053	6.77156	0.101706	0.749792	0.934875	UBR2
ENSG00000024422	-0.594206	1.06187	7.18475	0.00735257	0.122235	EHD2
ENSG00000024526	-0.860715	0.387619	8.24465	0.00408723	0.0869994	DEPDC1
ENSG00000024862	-0.0387344	4.97714	0.0716133	0.789002	0.948944	CCDC28A
ENSG00000025039	0.119768	5.16667	0.695263	0.40438	0.784065	RRAGD
ENSG00000025156	0.372775	3.74418	5.79092	0.0161091	0.190449	HSF2
ENSG00000025293	-0.0319031	5.42356	0.0500472	0.822981	0.960965	PHF20
ENSG00000025423	0.171672	7.0746	1.53094	0.215972	0.628072	HSD17B6
ENSG00000025434	0.141616	4.88388	0.956722	0.328014	0.720537	NR1H3
ENSG00000025708	0.0560178	6.80757	0.162379	0.686976	0.914122	TYMP
ENSG00000025770	0.0831727	4.02414	0.301499	0.582944	0.870603	NCAPH2
ENSG00000025772	0.0112238	5.25015	0.00614618	0.937512	1	TOMM34
ENSG00000025796	-0.144401	5.73178	1.04483	0.3067	0.705408	SEC63
ENSG00000025800	0.00726663	7.08188	0.0027499	0.958179	1	KPNA6
ENSG00000026025	-0.118691	7.15896	0.729245	0.393128	0.776755	VIM
ENSG00000026036	0.246911	1.40601	1.39385	0.237757	0.648651	RTEL1-TNFRSF6B
ENSG00000026103	0.0433795	6.89347	0.0972092	0.755205	0.936386	FAS
ENSG00000026297	0.170916	3.28108	1.13199	0.287352	0.694194	RNASET2
ENSG00000026508	-0.413817	4.03317	7.27156	0.00700549	0.118069	CD44
ENSG00000026559	-0.167528	-1.61014	0.0951299	0.757754	0.937233	KCNG1
ENSG00000026652	0.0724289	1.18054	0.0957076	0.757043	0.937034	AGPAT4
ENSG00000026751	-0.48227	1.2388	3.48131	0.0620658	0.366921	SLAMF7
ENSG00000026950	-0.106955	4.58394	0.529897	0.46665	0.822849	BTN3A1
ENSG00000027001	0.131909	4.71937	0.816403	0.366234	0.754378	MIPEP
ENSG00000027075	-0.0743296	3.14101	0.200809	0.654069	0.903374	PRKCH
ENSG00000027697	0.0325342	7.66389	0.055641	0.813523	0.957041	IFNGR1
ENSG00000027847	-0.0812722	4.45745	0.303535	0.581675	0.870412	B4GALT7
ENSG00000027869	-0.203085	-1.78882	0.104556	0.746429	0.933752	SH2D2A
ENSG00000028116	0.0226576	4.8407	0.0241	0.876631	0.981781	VRK2
ENSG00000028137	0.128622	4.25871	0.724114	0.394798	0.777793	TNFRSF1B
ENSG00000028203	0.0733679	6.75075	0.278547	0.597655	0.87724	VEZT
ENSG00000028277	0.341878	-2.40983	0.207668	0.648601	0.901441	POU2F2
ENSG00000028310	-0.0435113	4.25578	0.0851214	0.770473	0.941998	BRD9
ENSG00000028528	-0.107925	6.68772	0.602098	0.437779	0.80474	SNX1
ENSG00000028839	0.0387838	4.26586	0.0669516	0.795828	0.951986	TBPL1
ENSG00000029153	0.0881972	6.47143	0.400035	0.527071	0.859622	ARNTL2
ENSG00000029363	-0.0282969	6.91618	0.0415353	0.838508	0.967587	BCLAF1
ENSG00000029364	0.0422833	7.96085	0.0943409	0.758729	0.937554	SLC39A9
ENSG00000029534	-1.43775	-2.68721	2.08133	0.14911	0.544225	ANK1
ENSG00000029639	-0.0529638	4.12933	0.122947	0.72586	0.927262	TFB1M
ENSG00000029725	0.0123708	6.85811	0.00794445	0.928977	1	RABEP1
ENSG00000030066	-0.107418	5.38434	0.567407	0.451291	0.812826	NUP160
ENSG00000030110	0.0185349	4.21306	0.015254	0.901706	0.994054	BAK1
ENSG00000030419	-0.264248	3.14208	2.5423	0.110833	0.467196	IKZF2
ENSG00000030582	-0.46637	5.61867	10.7161	0.00106207	0.0389406	GRN
ENSG00000031003	-0.0732274	5.35595	0.263194	0.607935	0.883418	FAM13B
ENSG00000031081	-0.17235	2.9051	0.970932	0.324448	0.716993	ARHGAP31
ENSG00000031691	0.0385133	1.69918	0.0337822	0.854171	0.97282	CENPQ
ENSG00000031698	0.0960277	7.85449	0.485484	0.485949	0.834012	SARS
ENSG00000031823	-0.113192	4.58563	0.595141	0.440438	0.805799	RANBP3
ENSG00000032219	-0.227195	5.61812	2.55061	0.110252	0.465838	ARID4A
ENSG00000032389	0.0471364	4.93771	0.10578	0.745001	0.933358	EIPR1
ENSG00000032444	-0.00277061	3.95379	0.000327532	0.985561	1	PNPLA6
ENSG00000032742	-0.0677733	4.52867	0.211736	0.64541	0.900714	IFT88
ENSG00000033011	0.119662	5.37046	0.702083	0.402085	0.782832	ALG1
ENSG00000033030	-0.0232747	4.63568	0.0252514	0.873742	0.980463	ZCCHC8
ENSG00000033050	0.0296098	5.55914	0.0434948	0.834796	0.966179	ABCF2
ENSG00000033100	-0.276197	5.69581	3.814	0.0508258	0.331976	CHPF2
ENSG00000033122	0.843697	-2.74022	0.611211	0.434332	0.802169	LRRC7
ENSG00000033170	-0.0070649	2.86259	0.00176991	0.966443	1	FUT8
ENSG00000033178	-0.0459957	6.95433	0.109909	0.740248	0.93118	UBA6
ENSG00000033327	-0.0899518	4.18682	0.354898	0.551353	0.866735	GAB2
ENSG00000033627	-0.281882	4.42008	3.58206	0.0584068	0.354572	ATP6V0A1
ENSG00000033800	-0.0297905	4.94291	0.0423201	0.837011	0.967269	PIAS1
ENSG00000033867	0.027768	5.56696	0.0381917	0.845059	0.968981	SLC4A7
ENSG00000034053	1.63443	-2.6898	1.82489	0.176732	0.575974	APBA2
ENSG00000034152	-0.172128	4.80363	1.39818	0.237028	0.648651	MAP2K3
ENSG00000034239	-1.95863	-2.74087	2.84669	0.0915621	0.4429	EFCAB1
ENSG00000034510	0.177353	9.01904	1.66991	0.196271	0.602009	TMSB10
ENSG00000034533	0.120572	3.41995	0.581938	0.445554	0.808265	ASTE1
ENSG00000034677	0.0662674	7.98335	0.231479	0.63043	0.895111	RNF19A
ENSG00000034693	0.071697	4.64557	0.23963	0.624473	0.891933	PEX3
ENSG00000034713	0.0434314	5.64988	0.0939154	0.759257	0.937698	GABARAPL2
ENSG00000035115	-0.041997	5.22362	0.0775877	0.780594	0.946658	SH3YL1
ENSG00000035141	0.069877	5.74752	0.244839	0.620733	0.890812	FAM136A
ENSG00000035403	-0.117289	7.70661	0.72051	0.395977	0.778486	VCL
ENSG00000035499	0.00730632	0.717035	0.000684271	0.979131	1	DEPDC1B
ENSG00000035664	-0.0497738	5.40776	0.12093	0.728028	0.927665	DAPK2
ENSG00000035681	-0.0731478	4.38924	0.2433	0.621833	0.890941	NSMAF
ENSG00000035687	0.0629416	5.21545	0.192653	0.660718	0.906594	ADSS
ENSG00000035720	-0.00533099	-3.03634	1.79435e-05	0.99662	1	STAP1
ENSG00000035862	-0.454599	3.19437	7.46497	0.00629111	0.109639	TIMP2
ENSG00000035928	-0.0204732	6.87857	0.0217583	0.882732	0.984517	RFC1
ENSG00000036054	0.116581	6.64292	0.700377	0.402657	0.783282	TBC1D23
ENSG00000036257	-0.17149	6.14143	1.49506	0.221434	0.635259	CUL3
ENSG00000036530	-0.244531	-1.66651	0.210323	0.646514	0.90079	CYP46A1
ENSG00000036549	1.2311e-05	6.50117	1.15405e-08	0.999914	1	AC118549.1
ENSG00000036672	0.408312	0.379179	1.89236	0.168936	0.566445	USP2
ENSG00000037042	0.0201265	2.64843	0.0132913	0.908217	0.996664	TUBG2
ENSG00000037241	0.308232	4.31819	4.25469	0.0391421	0.301297	RPL26L1
ENSG00000037280	-0.39025	2.39701	4.06217	0.043854	0.310934	FLT4
ENSG00000037474	-0.120238	5.92655	0.729871	0.392925	0.776604	NSUN2
ENSG00000037637	-0.0475844	4.84641	0.106999	0.743586	0.932959	FBXO42
ENSG00000037749	0.0670572	5.92869	0.226516	0.63412	0.896579	MFAP3
ENSG00000037757	0.155808	4.56009	1.12431	0.288993	0.695998	MRI1
ENSG00000037897	-0.0569099	2.19745	0.0963416	0.756265	0.936733	METTL1
ENSG00000038002	0.133788	5.08483	0.861186	0.353407	0.743255	AGA
ENSG00000038210	0.106295	5.86444	0.563531	0.452841	0.813342	PI4K2B
ENSG00000038219	-0.372945	6.44367	7.00711	0.00811868	0.128806	BOD1L1
ENSG00000038274	0.00376278	5.87931	0.00071389	0.978684	1	MAT2B
ENSG00000038295	-3.41985	-2.32488	13.1633	0.000285484	0.017068	TLL1
ENSG00000038358	0.00923826	4.7225	0.00400617	0.949532	1	EDC4
ENSG00000038382	-0.224551	7.64578	2.63923	0.104254	0.452079	TRIO
ENSG00000038427	-0.0887387	3.55665	0.24085	0.623593	0.891466	VCAN
ENSG00000038532	-0.224004	3.92502	2.14887	0.142675	0.535332	CLEC16A
ENSG00000038945	-0.32415	5.32472	4.75335	0.0292412	0.25322	MSR1
ENSG00000039068	-0.182385	7.12642	1.73374	0.187934	0.588986	CDH1
ENSG00000039123	0.0173698	6.39996	0.0154769	0.900994	0.993792	MTREX
ENSG00000039139	0.110462	4.25321	0.534601	0.464679	0.82242	DNAH5
ENSG00000039319	-0.190429	6.60132	1.85709	0.172961	0.570921	ZFYVE16
ENSG00000039523	-0.0797995	0.535895	0.0854237	0.770078	0.941754	RIPOR1
ENSG00000039537	0.126243	8.7721	0.84467	0.358065	0.747177	C6
ENSG00000039560	0.0899379	6.80525	0.418444	0.517714	0.853711	RAI14
ENSG00000039600	-0.0141157	-2.85342	9.91235e-05	0.992056	1	SOX30
ENSG00000039650	0.0162456	4.19702	0.0117576	0.913653	0.998881	PNKP
ENSG00000040199	-0.245069	5.80064	2.98252	0.0841683	0.431536	PHLPP2
ENSG00000040275	-0.269589	2.7283	2.45806	0.116923	0.480141	SPDL1
ENSG00000040341	0.0696184	5.50286	0.239094	0.624861	0.892182	STAU2
ENSG00000040487	0.0173391	3.96684	0.0127237	0.91019	0.997257	SLC66A1
ENSG00000040531	0.0143269	3.78098	0.00857976	0.9262	1	CTNS
ENSG00000040608	0.000429783	2.086	4.90952e-06	0.998232	1	RTN4R
ENSG00000040633	0.0513686	6.07052	0.133928	0.714394	0.923815	PHF23
ENSG00000040933	-0.352409	4.01909	5.32838	0.0209809	0.212871	INPP4A
ENSG00000041353	-0.272684	5.20305	3.48893	0.0617805	0.365956	RAB27B
ENSG00000041357	0.150836	7.4166	1.19121	0.275085	0.681205	PSMA4
ENSG00000041515	0.437562	0.703966	3.14798	0.0760212	0.412128	MYO16
ENSG00000041802	0.0869394	6.41398	0.387861	0.533426	0.863917	LSG1
ENSG00000041880	0.0901732	4.94601	0.38795	0.533379	0.863917	PARP3
ENSG00000041982	-0.256658	5.84709	3.06902	0.0797976	0.422442	TNC
ENSG00000041988	0.0878984	3.81012	0.329199	0.566131	0.867165	THAP3
ENSG00000042062	0.110947	-0.333395	0.106196	0.744517	0.933178	RIPOR3
ENSG00000042088	-0.0242876	3.8644	0.025158	0.873974	0.980612	TDP1
ENSG00000042286	0.0542495	5.3721	0.144172	0.704168	0.920104	AIFM2
ENSG00000042317	0.133176	3.38527	0.689264	0.406415	0.785073	SPATA7
ENSG00000042429	0.00646869	4.99769	0.00200464	0.964288	1	MED17
ENSG00000042445	-0.0232858	8.25637	0.0286639	0.865557	0.97738	RETSAT
ENSG00000042493	0.0130059	5.06569	0.00811653	0.928214	1	CAPG
ENSG00000042753	0.0642981	5.86516	0.208199	0.648183	0.901441	AP2S1
ENSG00000042781	0.346776	1.09118	2.28031	0.131026	0.512342	USH2A
ENSG00000042813	-2.43331	-2.58859	5.04339	0.0247201	0.232856	ZPBP
ENSG00000042832	0.0349163	-0.606354	0.00933445	0.923032	1	TG
ENSG00000042980	0.0377252	-0.594079	0.00824209	0.927663	1	ADAM28
ENSG00000043093	-0.0179969	6.47051	0.0164862	0.897834	0.991626	DCUN1D1
ENSG00000043143	-0.110078	4.02216	0.531405	0.466017	0.822849	JADE2
ENSG00000043355	-0.824437	-2.97383	0.367304	0.544478	0.866474	ZIC2
ENSG00000043462	0.0786364	1.34961	0.100307	0.751462	0.935261	LCP2
ENSG00000043514	0.215526	4.47922	2.13541	0.143932	0.536999	TRIT1
ENSG00000043591	0.905609	-2.49729	0.968296	0.325106	0.717358	ADRB1
ENSG00000044012	0.0715728	4.39672	0.226359	0.634237	0.896586	GUCA2B
ENSG00000044090	-0.230439	5.09755	2.56153	0.109492	0.463777	CUL7
ENSG00000044115	-0.0587873	9.25924	0.183971	0.667982	0.908697	CTNNA1
ENSG00000044459	-0.137258	4.95361	0.892777	0.344726	0.735587	CNTLN
ENSG00000044524	-0.964915	-1.63076	1.93412	0.164308	0.561352	EPHA3
ENSG00000044574	-0.0660932	9.01171	0.232221	0.629882	0.894921	HSPA5
ENSG00000046604	-0.054256	7.86263	0.15504	0.693765	0.916477	DSG2
ENSG00000046889	-0.338142	1.92506	2.96729	0.084964	0.432853	PREX2
ENSG00000047056	-0.167885	4.27809	1.26674	0.260379	0.666457	WDR37
ENSG00000047188	-0.0621229	6.35909	0.197485	0.656758	0.904616	YTHDC2
ENSG00000047249	0.0347283	5.58443	0.0598466	0.806739	0.954992	ATP6V1H
ENSG00000047315	0.0674093	7.86753	0.23961	0.624488	0.891933	POLR2B
ENSG00000047346	-0.240434	5.65852	2.88561	0.0893742	0.440901	FAM214A
ENSG00000047365	-0.0925161	6.07209	0.433411	0.51032	0.849363	ARAP2
ENSG00000047410	-0.262278	7.57449	3.57193	0.058764	0.355198	TPR
ENSG00000047457	0.164731	11.5837	1.44446	0.229418	0.646203	CP
ENSG00000047578	-0.111061	3.54562	0.502184	0.478542	0.830653	KIAA0556
ENSG00000047579	-0.224276	2.21461	1.53131	0.215915	0.628068	DTNBP1
ENSG00000047617	-0.48518	-2.53995	0.183796	0.668131	0.908697	ANO2
ENSG00000047621	0.0933951	4.64114	0.405264	0.524383	0.858149	C12orf4
ENSG00000047662	2.06424	-2.59082	5.23321	0.0221596	0.220072	FAM184B
ENSG00000047849	-0.459889	7.38149	10.967	0.000927483	0.0361732	MAP4
ENSG00000047932	-0.0233085	5.86684	0.0272628	0.868854	0.978455	GOPC
ENSG00000047936	-0.711818	0.765242	3.81527	0.0507873	0.33194	ROS1
ENSG00000048028	-0.0354074	5.03404	0.0599177	0.806626	0.954992	USP28
ENSG00000048052	0.00500936	2.43195	0.000747738	0.978185	1	HDAC9
ENSG00000048140	0.0924822	6.23393	0.436425	0.508853	0.848045	TSPAN17
ENSG00000048162	0.218552	4.90144	2.27796	0.131224	0.512708	NOP16
ENSG00000048342	-0.142687	3.34342	0.804807	0.36966	0.757474	CC2D2A
ENSG00000048392	0.10646	7.94707	0.596135	0.440057	0.805799	RRM2B
ENSG00000048405	-0.193542	5.49447	1.84613	0.174234	0.572576	ZNF800
ENSG00000048471	-0.339249	3.10088	4.23934	0.0394975	0.302422	SNX29
ENSG00000048544	0.0791972	6.2146	0.319727	0.571771	0.867275	MRPS10
ENSG00000048649	-0.0869594	5.88301	0.380983	0.537078	0.864033	RSF1
ENSG00000048707	-0.255653	7.98687	3.4445	0.0634626	0.371083	VPS13D
ENSG00000048740	-0.803559	1.24285	10.4079	0.0012548	0.0420839	CELF2
ENSG00000048828	-0.267463	6.99582	3.71162	0.0540349	0.340785	FAM120A
ENSG00000048991	-0.550157	2.67216	10.2345	0.0013784	0.0447883	R3HDM1
ENSG00000049089	0.329799	-1.74476	0.274998	0.599999	0.878899	COL9A2
ENSG00000049130	-0.268063	3.65885	2.82467	0.0928262	0.443203	KITLG
ENSG00000049167	0.195786	3.45064	1.53289	0.215679	0.62772	ERCC8
ENSG00000049192	0.0148728	2.01787	0.00605245	0.937989	1	ADAMTS6
ENSG00000049239	-0.326496	8.82457	5.64432	0.017512	0.198629	H6PD
ENSG00000049245	0.0743712	6.92928	0.28747	0.591846	0.874433	VAMP3
ENSG00000049246	-0.133736	3.25165	0.677583	0.41042	0.786838	PER3
ENSG00000049249	-0.307796	0.939327	1.60628	0.205015	0.61507	TNFRSF9
ENSG00000049283	2.13925	-2.2904	7.62368	0.0057607	0.104711	EPN3
ENSG00000049323	-0.00720871	5.5288	0.00254567	0.95976	1	LTBP1
ENSG00000049449	0.119411	7.22721	0.744741	0.388146	0.772303	RCN1
ENSG00000049540	1.11593	-2.13487	1.56197	0.211376	0.621673	ELN
ENSG00000049541	0.0428492	4.24825	0.0820507	0.774537	0.943835	RFC2
ENSG00000049618	-0.625368	5.11697	18.3452	1.84286e-05	0.00335924	ARID1B
ENSG00000049656	0.0736777	5.47103	0.266221	0.605878	0.882282	CLPTM1L
ENSG00000049759	-0.199473	6.23725	2.01097	0.156166	0.553288	NEDD4L
ENSG00000049860	0.0471753	7.36362	0.116436	0.732932	0.928514	HEXB
ENSG00000049883	-0.123724	3.42637	0.619456	0.43125	0.799404	PTCD2
ENSG00000050130	0.124189	6.21658	0.783939	0.375939	0.762078	JKAMP
ENSG00000050165	0.197414	4.04801	1.66546	0.196868	0.602358	DKK3
ENSG00000050327	-0.241952	3.5491	2.30138	0.129259	0.507675	ARHGEF5
ENSG00000050344	-0.0262629	2.60576	0.0221613	0.881659	0.983994	NFE2L3
ENSG00000050393	0.0325871	4.45844	0.048608	0.825503	0.961921	MCUR1
ENSG00000050405	0.0320004	6.63404	0.0527377	0.818366	0.959083	LIMA1
ENSG00000050426	-0.0247011	5.14256	0.0296496	0.863288	0.976597	LETMD1
ENSG00000050438	-0.409751	-0.996835	0.806392	0.369189	0.75689	SLC4A8
ENSG00000050555	2.34161	-2.63716	4.53961	0.0331191	0.271178	LAMC3
ENSG00000050628	-2.46351	-2.7405	5.12383	0.0235995	0.227429	PTGER3
ENSG00000050730	0.878324	-2.28352	1.50123	0.220482	0.634229	TNIP3
ENSG00000050748	-0.118534	5.62052	0.699686	0.402889	0.783313	MAPK9
ENSG00000050767	0.800201	-2.68786	0.547341	0.459406	0.817932	COL23A1
ENSG00000050820	-0.0577238	6.06789	0.167363	0.682466	0.912577	BCAR1
ENSG00000051009	0.0211189	4.70984	0.020786	0.885363	0.985315	FAM160A2
ENSG00000051108	-0.0143142	7.56591	0.0107601	0.917383	1	HERPUD1
ENSG00000051128	0.212447	2.59589	1.40464	0.235948	0.648651	HOMER3
ENSG00000051180	-0.0938544	0.306757	0.101531	0.75	0.934875	RAD51
ENSG00000051341	0.190547	0.937286	0.639279	0.423972	0.793952	POLQ
ENSG00000051382	-0.487815	5.07506	11.3906	0.000738154	0.0315662	PIK3CB
ENSG00000051523	-0.169989	2.8657	0.854604	0.355253	0.745036	CYBA
ENSG00000051596	0.346572	3.45391	4.74338	0.0294112	0.254093	THOC3
ENSG00000051620	0.143214	6.50469	1.05618	0.304088	0.704063	HEBP2
ENSG00000051825	0.0670051	5.07439	0.216196	0.641953	0.899406	MPHOSPH9
ENSG00000052126	-0.0112755	5.68741	0.00634271	0.936523	1	PLEKHA5
ENSG00000052344	-0.292871	4.06022	3.65348	0.0559522	0.345361	PRSS8
ENSG00000052723	0.102108	6.21484	0.529154	0.466963	0.823118	SIKE1
ENSG00000052749	-0.158285	4.1139	1.09116	0.296215	0.701429	RRP12
ENSG00000052795	-0.119332	6.70407	0.733968	0.3916	0.775237	FNIP2
ENSG00000052802	0.129969	9.12931	0.897028	0.34358	0.735075	MSMO1
ENSG00000052841	-0.0871717	6.75905	0.393297	0.530572	0.862158	TTC17
ENSG00000053108	-0.667326	-1.40374	1.80198	0.179474	0.578613	FSTL4
ENSG00000053254	-0.470369	5.26983	10.6875	0.00107865	0.0391609	FOXN3
ENSG00000053328	0.412154	-0.070781	1.74546	0.186448	0.588076	METTL24
ENSG00000053371	0.12141	5.78869	0.738351	0.39019	0.773764	AKR7A2
ENSG00000053372	0.104094	4.73631	0.50795	0.476027	0.829275	MRTO4
ENSG00000053501	0.147008	3.49034	0.865794	0.352122	0.742186	USE1
ENSG00000053524	0.800423	-3.03601	0.347743	0.555394	0.867165	MCF2L2
ENSG00000053747	-0.180651	5.58757	1.60679	0.204943	0.614988	LAMA3
ENSG00000053770	0.0102941	7.00945	0.00550443	0.940858	1	AP5M1
ENSG00000053900	-0.00209475	4.51833	0.000201183	0.988683	1	ANAPC4
ENSG00000053918	0.309812	-1.4253	0.437974	0.508102	0.847549	KCNQ1
ENSG00000054116	0.145935	6.20855	1.08293	0.298043	0.702458	TRAPPC3
ENSG00000054118	0.0304454	7.61853	0.0487065	0.82533	0.961921	THRAP3
ENSG00000054148	0.200789	5.4911	1.99018	0.158323	0.556497	PHPT1
ENSG00000054179	-1.73124	-2.00984	5.52688	0.0187264	0.203083	ENTPD2
ENSG00000054219	-0.502923	-1.25942	1.12644	0.288536	0.695163	LY75
ENSG00000054267	-0.135177	5.83487	0.916168	0.338483	0.729842	ARID4B
ENSG00000054277	0.0152532	6.58403	0.0119795	0.912845	0.998508	OPN3
ENSG00000054523	-0.268622	7.17264	3.74339	0.0530168	0.338124	KIF1B
ENSG00000054598	-0.677431	-1.16049	2.20453	0.137606	0.525676	FOXC1
ENSG00000054611	0.0869186	3.93466	0.325217	0.568489	0.867165	TBC1D22A
ENSG00000054654	-0.465541	6.76823	11.1232	0.000852546	0.0345618	SYNE2
ENSG00000054690	-0.210618	1.77661	1.11038	0.291998	0.697526	PLEKHH1
ENSG00000054793	-0.349687	6.84213	6.30973	0.0120077	0.159908	ATP9A
ENSG00000054938	0.0253706	2.21322	0.0191045	0.890067	0.987674	CHRDL2
ENSG00000054965	-0.493865	5.34016	11.8845	0.000566025	0.026355	FAM168A
ENSG00000054967	-0.0909866	2.1492	0.231355	0.630521	0.895191	RELT
ENSG00000054983	-0.0456937	4.43779	0.0953243	0.757514	0.937233	GALC
ENSG00000055044	0.0731843	5.33077	0.261099	0.609366	0.884255	NOP58
ENSG00000055070	-0.166643	6.0791	1.40732	0.235501	0.648651	SZRD1
ENSG00000055130	-0.0736301	6.64971	0.27978	0.596846	0.877087	CUL1
ENSG00000055147	0.0499183	4.958	0.119115	0.729996	0.928021	FAM114A2
ENSG00000055163	-0.265893	5.60363	3.4556	0.063038	0.369641	CYFIP2
ENSG00000055208	-0.182305	6.15771	1.68171	0.194697	0.600518	TAB2
ENSG00000055211	0.0840192	5.91724	0.355604	0.550958	0.866735	GINM1
ENSG00000055332	-0.312013	5.85355	4.87515	0.0272461	0.243745	EIF2AK2
ENSG00000055483	-0.320054	3.18775	3.87009	0.049154	0.326644	USP36
ENSG00000055609	-0.62133	6.28016	19.247	1.14849e-05	0.002387	KMT2C
ENSG00000055732	0.184701	-1.13421	0.179764	0.671576	0.910042	MCOLN3
ENSG00000055813	-0.795484	-3.03595	0.343872	0.557603	0.867165	CCDC85A
ENSG00000055917	-0.155039	7.02892	1.24946	0.263657	0.669633	PUM2
ENSG00000055950	0.177441	5.5973	1.5633	0.211182	0.621517	MRPL43
ENSG00000055955	-0.0216017	3.9474	0.020013	0.887501	0.986632	ITIH4
ENSG00000055957	-0.0105316	9.11028	0.00588208	0.938866	1	ITIH1
ENSG00000056050	-0.0298284	3.63563	0.036548	0.848388	0.970893	HPF1
ENSG00000056097	0.189792	7.08129	1.87774	0.170592	0.567809	ZFR
ENSG00000056291	-0.345431	-2.45057	0.144418	0.703928	0.920104	NPFFR2
ENSG00000056558	0.0537975	5.27886	0.140487	0.707797	0.921072	TRAF1
ENSG00000056586	-0.0835619	7.32095	0.365268	0.545595	0.866474	RC3H2
ENSG00000056736	0.19274	4.24227	1.66164	0.197381	0.60305	IL17RB
ENSG00000056972	0.0475377	4.33663	0.101946	0.749507	0.93482	TRAF3IP2
ENSG00000057019	0.146576	5.7442	1.07421	0.299998	0.702998	DCBLD2
ENSG00000057252	0.0386644	5.54222	0.0737124	0.786006	0.947756	SOAT1
ENSG00000057294	0.0453881	6.76179	0.10652	0.744141	0.932986	PKP2
ENSG00000057468	0.0347891	-0.923412	0.00799211	0.928765	1	MSH4
ENSG00000057593	0.0665016	5.93294	0.222953	0.636799	0.897806	F7
ENSG00000057608	0.124307	8.57499	0.818879	0.365508	0.754137	GDI2
ENSG00000057657	-0.180665	0.274781	0.385388	0.534734	0.863917	PRDM1
ENSG00000057663	0.0785335	5.48849	0.302647	0.582228	0.870603	ATG5
ENSG00000057704	-0.179556	3.00898	0.994604	0.31862	0.711861	TMCC3
ENSG00000057757	0.124139	5.26969	0.751217	0.386091	0.770623	PITHD1
ENSG00000057935	-0.117712	3.87572	0.595842	0.440169	0.805799	MTA3
ENSG00000058056	-0.124504	4.27607	0.696126	0.404088	0.783827	USP13
ENSG00000058063	-0.0850489	7.19894	0.377533	0.538927	0.864526	ATP11B
ENSG00000058085	0.118487	8.51972	0.740347	0.38955	0.773323	LAMC2
ENSG00000058091	-0.0748366	6.43751	0.286892	0.592219	0.874738	CDK14
ENSG00000058262	-0.0488708	8.83211	0.126892	0.721677	0.925806	SEC61A1
ENSG00000058272	0.00337083	6.23965	0.000580165	0.980784	1	PPP1R12A
ENSG00000058335	0.412698	-1.32115	0.769751	0.380294	0.766356	RASGRF1
ENSG00000058404	-0.361951	1.71568	3.11613	0.0775208	0.416654	CAMK2B
ENSG00000058453	0.171804	2.45407	0.950674	0.329548	0.72154	CROCC
ENSG00000058600	-0.0528365	5.41097	0.137654	0.710624	0.922448	POLR3E
ENSG00000058668	-0.431325	5.09225	8.81949	0.00298029	0.073301	ATP2B4
ENSG00000058673	-0.147165	7.20417	1.12985	0.287807	0.694575	ZC3H11A
ENSG00000058729	0.022803	4.86168	0.0246219	0.875313	0.981429	RIOK2
ENSG00000058799	0.21956	5.93147	2.42363	0.119517	0.485205	YIPF1
ENSG00000058804	0.0567704	5.25104	0.156716	0.692198	0.915762	NDC1
ENSG00000058866	-0.110897	1.50822	0.251148	0.616268	0.888851	DGKG
ENSG00000059122	0.0338744	4.39808	0.052455	0.818845	0.959276	FLYWCH1
ENSG00000059145	0.145347	3.04214	0.775815	0.378424	0.764583	UNKL
ENSG00000059377	0.0477181	1.59862	0.0499115	0.823217	0.961087	TBXAS1
ENSG00000059378	-0.091357	6.96616	0.433373	0.510338	0.849363	PARP12
ENSG00000059573	0.115833	6.43622	0.689107	0.406468	0.785073	ALDH18A1
ENSG00000059588	-0.127261	4.76728	0.764713	0.381858	0.767238	TARBP1
ENSG00000059691	0.0997041	5.23491	0.485914	0.485756	0.834012	GATB
ENSG00000059728	-0.246503	4.08589	2.66322	0.102693	0.448574	MXD1
ENSG00000059758	0.0592106	5.43783	0.172771	0.677661	0.910994	CDK17
ENSG00000059769	0.196968	4.07829	1.70202	0.192025	0.596425	DNAJC25
ENSG00000059804	0.221071	1.76786	0.934156	0.333785	0.72584	SLC2A3
ENSG00000059915	-0.0854575	-1.19291	0.0340514	0.853598	0.97282	PSD
ENSG00000060069	-0.166734	2.89012	0.974635	0.323527	0.716033	CTDP1
ENSG00000060138	0.20772	3.63675	1.75773	0.184908	0.58644	YBX3
ENSG00000060140	-0.92225	-1.20456	3.51416	0.0608465	0.36226	STYK1
ENSG00000060237	-0.718419	6.36972	25.2493	5.03777e-07	0.000301118	WNK1
ENSG00000060303	0.620249	-2.45203	0.422211	0.515836	0.852386	RPS17P5
ENSG00000060339	0.0210928	6.33075	0.0227544	0.880097	0.983404	CCAR1
ENSG00000060491	-0.09819	6.43197	0.495734	0.481381	0.832414	OGFR
ENSG00000060558	-0.66284	-0.265206	3.07252	0.079626	0.422131	GNA15
ENSG00000060566	-0.481445	4.01267	9.20091	0.00241894	0.0638313	CREB3L3
ENSG00000060642	0.171145	4.58522	1.35576	0.244274	0.650919	PIGV
ENSG00000060656	-0.182107	5.46501	1.62859	0.201898	0.610277	PTPRU
ENSG00000060688	0.109867	4.84705	0.571968	0.449478	0.81144	SNRNP40
ENSG00000060709	2.17337	-2.45448	3.73076	0.053419	0.339593	RIMBP2
ENSG00000060749	-0.38586	5.25425	7.1918	0.00732376	0.122066	QSER1
ENSG00000060762	0.109675	6.25792	0.608648	0.435297	0.803102	MPC1
ENSG00000060971	0.0983935	7.24619	0.506185	0.476795	0.829784	ACAA1
ENSG00000060982	-0.0825078	4.01867	0.258709	0.611008	0.88496	BCAT1
ENSG00000061273	-0.0445456	4.4722	0.0908489	0.763101	0.93906	HDAC7
ENSG00000061337	-0.215942	-1.76394	0.122942	0.725866	0.927262	LZTS1
ENSG00000061455	5.26029	-2.24719	18.9034	1.37508e-05	0.00278286	PRDM6
ENSG00000061656	0.862901	1.80837	18.0508	2.15094e-05	0.00373537	SPAG4
ENSG00000061676	-0.0222239	7.99869	0.0260681	0.871734	0.979594	NCKAP1
ENSG00000061794	0.109665	6.80314	0.623144	0.429881	0.79831	MRPS35
ENSG00000061918	-0.0337756	2.74803	0.0392969	0.842862	0.968617	GUCY1B1
ENSG00000061936	-0.143383	4.45188	0.946198	0.330689	0.722637	SFSWAP
ENSG00000061938	-0.126329	2.79475	0.562562	0.45323	0.813528	TNK2
ENSG00000061987	-0.127693	6.65035	0.840132	0.359359	0.748238	MON2
ENSG00000062038	0.0375543	-1.38821	0.0046816	0.94545	1	CDH3
ENSG00000062194	0.0131458	6.49966	0.00888798	0.92489	1	GPBP1
ENSG00000062282	0.0378152	6.20034	0.072889	0.787176	0.948345	DGAT2
ENSG00000062370	-0.0191047	2.9379	0.0130421	0.909078	0.996989	ZNF112
ENSG00000062485	-0.181321	5.36906	1.60779	0.204803	0.61482	CS
ENSG00000062524	0.702154	-1.53851	1.39117	0.238207	0.648651	LTK
ENSG00000062582	-0.500317	-0.797196	1.71128	0.190819	0.59393	MRPS24
ENSG00000062598	0.0401847	4.8674	0.0768017	0.781679	0.94673	ELMO2
ENSG00000062650	-0.0963302	7.74039	0.488816	0.484456	0.833823	WAPL
ENSG00000062716	0.156063	8.65306	1.29149	0.255773	0.661915	VMP1
ENSG00000062725	-0.0113329	5.83073	0.00644306	0.936024	1	APPBP2
ENSG00000062822	-0.059152	3.41072	0.138256	0.710021	0.922083	POLD1
ENSG00000063046	0.0758983	8.71355	0.305648	0.580363	0.870194	EIF4B
ENSG00000063127	-0.820662	-0.41411	5.32516	0.0210197	0.212934	SLC6A16
ENSG00000063169	0.262755	-0.564846	0.525837	0.468363	0.824044	BICRA
ENSG00000063176	0.00975484	3.58484	0.00393971	0.949952	1	SPHK2
ENSG00000063177	0.164205	7.38374	1.41085	0.234915	0.648651	RPL18
ENSG00000063180	-1.67476	-1.49468	7.50218	0.00616243	0.109261	CA11
ENSG00000063241	0.0783979	5.80711	0.3088	0.578418	0.869706	ISOC2
ENSG00000063244	-0.0120016	6.04866	0.0073138	0.931847	1	U2AF2
ENSG00000063245	-0.273352	4.52284	3.4358	0.0637977	0.371905	EPN1
ENSG00000063322	-0.0915028	4.9137	0.39741	0.52843	0.860582	MED29
ENSG00000063438	0.230024	-1.97129	0.141061	0.707229	0.921034	AHRR
ENSG00000063660	-0.0338543	5.46253	0.0566224	0.811916	0.956728	GPC1
ENSG00000063761	-0.250153	2.28308	1.85451	0.17326	0.571248	ADCK1
ENSG00000063854	0.0558469	5.57339	0.154399	0.694366	0.916477	HAGH
ENSG00000063978	-0.0285423	6.01942	0.0411329	0.839282	0.967883	RNF4
ENSG00000064012	0.00954463	5.74514	0.00456526	0.94613	1	CASP8
ENSG00000064042	-0.0622129	6.35397	0.197353	0.656866	0.904663	LIMCH1
ENSG00000064102	-0.13649	5.31918	0.91123	0.339788	0.730931	INTS13
ENSG00000064115	0.106995	8.10531	0.604703	0.436789	0.803833	TM7SF3
ENSG00000064199	0.299408	2.30594	2.66555	0.102542	0.448222	SPA17
ENSG00000064201	-2.55022	-2.6874	5.66134	0.0173428	0.197787	TSPAN32
ENSG00000064205	1.42027	-2.63731	2.0256	0.154668	0.551563	CCN5
ENSG00000064225	0.0909227	4.18469	0.368363	0.543898	0.866474	ST3GAL6
ENSG00000064270	-1.34346	-2.97244	1.11628	0.29072	0.696471	ATP2C2
ENSG00000064300	-0.156196	-1.16607	0.0940855	0.759046	0.937554	NGFR
ENSG00000064309	-0.366296	1.86432	3.63131	0.0567022	0.348151	CDON
ENSG00000064313	-0.0052589	6.0437	0.00139964	0.970157	1	TAF2
ENSG00000064393	-0.688103	5.47646	22.3533	2.26823e-06	0.000767078	HIPK2
ENSG00000064419	-0.0395417	6.45171	0.080331	0.776849	0.944851	TNPO3
ENSG00000064490	-0.0361756	3.63619	0.0541784	0.815946	0.958081	RFXANK
ENSG00000064545	-0.188187	3.60867	1.45554	0.227641	0.644577	TMEM161A
ENSG00000064547	0.662475	0.650275	6.0331	0.0140401	0.174835	LPAR2
ENSG00000064601	-0.161131	5.94039	1.30742	0.252863	0.658935	CTSA
ENSG00000064607	-0.0847064	5.95423	0.362086	0.54735	0.866474	SUGP2
ENSG00000064651	-0.0493582	6.02788	0.120845	0.728119	0.927665	SLC12A2
ENSG00000064652	0.0489222	4.466	0.108333	0.74205	0.932291	SNX24
ENSG00000064655	0.712674	-1.91079	1.40228	0.236342	0.648651	EYA2
ENSG00000064666	-0.170042	6.1758	1.46174	0.226654	0.642657	CNN2
ENSG00000064687	0.286513	1.72749	2.05809	0.1514	0.547705	ABCA7
ENSG00000064692	0.268337	-0.31937	0.687987	0.40685	0.785409	SNCAIP
ENSG00000064703	-0.0576105	5.18899	0.16092	0.688311	0.914546	DDX20
ENSG00000064726	0.17329	7.14787	1.55942	0.21175	0.622344	BTBD1
ENSG00000064763	0.173029	0.833422	0.508917	0.475608	0.829021	FAR2
ENSG00000064787	-0.12682	2.92065	0.545086	0.460333	0.818711	BCAS1
ENSG00000064886	-0.509804	-1.24255	1.17964	0.277429	0.683716	CHI3L2
ENSG00000064932	-0.138285	-1.51513	0.0659092	0.797389	0.952523	SBNO2
ENSG00000064933	-0.130923	4.23785	0.762135	0.382661	0.767759	PMS1
ENSG00000064961	0.253428	5.63435	3.19114	0.0740385	0.405882	HMG20B
ENSG00000064989	-0.0957824	4.37692	0.372482	0.541654	0.865706	CALCRL
ENSG00000064995	0.0907853	5.04331	0.396651	0.528824	0.860897	TAF11
ENSG00000064999	-0.310192	3.52013	3.87942	0.0488815	0.326325	ANKS1A
ENSG00000065000	-0.347642	5.72686	6.0181	0.0141599	0.175499	AP3D1
ENSG00000065029	0.00631781	4.17177	0.00177941	0.966353	1	ZNF76
ENSG00000065054	0.0545156	5.01009	0.143076	0.705242	0.920435	SLC9A3R2
ENSG00000065057	0.125244	3.52518	0.636542	0.424966	0.794766	NTHL1
ENSG00000065060	-0.33759	5.65758	5.6378	0.0175773	0.198843	UHRF1BP1
ENSG00000065135	0.148391	7.83059	1.15948	0.281574	0.688245	GNAI3
ENSG00000065150	0.0691242	7.68109	0.251465	0.616045	0.88876	IPO5
ENSG00000065154	0.0796484	3.90995	0.264123	0.607302	0.883135	OAT
ENSG00000065183	0.128777	6.187	0.847342	0.357305	0.746562	WDR3
ENSG00000065243	0.0800584	6.45526	0.32923	0.566113	0.867165	PKN2
ENSG00000065268	-0.0534663	4.76928	0.13523	0.71307	0.923503	WDR18
ENSG00000065308	-0.212925	6.03256	2.28802	0.130376	0.51028	TRAM2
ENSG00000065320	-0.00165228	3.5107	0.000111576	0.991572	1	NTN1
ENSG00000065325	0.50986	2.60064	7.7778	0.00528921	0.0993737	GLP2R
ENSG00000065328	0.133421	0.0235867	0.171357	0.678908	0.911292	MCM10
ENSG00000065357	0.548156	1.37105	6.10986	0.013443	0.171215	DGKA
ENSG00000065361	-0.129695	6.80296	0.871262	0.350606	0.740633	ERBB3
ENSG00000065413	0.232927	1.27868	1.12755	0.288298	0.695148	ANKRD44
ENSG00000065427	0.158409	7.57942	1.3172	0.251096	0.656995	KARS
ENSG00000065457	-0.0831429	4.68991	0.320965	0.571028	0.867251	ADAT1
ENSG00000065485	0.0306237	6.20448	0.0477333	0.827056	0.962769	PDIA5
ENSG00000065491	-0.203154	3.34223	1.60755	0.204836	0.61482	TBC1D22B
ENSG00000065518	0.13983	6.26457	0.993462	0.318898	0.712045	NDUFB4
ENSG00000065526	-0.775352	4.64512	27.3795	1.67193e-07	0.000134287	SPEN
ENSG00000065534	-0.203083	7.17801	2.13932	0.143565	0.536637	MYLK
ENSG00000065548	-0.080725	6.54334	0.331669	0.564678	0.867165	ZC3H15
ENSG00000065559	0.0809195	6.44026	0.336284	0.561982	0.867165	MAP2K4
ENSG00000065600	0.0571859	3.09032	0.121563	0.727345	0.927531	PACC1
ENSG00000065613	-0.0333763	7.05134	0.0578156	0.809983	0.956237	SLK
ENSG00000065615	0.112186	4.72309	0.588204	0.443115	0.806982	CYB5R4
ENSG00000065618	-0.712946	-2.41027	0.557558	0.455246	0.815425	COL17A1
ENSG00000065621	-0.147518	1.82206	0.581284	0.445809	0.808354	GSTO2
ENSG00000065665	-0.133392	2.1759	0.530038	0.466591	0.822849	SEC61A2
ENSG00000065675	-0.78254	-0.253735	5.29878	0.0213404	0.214589	PRKCQ
ENSG00000065717	0.581613	0.485311	4.50651	0.033766	0.275073	TLE2
ENSG00000065802	-0.0733426	5.26888	0.263193	0.607935	0.883418	ASB1
ENSG00000065809	0.0852673	8.66249	0.385368	0.534744	0.863917	FAM107B
ENSG00000065833	-0.0591709	6.35078	0.177704	0.673354	0.910546	ME1
ENSG00000065882	-0.081185	6.60446	0.339882	0.559897	0.867165	TBC1D1
ENSG00000065883	-0.188078	5.94698	1.78457	0.181589	0.581733	CDK13
ENSG00000065911	0.107005	2.67991	0.326999	0.567432	0.867165	MTHFD2
ENSG00000065970	-0.687879	2.61986	15.682	7.49332e-05	0.00758241	FOXJ2
ENSG00000065978	0.182678	7.50327	1.75063	0.185797	0.587363	YBX1
ENSG00000065989	-0.289414	0.132513	1.0412	0.307543	0.706078	PDE4A
ENSG00000066027	-0.0186305	6.44497	0.0177781	0.893929	0.989425	PPP2R5A
ENSG00000066044	0.00766019	5.52674	0.00288344	0.957176	1	ELAVL1
ENSG00000066056	-0.183229	3.32436	1.11755	0.290446	0.696202	TIE1
ENSG00000066084	-0.229034	7.19525	2.73319	0.0982825	0.443844	DIP2B
ENSG00000066117	-0.0575872	4.91868	0.157424	0.691539	0.915427	SMARCD1
ENSG00000066135	-0.251664	6.28061	3.23283	0.0721758	0.401095	KDM4A
ENSG00000066136	-0.276773	4.28349	3.46123	0.0628235	0.368903	NFYC
ENSG00000066185	-0.0153217	1.64229	0.00560169	0.940338	1	ZMYND12
ENSG00000066248	-0.144771	4.76147	0.988274	0.320165	0.71328	NGEF
ENSG00000066279	-0.266507	3.82903	2.71942	0.0991343	0.443972	ASPM
ENSG00000066294	-0.589904	3.32285	10.7276	0.00105547	0.0389141	CD84
ENSG00000066322	0.169359	6.46681	1.46912	0.225484	0.640942	ELOVL1
ENSG00000066336	-0.866726	-0.328787	5.31794	0.0211069	0.213243	SPI1
ENSG00000066379	-0.302226	-1.32906	0.378807	0.538242	0.864157	ZNRD1
ENSG00000066382	0.731008	-1.51846	2.10167	0.147138	0.541255	MPPED2
ENSG00000066422	-0.0684389	5.72902	0.234055	0.628533	0.894296	ZBTB11
ENSG00000066427	-0.0566132	4.44364	0.145708	0.702671	0.919934	ATXN3
ENSG00000066455	0.0275065	6.54913	0.0388183	0.843809	0.968617	GOLGA5
ENSG00000066468	-0.128037	5.97036	0.826768	0.363209	0.751767	FGFR2
ENSG00000066557	-0.0326935	5.29371	0.0514708	0.820523	0.959773	LRRC40
ENSG00000066583	0.111828	6.21683	0.636742	0.424893	0.794746	ISOC1
ENSG00000066629	0.19576	2.65552	1.27053	0.259667	0.665778	EML1
ENSG00000066651	-0.0377585	5.70328	0.0712375	0.789543	0.949229	TRMT11
ENSG00000066654	0.0169993	6.61524	0.0149172	0.902791	0.994425	THUMPD1
ENSG00000066697	0.0992945	5.76121	0.493552	0.482347	0.832414	MSANTD3
ENSG00000066735	0.00275667	0.658301	9.10091e-05	0.992388	1	KIF26A
ENSG00000066739	-0.220894	6.4839	2.50224	0.113684	0.473031	ATG2B
ENSG00000066777	-0.171494	7.07184	1.53108	0.215951	0.628072	ARFGEF1
ENSG00000066813	0.080106	8.11931	0.338992	0.560411	0.867165	ACSM2B
ENSG00000066827	-0.227098	4.02743	2.25078	0.133547	0.516931	ZFAT
ENSG00000066855	-0.0127485	5.47477	0.00801889	0.928646	1	MTFR1
ENSG00000066923	-0.232711	-1.68558	0.168196	0.68172	0.912115	STAG3
ENSG00000066926	0.0512688	6.21864	0.133949	0.714372	0.923815	FECH
ENSG00000066933	-0.183021	5.32807	1.62899	0.201843	0.610277	MYO9A
ENSG00000067057	0.0709798	5.75098	0.248009	0.618481	0.889897	PFKP
ENSG00000067064	0.120804	8.4078	0.77108	0.379883	0.766085	IDI1
ENSG00000067066	0.00253141	6.55202	0.000330121	0.985504	1	SP100
ENSG00000067082	-0.103695	7.90204	0.565551	0.452032	0.813123	KLF6
ENSG00000067113	0.0985267	5.94259	0.487073	0.485236	0.834012	PLPP1
ENSG00000067141	-0.281283	4.29767	3.52034	0.0606201	0.361499	NEO1
ENSG00000067167	0.258359	10.1924	3.52977	0.0602762	0.360116	TRAM1
ENSG00000067182	-0.14368	5.5553	1.02389	0.311598	0.707795	TNFRSF1A
ENSG00000067191	-0.0289138	-0.958621	0.00492844	0.944032	1	CACNB1
ENSG00000067208	-0.175645	5.61321	1.53625	0.215176	0.626899	EVI5
ENSG00000067221	0.0108312	4.76361	0.0055437	0.940647	1	STOML1
ENSG00000067225	0.127689	7.12809	0.850072	0.356532	0.745917	PKM
ENSG00000067248	0.0313011	6.2685	0.0500041	0.823056	0.960965	DHX29
ENSG00000067334	-0.0534751	6.51205	0.146544	0.70186	0.919433	DNTTIP2
ENSG00000067365	0.057439	3.70739	0.137463	0.710817	0.922558	METTL22
ENSG00000067369	0.0279922	5.52609	0.0389554	0.843537	0.968617	TP53BP1
ENSG00000067533	0.0360386	4.85189	0.0615809	0.804014	0.954188	RRP15
ENSG00000067560	0.0799649	8.84837	0.33966	0.560026	0.867165	RHOA
ENSG00000067596	-0.0224042	6.38142	0.0257277	0.872567	0.979775	DHX8
ENSG00000067601	0.411773	-0.537339	1.28273	0.257392	0.663341	PMS2P4
ENSG00000067606	0.0374745	4.06847	0.0615197	0.80411	0.954188	PRKCZ
ENSG00000067704	-0.0200357	7.51718	0.0210691	0.884591	0.985033	IARS2
ENSG00000067715	0.247259	-2.17037	0.0883392	0.766299	0.940087	SYT1
ENSG00000067798	-0.0588426	0.606816	0.0418451	0.837915	0.967416	NAV3
ENSG00000067836	0.0331646	3.80273	0.0464118	0.829429	0.963388	ROGDI
ENSG00000067900	-0.219122	6.66558	2.46291	0.116563	0.479498	ROCK1
ENSG00000067955	0.0945499	5.56041	0.442554	0.505892	0.846182	CBFB
ENSG00000068001	0.0914829	5.44244	0.412798	0.520553	0.855541	HYAL2
ENSG00000068024	-0.327292	2.73647	3.73504	0.0532823	0.338975	HDAC4
ENSG00000068028	0.14672	5.13827	1.04418	0.306851	0.705559	RASSF1
ENSG00000068078	0.0298708	4.96295	0.0426342	0.836416	0.966854	FGFR3
ENSG00000068079	0.0570691	4.6806	0.151259	0.697335	0.917629	IFI35
ENSG00000068097	-0.0343994	3.94543	0.0513765	0.820685	0.959919	HEATR6
ENSG00000068120	-0.142397	4.75495	0.957855	0.327728	0.720327	COASY
ENSG00000068137	-0.10464	4.06994	0.477769	0.489434	0.83604	PLEKHH3
ENSG00000068305	-0.362962	6.28937	6.70875	0.00959408	0.13852	MEF2A
ENSG00000068383	-0.070515	5.0141	0.238725	0.625128	0.892366	INPP5A
ENSG00000068489	0.964144	-0.398574	6.82758	0.00897608	0.133974	PRR11
ENSG00000068615	-0.0553389	0.270325	0.0406251	0.840263	0.96799	REEP1
ENSG00000068650	-0.628264	4.61323	17.4241	2.99011e-05	0.00434191	ATP11A
ENSG00000068654	-0.290332	5.1854	4.05705	0.0439872	0.311232	POLR1A
ENSG00000068697	0.0979336	7.86787	0.504971	0.477324	0.829937	LAPTM4A
ENSG00000068724	-0.0181766	3.94508	0.0140584	0.905618	0.995517	TTC7A
ENSG00000068745	-0.00231138	5.85441	0.000268186	0.986934	1	IP6K2
ENSG00000068784	-0.00666499	4.66003	0.00206582	0.963748	1	SRBD1
ENSG00000068796	-0.114258	4.17524	0.574469	0.448489	0.811079	KIF2A
ENSG00000068831	1.31322	-0.793731	10.6842	0.00108054	0.0391609	RASGRP2
ENSG00000068878	-0.16654	7.28589	1.44429	0.229447	0.646203	PSME4
ENSG00000068885	0.0615389	5.00546	0.175371	0.675382	0.910795	IFT80
ENSG00000068912	0.0390507	6.05251	0.0771764	0.781161	0.946707	ERLEC1
ENSG00000068971	0.029756	4.16003	0.039139	0.843174	0.968617	PPP2R5B
ENSG00000068976	-1.33893	-2.7416	1.11018	0.292042	0.697526	PYGM
ENSG00000069020	-0.495098	5.57925	11.9947	0.00053352	0.0255831	MAST4
ENSG00000069122	-0.0204002	4.62922	0.0177898	0.893894	0.989425	ADGRF5
ENSG00000069188	0.213586	-2.54107	0.0666193	0.796324	0.952128	SDK2
ENSG00000069248	0.0156985	6.06737	0.0124808	0.911047	0.997514	NUP133
ENSG00000069275	0.0254584	8.12571	0.0342702	0.853133	0.972811	NUCKS1
ENSG00000069329	0.146597	7.49455	1.12733	0.288346	0.695148	VPS35
ENSG00000069345	0.113167	6.87558	0.664651	0.414923	0.789742	DNAJA2
ENSG00000069399	-0.218666	2.6773	1.63578	0.200906	0.609381	BCL3
ENSG00000069424	-0.21905	1.5232	0.8697	0.351038	0.741119	KCNAB2
ENSG00000069431	0.0579176	6.26865	0.168214	0.681704	0.912115	ABCC9
ENSG00000069482	-0.275494	-1.03697	0.401799	0.526162	0.859007	GAL
ENSG00000069493	-0.799914	0.647407	7.48882	0.00620833	0.109261	CLEC2D
ENSG00000069667	-0.141672	6.65737	1.02637	0.311014	0.707595	RORA
ENSG00000069702	-0.147896	4.87949	0.966056	0.325666	0.718108	TGFBR3
ENSG00000069812	0.296023	3.37922	3.00304	0.0831083	0.429357	HES2
ENSG00000069849	0.0782399	4.96264	0.292828	0.588414	0.872689	ATP1B3
ENSG00000069869	-0.110143	7.13049	0.631827	0.426686	0.796129	NEDD4
ENSG00000069943	0.213665	4.38125	2.06104	0.151107	0.547392	PIGB
ENSG00000069956	0.037783	7.6012	0.0749179	0.784307	0.947319	MAPK6
ENSG00000069966	-0.0828061	5.14964	0.330463	0.565387	0.867165	GNB5
ENSG00000069974	-0.0365332	4.59377	0.0618364	0.803617	0.954188	RAB27A
ENSG00000069998	0.100769	5.36935	0.499209	0.479848	0.831348	HDHD5
ENSG00000070010	-0.0147523	5.62705	0.0108277	0.917125	1	UFD1
ENSG00000070018	0.0141862	-2.971	4.77008e-05	0.994489	1	LRP6
ENSG00000070019	1.2701	-1.54462	6.28094	0.0122044	0.161273	GUCY2C
ENSG00000070061	-0.101895	6.5754	0.53469	0.464642	0.82241	ELP1
ENSG00000070081	0.0981437	5.98527	0.481527	0.487732	0.835322	NUCB2
ENSG00000070087	-0.0819512	4.01159	0.291424	0.58931	0.873184	PFN2
ENSG00000070159	-0.200507	6.76385	2.08255	0.148991	0.544023	PTPN3
ENSG00000070182	-0.242168	1.6838	1.19419	0.274487	0.680493	SPTB
ENSG00000070190	-1.75407	-1.07572	11.9825	0.000537013	0.0257026	DAPP1
ENSG00000070214	-0.0221409	6.87918	0.0254319	0.873296	0.980267	SLC44A1
ENSG00000070269	-0.0672913	4.55415	0.209673	0.647024	0.90104	TMEM260
ENSG00000070366	-0.0868924	3.39674	0.297345	0.585552	0.871254	SMG6
ENSG00000070367	-0.0818916	7.0304	0.346959	0.555839	0.867165	EXOC5
ENSG00000070371	-0.0715404	4.41979	0.234185	0.628438	0.894259	CLTCL1
ENSG00000070388	-0.0165681	-3.10342	0.000120588	0.991238	1	FGF22
ENSG00000070404	0.135467	8.77475	0.972028	0.324175	0.716812	FSTL3
ENSG00000070413	-0.134975	6.61743	0.940658	0.332109	0.724053	DGCR2
ENSG00000070423	-0.0140022	4.15764	0.00869432	0.92571	1	RNF126
ENSG00000070444	-0.834063	0.963122	12.6859	0.000368418	0.0199269	MNT
ENSG00000070476	-0.328615	4.1069	4.67788	0.0305534	0.259054	ZXDC
ENSG00000070495	0.0686562	4.5396	0.216873	0.641433	0.899388	JMJD6
ENSG00000070501	-0.0617206	4.04682	0.166787	0.682983	0.912626	POLB
ENSG00000070540	0.181983	5.52216	1.63486	0.201033	0.609381	WIPI1
ENSG00000070601	0.0545521	-1.16008	0.0167847	0.896918	0.991125	FRMPD1
ENSG00000070610	0.0602405	5.89917	0.182602	0.669146	0.908873	GBA2
ENSG00000070614	-0.337779	6.31345	5.78749	0.0161406	0.190646	NDST1
ENSG00000070669	-0.047981	4.57154	0.105529	0.745292	0.933381	ASNS
ENSG00000070718	0.0123673	3.55549	0.00627083	0.936883	1	AP3M2
ENSG00000070729	-0.274847	0.135863	0.829696	0.362361	0.750975	CNGB1
ENSG00000070731	0.0166108	1.0494	0.00515868	0.942742	1	ST6GALNAC2
ENSG00000070756	-0.356078	6.44842	6.45446	0.0110674	0.152441	PABPC1
ENSG00000070759	-0.0612137	3.05352	0.139184	0.709093	0.921655	TESK2
ENSG00000070761	0.112865	4.31135	0.57262	0.449219	0.811408	CFAP20
ENSG00000070770	-0.206221	5.71211	2.09146	0.148124	0.543017	CSNK2A2
ENSG00000070778	-0.401165	5.14458	7.70311	0.00551257	0.102152	PTPN21
ENSG00000070785	0.208686	4.83974	2.06623	0.150593	0.546685	EIF2B3
ENSG00000070814	-0.083392	2.97417	0.252205	0.615527	0.88845	TCOF1
ENSG00000070831	0.198008	8.96251	2.07996	0.149244	0.544558	CDC42
ENSG00000070882	-0.0126977	3.57417	0.00657329	0.935382	1	OSBPL3
ENSG00000070950	-0.0525307	3.98116	0.118582	0.730578	0.928021	RAD18
ENSG00000070961	-0.134063	5.66069	0.894757	0.344192	0.735362	ATP2B1
ENSG00000071051	-0.087181	4.85818	0.356829	0.550273	0.866647	NCK2
ENSG00000071054	-0.180972	8.04267	1.72483	0.189073	0.591042	MAP4K4
ENSG00000071073	-0.0237503	4.95854	0.026822	0.869909	0.978821	MGAT4A
ENSG00000071082	0.18742	7.21767	1.83013	0.176112	0.575187	RPL31
ENSG00000071127	0.0833481	9.24619	0.369913	0.543052	0.866461	WDR1
ENSG00000071189	0.0160145	6.24034	0.0130736	0.908968	0.996989	SNX13
ENSG00000071205	-0.292636	2.76519	2.83808	0.0920539	0.4429	ARHGAP10
ENSG00000071242	-0.0349487	4.2551	0.0546666	0.815133	0.957652	RPS6KA2
ENSG00000071243	0.0494761	3.78851	0.102651	0.748671	0.934458	ING3
ENSG00000071246	-0.161302	3.7479	0.977344	0.322856	0.715718	VASH1
ENSG00000071282	0.260681	5.43643	3.26657	0.0707053	0.396783	LMCD1
ENSG00000071462	0.0484838	4.10778	0.103303	0.747902	0.934299	BUD23
ENSG00000071537	-0.035426	8.9495	0.0667342	0.796153	0.952064	SEL1L
ENSG00000071539	-0.141914	1.33045	0.442361	0.505985	0.846228	TRIP13
ENSG00000071564	-0.0537971	4.27281	0.130432	0.717985	0.924788	TCF3
ENSG00000071575	-0.0242575	3.08049	0.0214571	0.88354	0.984683	TRIB2
ENSG00000071626	-0.0247947	5.69645	0.0307963	0.860696	0.975334	DAZAP1
ENSG00000071655	0.0284276	6.19072	0.0411812	0.839189	0.967863	MBD3
ENSG00000071794	0.050941	5.59584	0.129013	0.719457	0.925201	HLTF
ENSG00000071894	-0.0616465	4.74187	0.179108	0.672141	0.910188	CPSF1
ENSG00000071967	-0.168371	2.82297	0.956043	0.328186	0.720537	CYBRD1
ENSG00000071991	-2.66049	-2.85088	2.78585	0.0951002	0.443203	CDH19
ENSG00000071994	0.115637	6.2318	0.682379	0.408769	0.786803	PDCD2
ENSG00000072042	0.104333	7.84786	0.572768	0.449161	0.811408	RDH11
ENSG00000072062	-0.422283	2.46073	5.66911	0.0172662	0.197724	PRKACA
ENSG00000072071	-0.151829	-1.05348	0.139151	0.709127	0.921655	ADGRL1
ENSG00000072080	0.3491	3.5258	4.84892	0.0276635	0.245853	SPP2
ENSG00000072110	-0.158703	7.64907	1.31844	0.250873	0.656841	ACTN1
ENSG00000072121	-0.196528	5.53666	1.90818	0.167166	0.564588	ZFYVE26
ENSG00000072134	0.0105252	4.04444	0.00484829	0.944488	1	EPN2
ENSG00000072135	0.105332	3.7966	0.466958	0.49439	0.839232	PTPN18
ENSG00000072163	-0.130107	3.02293	0.621162	0.430616	0.798777	LIMS2
ENSG00000072195	-0.56382	-1.2878	1.37643	0.24071	0.649785	SPEG
ENSG00000072201	0.153567	3.43606	0.945117	0.330965	0.722868	LNX1
ENSG00000072210	0.045955	9.09226	0.112129	0.737734	0.930096	ALDH3A2
ENSG00000072274	-0.00860062	9.48125	0.00393713	0.949968	1	TFRC
ENSG00000072310	-0.184677	6.02054	1.71637	0.19016	0.593144	SREBF1
ENSG00000072364	-0.28254	7.46876	4.16677	0.0412242	0.304541	AFF4
ENSG00000072401	0.291958	4.07455	3.59865	0.0578264	0.352694	UBE2D1
ENSG00000072415	-0.146166	6.28428	1.09191	0.296049	0.701316	MPP5
ENSG00000072422	0.163777	4.23291	1.19304	0.274718	0.680821	RHOBTB1
ENSG00000072518	-0.291807	3.21673	3.28781	0.0697962	0.3934	MARK2
ENSG00000072571	-0.563507	0.982457	4.5134	0.0336304	0.274315	HMMR
ENSG00000072609	-0.0179166	5.27334	0.0157066	0.900265	0.993202	CHFR
ENSG00000072657	-0.197431	1.68821	0.814541	0.366781	0.754765	TRHDE
ENSG00000072682	0.00215752	6.27439	0.000238038	0.98769	1	P4HA2
ENSG00000072694	0.0218602	-2.1349	0.000578249	0.980815	1	FCGR2B
ENSG00000072736	-0.0267436	5.2143	0.0346342	0.852364	0.972498	NFATC3
ENSG00000072756	-0.0610002	4.64046	0.173062	0.677404	0.910885	TRNT1
ENSG00000072778	0.0367019	8.36201	0.0712624	0.789508	0.949229	ACADVL
ENSG00000072786	-0.10537	4.41734	0.507106	0.476394	0.8296	STK10
ENSG00000072803	-0.00898681	7.59006	0.00424359	0.94806	1	FBXW11
ENSG00000072818	0.132559	0.608453	0.206028	0.649899	0.901868	ACAP1
ENSG00000072832	0.87035	-2.00098	1.32901	0.248981	0.655158	CRMP1
ENSG00000072840	-0.276244	2.25869	2.189	0.138999	0.528551	EVC
ENSG00000072849	0.0972278	5.80504	0.473448	0.491405	0.837666	DERL2
ENSG00000072858	-1.35742	-2.00258	4.43342	0.0352419	0.283235	SIDT1
ENSG00000072952	1.50504	-1.90824	5.58155	0.0181506	0.201602	MRVI1
ENSG00000072954	-0.0286161	3.80292	0.0339196	0.853878	0.97282	TMEM38A
ENSG00000072958	0.0324388	5.27611	0.0511398	0.821092	0.960219	AP1M1
ENSG00000073008	0.0298899	8.23463	0.0472269	0.827961	0.962893	PVR
ENSG00000073050	0.131592	2.41153	0.53684	0.463745	0.821559	XRCC1
ENSG00000073060	-0.208131	6.5203	2.21078	0.137049	0.524372	SCARB1
ENSG00000073111	0.0166682	2.8574	0.00957727	0.922041	1	MCM2
ENSG00000073146	1.26333	-1.85061	3.20375	0.0734697	0.404611	MOV10L1
ENSG00000073150	0.106645	1.0359	0.223007	0.636759	0.897798	PANX2
ENSG00000073169	0.0672665	5.21724	0.220612	0.638574	0.898152	SELENOO
ENSG00000073282	-0.295872	-1.4743	0.317892	0.572877	0.86731	TP63
ENSG00000073331	-0.168674	4.36004	1.29581	0.25498	0.660903	ALPK1
ENSG00000073350	-0.0240317	5.73638	0.0289426	0.864912	0.977197	LLGL2
ENSG00000073417	-0.0960337	6.14618	0.469737	0.493108	0.838699	PDE8A
ENSG00000073536	0.121546	3.96291	0.643263	0.422532	0.793099	NLE1
ENSG00000073578	-0.0790554	7.44196	0.327631	0.567057	0.867165	SDHA
ENSG00000073584	0.0733841	5.84399	0.270656	0.602892	0.881129	SMARCE1
ENSG00000073605	-0.277524	4.06423	3.30276	0.0691637	0.391472	GSDMB
ENSG00000073614	-0.166394	7.12256	1.44307	0.229643	0.6464	KDM5A
ENSG00000073670	0.217248	-2.00664	0.142957	0.705359	0.920467	ADAM11
ENSG00000073711	-0.0440606	4.34136	0.0871017	0.767895	0.940905	PPP2R3A
ENSG00000073712	0.165111	7.92465	1.43657	0.230695	0.647871	FERMT2
ENSG00000073734	-0.0820059	5.43626	0.267668	0.604901	0.881969	ABCB11
ENSG00000073737	-0.622722	0.664503	5.69559	0.0170076	0.196375	DHRS9
ENSG00000073754	-0.19168	2.00917	0.853123	0.355671	0.745328	CD5L
ENSG00000073756	-1.25867	-1.0243	5.17058	0.0229725	0.224587	PTGS2
ENSG00000073792	0.37321	0.412775	1.75307	0.185491	0.587294	IGF2BP2
ENSG00000073803	-0.145438	5.58604	1.04183	0.307397	0.706051	MAP3K13
ENSG00000073849	-0.0762416	8.90609	0.308936	0.578334	0.869706	ST6GAL1
ENSG00000073861	0.0485868	-1.39907	0.00864808	0.925907	1	TBX21
ENSG00000073910	0.0576204	6.57163	0.170333	0.679816	0.911555	FRY
ENSG00000073921	-0.0539716	8.07743	0.153859	0.694875	0.916602	PICALM
ENSG00000073969	-0.0554198	-1.34574	0.0127198	0.910204	0.997257	NSF
ENSG00000074047	0.482835	-2.91017	0.179913	0.671449	0.910042	GLI2
ENSG00000074054	-0.205406	5.88978	2.12081	0.14531	0.538536	CLASP1
ENSG00000074071	0.0796833	5.78994	0.318474	0.572527	0.867301	MRPS34
ENSG00000074181	1.54799	-0.842893	12.1345	0.000494987	0.0242327	NOTCH3
ENSG00000074201	0.0564493	6.60288	0.163894	0.685596	0.913489	CLNS1A
ENSG00000074211	-1.64104	-1.0675	8.54621	0.00346242	0.0802491	PPP2R2C
ENSG00000074219	0.168287	4.78804	1.32591	0.249533	0.65554	TEAD2
ENSG00000074266	-0.106458	3.93993	0.48936	0.484213	0.833628	EED
ENSG00000074276	-0.503136	4.72968	10.4063	0.00125587	0.0420839	CDHR2
ENSG00000074319	0.0993883	5.73154	0.493445	0.482395	0.832414	TSG101
ENSG00000074356	-0.183104	4.97104	1.60515	0.205174	0.61516	NCBP3
ENSG00000074370	0.464114	-0.438641	1.75048	0.185816	0.587363	ATP2A3
ENSG00000074410	0.0146387	2.75152	0.00699537	0.933344	1	CA12
ENSG00000074416	-0.176127	8.0102	1.62871	0.201882	0.610277	MGLL
ENSG00000074527	-0.0556597	7.26875	0.161496	0.687783	0.914251	NTN4
ENSG00000074582	0.159945	4.40488	1.16674	0.280073	0.686523	BCS1L
ENSG00000074590	-0.235432	5.10636	2.69479	0.100677	0.446291	NUAK1
ENSG00000074603	0.00527915	5.94798	0.00140552	0.970094	1	DPP8
ENSG00000074621	-0.463461	2.06491	6.13911	0.0132224	0.169298	SLC24A1
ENSG00000074657	-0.200094	3.24624	1.4875	0.222605	0.636913	ZNF532
ENSG00000074695	0.00898256	8.06631	0.00425382	0.947998	1	LMAN1
ENSG00000074696	0.116484	7.80575	0.714472	0.397963	0.779607	HACD3
ENSG00000074706	0.573194	-0.18749	2.62438	0.105233	0.454293	IPCEF1
ENSG00000074755	-0.443032	5.65414	9.72523	0.00181755	0.0540054	ZZEF1
ENSG00000074800	0.155262	10.9408	1.28811	0.256397	0.662236	ENO1
ENSG00000074842	0.131411	6.59752	0.890062	0.345461	0.736054	MYDGF
ENSG00000074855	0.0937167	1.879	0.228383	0.632725	0.895847	ANO8
ENSG00000074935	0.0192252	4.45015	0.0161828	0.898773	0.992294	TUBE1
ENSG00000074964	-0.0680823	6.54939	0.236859	0.626484	0.893254	ARHGEF10L
ENSG00000074966	0.354628	0.309354	1.64703	0.199364	0.60654	TXK
ENSG00000075089	0.0107878	4.29521	0.00524809	0.942249	1	ACTR6
ENSG00000075131	0.241708	1.84466	1.52083	0.217495	0.631002	TIPIN
ENSG00000075142	0.350921	4.6326	5.61924	0.0177644	0.200166	SRI
ENSG00000075151	-0.3615	5.81384	6.52804	0.0106187	0.14865	EIF4G3
ENSG00000075188	0.143148	3.80847	0.867864	0.351547	0.741612	NUP37
ENSG00000075213	-0.368188	-1.93736	0.367179	0.544546	0.866474	SEMA3A
ENSG00000075218	0.0622104	-0.0353681	0.0374281	0.846596	0.969879	GTSE1
ENSG00000075223	-0.400566	1.13588	2.6895	0.101011	0.446789	SEMA3C
ENSG00000075234	-0.0415201	6.87845	0.0895858	0.764704	0.939399	TTC38
ENSG00000075239	0.143766	8.669	1.09633	0.295073	0.700662	ACAT1
ENSG00000075240	-0.0518302	4.56246	0.124875	0.723806	0.926656	GRAMD4
ENSG00000075275	-0.18009	3.70367	1.29144	0.255783	0.661915	CELSR1
ENSG00000075292	-0.202629	7.81491	2.15753	0.141872	0.533964	ZNF638
ENSG00000075303	0.128602	3.20594	0.612934	0.433685	0.801495	SLC25A40
ENSG00000075336	0.252561	4.288	2.86033	0.090789	0.4429	TIMM21
ENSG00000075340	-2.12018	-2.32279	5.60678	0.0178911	0.200592	ADD2
ENSG00000075391	-0.310813	5.92754	4.77555	0.0288667	0.251247	RASAL2
ENSG00000075399	0.0523512	3.25096	0.106458	0.744213	0.932986	VPS9D1
ENSG00000075407	-0.325553	4.80385	4.97441	0.0257249	0.23639	ZNF37A
ENSG00000075413	-0.0274071	6.13746	0.0382146	0.845013	0.968981	MARK3
ENSG00000075415	0.0837768	9.75694	0.374198	0.540725	0.865273	SLC25A3
ENSG00000075420	-0.262693	7.85287	3.62002	0.057088	0.349435	FNDC3B
ENSG00000075426	-0.189793	5.48688	1.77292	0.183021	0.583915	FOSL2
ENSG00000075461	0.119269	-2.06699	0.0330029	0.855844	0.97341	CACNG4
ENSG00000075539	-0.18425	6.63313	1.74923	0.185974	0.587788	FRYL
ENSG00000075568	-0.517021	4.80658	12.3638	0.000437739	0.0223402	TMEM131
ENSG00000075618	-0.247257	3.73578	2.45261	0.11733	0.480881	FSCN1
ENSG00000075624	-0.1783	11.104	1.69249	0.193273	0.598423	ACTB
ENSG00000075643	-0.10613	6.54108	0.580006	0.44631	0.808732	MOCOS
ENSG00000075651	-0.203313	5.64573	2.05594	0.151613	0.547773	PLD1
ENSG00000075702	-0.113405	-0.336448	0.112079	0.73779	0.930096	WDR62
ENSG00000075711	-0.0681913	6.81435	0.24103	0.623463	0.891466	DLG1
ENSG00000075785	-0.000450589	6.45633	1.03533e-05	0.997433	1	RAB7A
ENSG00000075790	0.0946702	6.00208	0.450335	0.502176	0.84337	BCAP29
ENSG00000075826	-0.294522	1.26945	1.7389	0.187278	0.588898	SEC31B
ENSG00000075856	-0.121994	5.37786	0.733502	0.39175	0.77536	SART3
ENSG00000075884	0.0106145	0.0997091	0.00102617	0.974445	1	ARHGAP15
ENSG00000075886	-0.557548	-2.172	0.415479	0.519201	0.854487	TUBA3D
ENSG00000075914	-0.105441	4.68524	0.52256	0.469752	0.824875	EXOSC7
ENSG00000075945	0.108235	5.63473	0.58404	0.444733	0.807842	KIFAP3
ENSG00000075975	0.109973	5.20375	0.588291	0.443081	0.806982	MKRN2
ENSG00000076003	-0.0997433	3.68653	0.415041	0.519422	0.854753	MCM6
ENSG00000076043	0.0369014	5.60323	0.0677015	0.794713	0.951637	REXO2
ENSG00000076053	0.170267	5.05997	1.39	0.238405	0.648651	RBM7
ENSG00000076067	0.0648292	3.45636	0.158098	0.690914	0.915165	RBMS2
ENSG00000076108	-0.296443	4.13891	3.85989	0.0494536	0.327622	BAZ2A
ENSG00000076201	-0.443754	1.97379	5.47393	0.0193022	0.20589	PTPN23
ENSG00000076242	0.175704	5.67941	1.53694	0.215074	0.626808	MLH1
ENSG00000076248	0.0887854	5.08057	0.38045	0.537362	0.864033	UNG
ENSG00000076258	0.0839333	4.52933	0.319275	0.572044	0.867275	FMO4
ENSG00000076321	0.0111916	4.98421	0.00599055	0.938306	1	KLHL20
ENSG00000076344	-1.81232	-2.32667	3.73936	0.0531447	0.338519	RGS11
ENSG00000076351	-0.274509	6.01261	3.79679	0.0513509	0.333734	SLC46A1
ENSG00000076356	-0.338157	3.59621	4.66431	0.0307958	0.260367	PLXNA2
ENSG00000076382	-0.365263	3.03327	4.12785	0.0421828	0.307362	SPAG5
ENSG00000076513	0.0766688	6.86957	0.304603	0.581011	0.870194	ANKRD13A
ENSG00000076554	0.0454078	5.05036	0.098963	0.753078	0.935912	TPD52
ENSG00000076555	-0.290568	5.53758	4.16788	0.0411974	0.304541	ACACB
ENSG00000076604	-0.0148826	6.10903	0.011256	0.915508	0.999666	TRAF4
ENSG00000076641	-0.139229	5.30682	0.940793	0.332074	0.724038	PAG1
ENSG00000076650	-0.0202893	3.27154	0.0158706	0.899749	0.992827	GPATCH1
ENSG00000076662	0.375911	3.9422	6.03829	0.0139989	0.174829	ICAM3
ENSG00000076685	0.0649523	5.5249	0.208676	0.647807	0.901366	NT5C2
ENSG00000076706	-0.0113527	8.12041	0.00679966	0.934281	1	MCAM
ENSG00000076826	0.0290284	3.44266	0.0337575	0.854224	0.97282	CAMSAP3
ENSG00000076864	-0.152555	4.33341	1.04938	0.30565	0.705073	RAP1GAP
ENSG00000076924	0.0682762	3.96748	0.201962	0.653142	0.903098	XAB2
ENSG00000076928	-0.0887585	3.9417	0.34146	0.558987	0.867165	ARHGEF1
ENSG00000076944	-0.0461815	2.94	0.0764322	0.782192	0.946868	STXBP2
ENSG00000076984	0.0509009	3.65333	0.106831	0.743781	0.932986	MAP2K7
ENSG00000077044	-0.00337362	4.7506	0.000525149	0.981717	1	DGKD
ENSG00000077063	0.439095	-0.546985	1.47	0.225346	0.640719	CTTNBP2
ENSG00000077092	0.164245	5.20589	1.1615	0.281154	0.688014	RARB
ENSG00000077097	-0.206714	7.2892	2.23075	0.135288	0.520302	TOP2B
ENSG00000077147	0.0221911	8.3153	0.0260792	0.871707	0.979594	TM9SF3
ENSG00000077150	-0.315066	4.6278	4.58559	0.0322418	0.266659	NFKB2
ENSG00000077152	0.0743504	1.72225	0.133315	0.715019	0.923933	UBE2T
ENSG00000077157	-0.308145	5.4139	4.6003	0.0319663	0.265325	PPP1R12B
ENSG00000077232	0.165769	7.24498	1.43567	0.230841	0.648038	DNAJC10
ENSG00000077235	-0.347325	5.71254	6.02165	0.0141314	0.175292	GTF3C1
ENSG00000077238	-0.00189887	6.09607	0.000182284	0.989228	1	IL4R
ENSG00000077254	-0.0464959	6.57893	0.111382	0.738577	0.930121	USP33
ENSG00000077312	0.220997	3.8569	2.08386	0.148864	0.543943	SNRPA
ENSG00000077348	0.306714	3.58968	3.84977	0.0497528	0.328403	EXOSC5
ENSG00000077380	0.189121	5.83549	1.79621	0.180172	0.579652	DYNC1I2
ENSG00000077420	-0.153203	4.10566	0.992906	0.319033	0.712045	APBB1IP
ENSG00000077454	0.0483636	1.39752	0.0526964	0.818436	0.959121	LRCH4
ENSG00000077458	0.102279	4.554	0.481973	0.48753	0.835255	FAM76B
ENSG00000077463	0.0814291	3.51996	0.270215	0.603188	0.88126	SIRT6
ENSG00000077514	0.116765	3.81652	0.57198	0.449473	0.81144	POLD3
ENSG00000077522	-2.41243	-2.53952	4.89611	0.0269172	0.241975	ACTN2
ENSG00000077549	0.096236	6.97289	0.481741	0.487635	0.835268	CAPZB
ENSG00000077585	-0.170648	3.72793	1.20339	0.272645	0.67843	GPR137B
ENSG00000077616	-0.369286	-1.4905	0.419729	0.517072	0.853472	NAALAD2
ENSG00000077684	-0.0527885	7.05341	0.144604	0.703747	0.920104	JADE1
ENSG00000077782	0.0773682	1.55603	0.136005	0.712286	0.923316	FGFR1
ENSG00000077800	-0.0264294	-3.03613	0.000478105	0.982555	1	FKBP6
ENSG00000077942	-0.0131403	-1.46698	0.000608074	0.980327	1	FBLN1
ENSG00000077943	-1.25004	-1.13089	6.65268	0.00990068	0.141214	ITGA8
ENSG00000077984	-0.508396	-0.302614	1.64895	0.199102	0.60603	CST7
ENSG00000078018	0.0956876	5.30247	0.383489	0.535742	0.864033	MAP2
ENSG00000078043	-0.165393	4.6511	1.2703	0.259711	0.665778	PIAS2
ENSG00000078053	0.974629	-1.20226	4.1297	0.0421367	0.307227	AMPH
ENSG00000078070	0.0219133	6.87714	0.0249101	0.874591	0.98109	MCCC1
ENSG00000078081	0.288639	-1.13654	0.267361	0.605107	0.881969	LAMP3
ENSG00000078098	-0.27495	0.721132	1.04964	0.305589	0.705073	FAP
ENSG00000078114	-0.314445	4.70362	4.56364	0.0326576	0.268597	NEBL
ENSG00000078124	-0.103919	4.91443	0.511558	0.474465	0.827882	ACER3
ENSG00000078140	-0.127167	5.98437	0.817331	0.365962	0.754378	UBE2K
ENSG00000078142	0.147507	5.48993	1.07638	0.299508	0.702998	PIK3C3
ENSG00000078177	-0.181284	5.49173	1.61274	0.204107	0.613204	N4BP2
ENSG00000078237	-0.0536523	4.69072	0.134485	0.713826	0.923815	TIGAR
ENSG00000078246	-0.318055	3.38949	3.94617	0.0469782	0.320664	TULP3
ENSG00000078269	-0.26644	5.58188	3.48526	0.0619177	0.366515	SYNJ2
ENSG00000078304	-0.0327547	6.71401	0.0554931	0.813766	0.957136	PPP2R5C
ENSG00000078319	-0.264761	1.60511	1.68806	0.193856	0.59944	PMS2P1
ENSG00000078369	0.00752222	8.19186	0.00299018	0.956391	1	GNB1
ENSG00000078401	0.185324	3.93973	1.48152	0.223537	0.63816	EDN1
ENSG00000078403	-0.0755277	5.0238	0.274861	0.600089	0.878963	MLLT10
ENSG00000078487	0.135409	2.20335	0.52702	0.467863	0.823887	ZCWPW1
ENSG00000078618	-0.0506224	6.87381	0.132947	0.715396	0.924076	NRDC
ENSG00000078668	0.159023	6.6693	1.30625	0.253074	0.659039	VDAC3
ENSG00000078674	-0.0866244	7.67537	0.394471	0.529959	0.861761	PCM1
ENSG00000078687	-0.226211	2.05781	1.44535	0.229275	0.646203	TNRC6C
ENSG00000078699	-0.203734	3.99956	1.80165	0.179513	0.578613	CBFA2T2
ENSG00000078725	0.323961	-1.74641	0.329051	0.566218	0.867165	BRINP1
ENSG00000078747	0.0654994	6.88947	0.222672	0.637012	0.897828	ITCH
ENSG00000078804	-0.461842	2.52938	6.75348	0.00935651	0.136559	TP53INP2
ENSG00000078808	0.0610571	6.60375	0.192344	0.660973	0.906697	SDF4
ENSG00000078902	-0.0891286	5.78975	0.398625	0.5278	0.859993	TOLLIP
ENSG00000078967	0.0539091	4.13445	0.127422	0.721121	0.925688	UBE2D4
ENSG00000079102	3.13379	-2.63647	4.04065	0.0444167	0.31251	RUNX1T1
ENSG00000079134	0.0478192	4.33306	0.102485	0.748868	0.934566	THOC1
ENSG00000079150	0.048556	2.53698	0.0750285	0.784151	0.947319	FKBP7
ENSG00000079156	-0.0716723	2.8059	0.182813	0.668967	0.908859	OSBPL6
ENSG00000079215	-0.331473	3.08675	3.54277	0.0598054	0.358355	SLC1A3
ENSG00000079246	0.132317	8.77724	0.929734	0.334932	0.726695	XRCC5
ENSG00000079257	-0.370607	2.32173	3.44458	0.0634597	0.371083	LXN
ENSG00000079263	-1.19465	-1.04533	7.66144	0.00564136	0.103346	SP140
ENSG00000079277	-0.0326428	4.99613	0.0508741	0.821549	0.960492	MKNK1
ENSG00000079308	-0.367247	5.74973	6.51331	0.010707	0.149479	TNS1
ENSG00000079313	-0.254564	2.75521	2.1401	0.143493	0.536473	REXO1
ENSG00000079332	0.105721	7.65103	0.587233	0.443491	0.807092	SAR1A
ENSG00000079335	0.229041	1.63764	1.27055	0.259663	0.665778	CDC14A
ENSG00000079337	-0.693467	1.05478	7.7641	0.00532947	0.0998065	RAPGEF3
ENSG00000079385	-0.377188	4.65789	6.49215	0.0108352	0.150533	CEACAM1
ENSG00000079387	0.0722147	3.89591	0.222578	0.637083	0.897828	SENP1
ENSG00000079393	-3.06768	-2.25144	9.56749	0.00198054	0.0567742	DUSP13
ENSG00000079432	-0.149658	3.57801	0.904229	0.34165	0.733075	CIC
ENSG00000079435	0.130117	-1.87785	0.0431779	0.835391	0.966475	LIPE
ENSG00000079459	0.137552	8.53001	1.00169	0.316901	0.710849	FDFT1
ENSG00000079462	0.324313	2.70579	3.62165	0.0570323	0.349419	PAFAH1B3
ENSG00000079557	0.0610477	6.98402	0.193986	0.65962	0.905977	AFM
ENSG00000079616	0.0511823	3.80381	0.109638	0.740557	0.931386	KIF22
ENSG00000079689	-0.0513262	1.03711	0.0463527	0.829536	0.963388	SCGN
ENSG00000079691	-0.0607077	5.08746	0.177725	0.673336	0.910546	CARMIL1
ENSG00000079739	-0.115131	7.03083	0.690439	0.406015	0.784676	PGM1
ENSG00000079785	0.204915	6.92135	2.18139	0.139688	0.529762	DDX1
ENSG00000079805	-0.128088	6.74658	0.84954	0.356683	0.746034	DNM2
ENSG00000079819	-0.182608	5.49075	1.64507	0.199631	0.606923	EPB41L2
ENSG00000079841	0.353038	-2.63781	0.125326	0.723328	0.926492	RIMS1
ENSG00000079931	0.190589	-0.19373	0.329298	0.566073	0.867165	MOXD1
ENSG00000079950	0.0464195	6.41914	0.110406	0.739682	0.930748	STX7
ENSG00000079974	0.0311179	1.23646	0.0196941	0.888395	0.986883	RABL2B
ENSG00000079999	-0.0577048	6.1599	0.169257	0.680773	0.911942	KEAP1
ENSG00000080007	-0.454945	0.392211	2.84921	0.0914189	0.4429	DDX43
ENSG00000080031	-0.0517158	3.91358	0.106746	0.74388	0.932986	PTPRH
ENSG00000080166	-0.572536	-2.32679	0.61422	0.433203	0.800906	DCT
ENSG00000080189	0.023086	5.43667	0.0261898	0.871438	0.979594	SLC35C2
ENSG00000080200	-0.106029	6.41299	0.577018	0.447483	0.809888	CRYBG3
ENSG00000080224	-1.34448	-2.74246	1.11694	0.290579	0.696425	EPHA6
ENSG00000080293	0.163916	1.42465	0.553533	0.456878	0.816285	SCTR
ENSG00000080298	-0.803206	2.13071	17.6641	2.63555e-05	0.00405622	RFX3
ENSG00000080345	-0.300875	6.77921	4.63363	0.0313512	0.26307	RIF1
ENSG00000080371	0.0411975	5.7721	0.084849	0.770831	0.942302	RAB21
ENSG00000080493	-0.108215	6.20455	0.595758	0.440201	0.805799	SLC4A4
ENSG00000080503	-0.18157	6.35855	1.68612	0.194113	0.599527	SMARCA2
ENSG00000080546	0.0561155	5.78721	0.15801	0.690995	0.915226	SESN1
ENSG00000080573	0.30425	2.91238	3.20259	0.0735218	0.404778	COL5A3
ENSG00000080603	-0.86344	0.65933	11.1138	0.000856884	0.0346284	SRCAP
ENSG00000080608	0.0113115	5.45151	0.00631611	0.936656	1	PUM3
ENSG00000080618	0.216832	9.5515	2.49649	0.1141	0.474148	CPB2
ENSG00000080644	-0.0225828	-3.03758	0.000221658	0.988121	1	CHRNA3
ENSG00000080709	-0.214524	0.245137	0.614652	0.433042	0.800779	KCNN2
ENSG00000080802	-0.457718	3.52924	8.37386	0.00380657	0.0844287	CNOT4
ENSG00000080815	-0.218804	6.91794	2.47995	0.115306	0.47723	PSEN1
ENSG00000080819	0.00878754	4.07279	0.00339375	0.953545	1	CPOX
ENSG00000080822	0.0465815	4.95056	0.10341	0.747775	0.934299	CLDND1
ENSG00000080823	0.462926	1.27732	4.49602	0.0339738	0.276153	MOK
ENSG00000080824	-0.176104	9.01669	1.63947	0.200398	0.608245	HSP90AA1
ENSG00000080839	0.280063	2.23365	2.27456	0.131512	0.513463	RBL1
ENSG00000080845	-0.353181	3.766	5.13256	0.0234811	0.227054	DLGAP4
ENSG00000080910	0.698874	-0.426833	3.37256	0.0662909	0.38202	CFHR2
ENSG00000080947	0.130046	0.811647	0.290374	0.589981	0.873553	CROCCP3
ENSG00000080986	-0.179317	0.490263	0.374436	0.540596	0.865273	NDC80
ENSG00000081014	-0.102347	5.50878	0.513927	0.473444	0.827179	AP4E1
ENSG00000081019	-0.0442346	4.75331	0.091718	0.762004	0.938372	RSBN1
ENSG00000081026	-0.148276	5.53964	1.07983	0.298736	0.70299	MAGI3
ENSG00000081041	-0.0733817	4.96551	0.260375	0.609863	0.884576	CXCL2
ENSG00000081051	0.327782	2.32749	3.09478	0.0785437	0.419182	AFP
ENSG00000081052	-0.498503	1.21027	5.01459	0.0251345	0.23346	COL4A4
ENSG00000081059	-0.283891	0.211672	0.947644	0.33032	0.722286	TCF7
ENSG00000081087	0.0986649	6.23145	0.494607	0.48188	0.832414	OSTM1
ENSG00000081148	-0.132647	-0.243058	0.153111	0.69558	0.916946	IMPG2
ENSG00000081154	0.213381	6.62017	2.33039	0.12687	0.501896	PCNP
ENSG00000081177	-0.100248	4.98633	0.48055	0.488173	0.835432	EXD2
ENSG00000081181	0.529845	3.1276	10.1573	0.00143729	0.0461767	ARG2
ENSG00000081189	0.00289674	2.72822	0.000245435	0.987501	1	MEF2C
ENSG00000081237	-0.326997	3.46406	3.25942	0.0710141	0.397484	PTPRC
ENSG00000081307	-0.0540267	5.44256	0.144357	0.703988	0.920104	UBA5
ENSG00000081320	-0.0479998	3.55545	0.085938	0.769406	0.941416	STK17B
ENSG00000081377	-0.225369	5.5282	2.50978	0.113142	0.471185	CDC14B
ENSG00000081386	-0.160072	4.49419	1.17942	0.277474	0.683763	ZNF510
ENSG00000081479	-0.132064	1.66039	0.428657	0.512649	0.850549	LRP2
ENSG00000081665	-0.0745184	2.71859	0.180576	0.670879	0.909777	ZNF506
ENSG00000081692	0.0277084	5.24648	0.0375927	0.846263	0.969744	JMJD4
ENSG00000081721	0.124622	3.92778	0.66019	0.416493	0.790799	DUSP12
ENSG00000081760	-0.138124	4.45699	0.871403	0.350567	0.740633	AACS
ENSG00000081791	-0.0167409	5.89171	0.014089	0.905515	0.995466	DELE1
ENSG00000081803	0.0396435	5.39126	0.0770138	0.781386	0.94673	CADPS2
ENSG00000081818	0.958842	-2.63604	1.06258	0.302627	0.703919	PCDHB4
ENSG00000081842	1.1113	-2.20727	2.56789	0.109053	0.462751	PCDHA6
ENSG00000081853	-0.293113	-0.276167	0.732812	0.391973	0.775435	PCDHGA2
ENSG00000081870	0.0341717	3.76084	0.0485206	0.825658	0.961966	HSPB11
ENSG00000081913	-0.387412	4.62946	6.94092	0.00842457	0.130405	PHLPP1
ENSG00000081923	-0.0118877	7.47523	0.00740534	0.931423	1	ATP8B1
ENSG00000081985	-0.192427	-2.06671	0.0614743	0.804181	0.954188	IL12RB2
ENSG00000082014	0.215503	0.590882	0.676108	0.41093	0.786927	SMARCD3
ENSG00000082068	-0.00264277	4.5584	0.000322835	0.985665	1	WDR70
ENSG00000082074	-0.613157	1.30924	6.17235	0.0129762	0.16751	FYB1
ENSG00000082126	-0.144888	-1.49136	0.0627988	0.802126	0.953596	MPP4
ENSG00000082146	0.134293	5.98894	0.911188	0.339799	0.730931	STRADB
ENSG00000082153	0.0639971	7.4179	0.214472	0.643285	0.899628	BZW1
ENSG00000082196	-0.820398	1.48668	15.3215	9.06769e-05	0.00850576	C1QTNF3
ENSG00000082212	0.0598147	5.16858	0.17361	0.676923	0.910847	ME2
ENSG00000082213	0.0206621	4.84774	0.0202419	0.886864	0.986269	C5orf22
ENSG00000082258	-0.00275288	6.43068	0.00038889	0.984267	1	CCNT2
ENSG00000082269	-0.170044	5.58292	1.43235	0.231382	0.648223	FAM135A
ENSG00000082397	-0.281089	1.98196	1.83875	0.175098	0.57405	EPB41L3
ENSG00000082438	-0.227047	6.36791	2.62954	0.104892	0.453494	COBLL1
ENSG00000082512	-0.101316	2.03321	0.293417	0.588039	0.872625	TRAF5
ENSG00000082515	-0.136499	3.8062	0.78431	0.375826	0.762078	MRPL22
ENSG00000082516	-0.0375049	4.9943	0.0675233	0.794978	0.951826	GEMIN5
ENSG00000082641	-0.0408317	7.87538	0.0879333	0.766821	0.940397	NFE2L1
ENSG00000082684	-0.0433283	-2.85167	0.00122627	0.972065	1	SEMA5B
ENSG00000082701	-0.113423	6.0802	0.649436	0.420314	0.792061	GSK3B
ENSG00000082781	0.00711821	7.80576	0.00266943	0.958794	1	ITGB5
ENSG00000082805	-0.408339	5.31521	8.12956	0.00435493	0.0891165	ERC1
ENSG00000082898	0.00596316	7.58478	0.0018678	0.965528	1	XPO1
ENSG00000082929	0.461052	1.35701	3.85392	0.0496298	0.328167	LINC01587
ENSG00000082996	0.00473877	6.4815	0.00114997	0.972948	1	RNF13
ENSG00000083067	-0.801064	-1.9437	1.66395	0.197071	0.602436	TRPM3
ENSG00000083093	0.0598305	4.5363	0.165669	0.68399	0.913039	PALB2
ENSG00000083097	-0.0144713	6.105	0.0106405	0.917842	1	DOP1A
ENSG00000083099	0.101243	5.76028	0.513909	0.473451	0.827179	LYRM2
ENSG00000083123	-0.00835367	4.72628	0.00329154	0.954249	1	BCKDHB
ENSG00000083168	-0.317439	5.57706	4.99061	0.0254852	0.234942	KAT6A
ENSG00000083223	-0.0811998	7.41941	0.345041	0.556934	0.867165	TUT7
ENSG00000083290	-0.0956824	4.24993	0.405082	0.524476	0.858149	ULK2
ENSG00000083307	-0.0918285	-1.06176	0.0438424	0.834147	0.965983	GRHL2
ENSG00000083312	0.147655	8.26747	1.15279	0.282966	0.690021	TNPO1
ENSG00000083444	-0.0448629	6.74082	0.10405	0.747023	0.934045	PLOD1
ENSG00000083454	0.00719526	-1.38226	0.000208813	0.988471	1	P2RX5
ENSG00000083457	0.241338	2.9323	2.09366	0.147912	0.542547	ITGAE
ENSG00000083520	0.0125841	6.40735	0.00812501	0.928177	1	DIS3
ENSG00000083535	-0.376881	4.48566	6.38144	0.011532	0.155915	PIBF1
ENSG00000083544	-0.147298	4.48037	0.99249	0.319134	0.712045	TDRD3
ENSG00000083635	0.171299	2.18752	0.904634	0.341542	0.733003	NUFIP1
ENSG00000083642	-0.107722	5.15518	0.562045	0.453437	0.813731	PDS5B
ENSG00000083720	0.188586	2.26003	1.03673	0.308583	0.706852	OXCT1
ENSG00000083799	-0.0236962	7.60189	0.029508	0.863611	0.976699	CYLD
ENSG00000083807	-0.026489	4.39893	0.0285159	0.865902	0.9774	SLC27A5
ENSG00000083812	-0.0867108	3.09485	0.275433	0.59971	0.878727	ZNF324
ENSG00000083814	0.0977773	2.24848	0.28558	0.593067	0.87503	ZNF671
ENSG00000083817	0.595413	2.49722	11.1422	0.00084385	0.034386	ZNF416
ENSG00000083828	-0.282851	2.99584	2.94179	0.0863151	0.434761	ZNF586
ENSG00000083838	0.0117044	2.10643	0.00398226	0.949683	1	ZNF446
ENSG00000083844	-0.311468	4.97634	4.59677	0.0320322	0.265578	ZNF264
ENSG00000083845	0.213087	8.01728	2.39512	0.121715	0.490586	RPS5
ENSG00000083857	-0.36114	10.403	6.92933	0.00847933	0.130574	FAT1
ENSG00000083896	-0.795311	-3.03716	0.343528	0.5578	0.867165	YTHDC1
ENSG00000083937	0.0213081	6.28037	0.0231217	0.879141	0.983105	CHMP2B
ENSG00000084070	0.153739	4.51991	1.09187	0.296057	0.701316	SMAP2
ENSG00000084072	0.207373	5.04615	2.06652	0.150564	0.54666	PPIE
ENSG00000084073	0.0837318	7.02025	0.364704	0.545905	0.866474	ZMPSTE24
ENSG00000084090	-0.0226337	7.30127	0.0268088	0.869941	0.978821	STARD7
ENSG00000084092	0.164271	4.84459	1.28052	0.257801	0.663748	NOA1
ENSG00000084093	-0.113269	6.55254	0.657423	0.417471	0.79111	REST
ENSG00000084110	0.264408	5.91309	3.48844	0.0617986	0.365979	HAL
ENSG00000084112	-0.137158	4.97666	0.887684	0.346106	0.736881	SSH1
ENSG00000084207	0.355488	5.3659	5.45295	0.0195353	0.206919	GSTP1
ENSG00000084234	-0.0635103	9.28226	0.214661	0.643138	0.899589	APLP2
ENSG00000084444	-0.269636	2.17738	2.10537	0.146782	0.540471	FAM234B
ENSG00000084453	-0.019214	-2.91131	0.000249862	0.987388	1	SLCO1A2
ENSG00000084463	-0.283163	4.37658	3.63377	0.0566185	0.347769	WBP11
ENSG00000084623	0.075436	7.0953	0.296359	0.586174	0.871254	EIF3I
ENSG00000084628	-3.87649	-2.63954	7.06077	0.00787902	0.127443	NKAIN1
ENSG00000084636	0.0679282	3.18275	0.175292	0.675451	0.910795	COL16A1
ENSG00000084652	-0.042291	7.19856	0.093483	0.759795	0.93779	TXLNA
ENSG00000084674	-0.578033	13.1009	17.7157	2.56498e-05	0.00397139	APOB
ENSG00000084676	-0.362129	5.42252	6.45175	0.0110843	0.152545	NCOA1
ENSG00000084693	0.107869	3.50255	0.467399	0.494186	0.839091	AGBL5
ENSG00000084710	-0.415054	-0.569586	1.3214	0.250341	0.656491	EFR3B
ENSG00000084731	0.319236	1.8569	2.65132	0.103464	0.450259	KIF3C
ENSG00000084733	0.0625534	7.40611	0.20489	0.650803	0.901916	RAB10
ENSG00000084734	-0.0561993	4.6989	0.146541	0.701863	0.919433	GCKR
ENSG00000084754	0.0624333	8.141	0.206005	0.649917	0.901868	HADHA
ENSG00000084764	-0.0560035	3.15807	0.115236	0.734261	0.928861	MAPRE3
ENSG00000084774	-0.325925	3.70508	4.45419	0.0348157	0.281129	CAD
ENSG00000085063	0.120457	9.64108	0.772322	0.3795	0.765788	CD59
ENSG00000085117	0.112223	4.58231	0.563315	0.452927	0.813383	CD82
ENSG00000085265	-2.17897	-1.14371	13.8678	0.000196129	0.0140415	FCN1
ENSG00000085274	0.0857162	5.28727	0.35871	0.549224	0.866474	MYNN
ENSG00000085276	-0.110825	3.379	0.406119	0.523946	0.857888	MECOM
ENSG00000085365	0.189908	5.7586	1.78073	0.182059	0.582508	SCAMP1
ENSG00000085377	-0.108949	4.90589	0.5681	0.451015	0.812743	PREP
ENSG00000085382	0.112836	2.80852	0.449078	0.502773	0.843711	HACE1
ENSG00000085415	0.171287	5.81659	1.47256	0.224941	0.640353	SEH1L
ENSG00000085433	-0.00310253	3.70208	0.000398003	0.984083	1	WDR47
ENSG00000085449	0.0857763	6.98197	0.382286	0.536382	0.864033	WDFY1
ENSG00000085465	0.104339	2.89977	0.397427	0.528421	0.860582	OVGP1
ENSG00000085491	0.0684037	4.27836	0.201721	0.653335	0.903098	SLC25A24
ENSG00000085511	-0.0345751	5.26435	0.0584256	0.809002	0.955866	MAP3K4
ENSG00000085514	0.00184263	1.13564	5.70799e-05	0.993972	1	PILRA
ENSG00000085552	-1.61	-0.80473	15.9018	6.67158e-05	0.0070565	IGSF9
ENSG00000085563	0.0703113	8.73683	0.262459	0.608436	0.883504	ABCB1
ENSG00000085644	-0.522843	0.756015	4.4922	0.0340499	0.276596	ZNF213
ENSG00000085662	0.246128	4.47903	2.72495	0.0987913	0.443972	AKR1B1
ENSG00000085719	0.145688	7.79081	1.11622	0.290733	0.696471	CPNE3
ENSG00000085721	-0.172246	-0.769154	0.189657	0.663202	0.907451	RRN3
ENSG00000085733	-0.0326362	7.63109	0.0560175	0.812905	0.957041	CTTN
ENSG00000085741	-0.111838	0.0258081	0.113058	0.736689	0.929923	WNT11
ENSG00000085760	0.150321	6.31671	1.15488	0.282529	0.689674	MTIF2
ENSG00000085788	0.00371393	5.95991	0.000697264	0.978934	1	DDHD2
ENSG00000085831	0.134278	3.43547	0.724507	0.39467	0.777761	TTC39A
ENSG00000085832	0.0453217	6.84953	0.106572	0.744081	0.932986	EPS15
ENSG00000085840	-0.19506	0.439121	0.546646	0.459691	0.818156	ORC1
ENSG00000085871	0.0972222	5.67497	0.469368	0.493278	0.838751	MGST2
ENSG00000085872	-0.571886	1.57949	7.52366	0.00608938	0.1086	CHERP
ENSG00000085978	-2.68908	-3.10415	2.83978	0.0919566	0.4429	ATG16L1
ENSG00000085982	-0.151126	6.22301	1.16273	0.2809	0.687654	USP40
ENSG00000085998	0.041568	6.02776	0.087586	0.767269	0.940587	POMGNT1
ENSG00000085999	-0.883561	-1.84941	1.83585	0.175438	0.574921	RAD54L
ENSG00000086015	-0.187349	4.43719	1.59812	0.20617	0.616519	MAST2
ENSG00000086061	0.0367883	7.93993	0.0713746	0.789346	0.94918	DNAJA1
ENSG00000086062	-0.569582	6.5866	16.2344	5.59685e-05	0.00656851	B4GALT1
ENSG00000086065	0.191573	5.69973	1.81865	0.177474	0.576959	CHMP5
ENSG00000086102	-0.0506707	6.0964	0.130474	0.717941	0.924788	NFX1
ENSG00000086189	0.22432	4.21784	2.23413	0.134992	0.519709	DIMT1
ENSG00000086200	0.0812553	5.21377	0.321371	0.570785	0.867165	IPO11
ENSG00000086205	0.123963	4.72074	0.720447	0.395997	0.778486	FOLH1
ENSG00000086232	-0.278603	6.15413	3.93846	0.0471939	0.321088	EIF2AK1
ENSG00000086289	0.0542579	6.00734	0.148437	0.700034	0.918488	EPDR1
ENSG00000086300	0.0258745	6.74848	0.0336521	0.854449	0.97282	SNX10
ENSG00000086475	0.0655282	5.76403	0.215562	0.642442	0.899406	SEPHS1
ENSG00000086504	0.0494206	5.80488	0.122378	0.726469	0.927419	MRPL28
ENSG00000086544	-0.0633247	5.8781	0.201526	0.653492	0.903098	ITPKC
ENSG00000086548	1.33196	-1.42934	5.49866	0.0190311	0.204475	CEACAM6
ENSG00000086589	-0.144181	4.77615	0.978825	0.322489	0.715214	RBM22
ENSG00000086598	0.170166	8.92329	1.53773	0.214956	0.62668	TMED2
ENSG00000086619	0.11654	5.3201	0.661019	0.4162	0.790754	ERO1B
ENSG00000086666	0.133279	6.54657	0.913245	0.339255	0.730401	ZFAND6
ENSG00000086696	0.329204	6.88834	5.59968	0.0179638	0.200828	HSD17B2
ENSG00000086730	-0.135954	2.14291	0.539859	0.462491	0.820525	LAT2
ENSG00000086827	0.177911	5.85621	1.59555	0.206535	0.616963	ZW10
ENSG00000086848	-0.101425	3.53873	0.412911	0.520496	0.855541	ALG9
ENSG00000086991	-0.251509	0.00811057	0.643785	0.422343	0.793036	NOX4
ENSG00000087008	0.0021249	6.77391	0.00023325	0.987815	1	ACOX3
ENSG00000087053	-0.0540115	4.14946	0.128612	0.719876	0.925201	MTMR2
ENSG00000087074	0.037967	5.21631	0.0698014	0.791626	0.950321	PPP1R15A
ENSG00000087076	-0.225103	0.557795	0.669453	0.413242	0.788386	HSD17B14
ENSG00000087077	-0.0105076	6.5595	0.00569576	0.939841	1	TRIP6
ENSG00000087085	-0.00857208	2.85066	0.00250543	0.960079	1	ACHE
ENSG00000087086	0.0986371	11.9351	0.52007	0.470812	0.825768	FTL
ENSG00000087087	-0.322582	4.32581	4.71138	0.0299637	0.256281	SRRT
ENSG00000087088	-0.0356627	5.56185	0.0629453	0.8019	0.953596	BAX
ENSG00000087095	-0.103377	4.30408	0.480059	0.488395	0.835512	NLK
ENSG00000087111	-0.0227264	3.06371	0.0190781	0.890143	0.987715	PIGS
ENSG00000087116	0.128845	1.91831	0.377878	0.538741	0.864526	ADAMTS2
ENSG00000087152	0.0229268	5.72334	0.0263514	0.871045	0.979491	ATXN7L3
ENSG00000087157	-0.26074	3.60997	2.78707	0.0950278	0.443203	PGS1
ENSG00000087191	0.0589209	6.06392	0.176351	0.674528	0.910625	PSMC5
ENSG00000087206	-0.0719493	4.57365	0.240374	0.623936	0.891555	UIMC1
ENSG00000087237	0.664289	-0.679214	2.94487	0.0861505	0.434676	CETP
ENSG00000087245	-0.0603826	0.877934	0.0565441	0.812044	0.956786	MMP2
ENSG00000087253	-0.0668472	2.35999	0.130886	0.717515	0.924659	LPCAT2
ENSG00000087258	-0.789551	2.24155	18.6803	1.54573e-05	0.00299331	GNAO1
ENSG00000087263	0.077285	5.81801	0.29955	0.584165	0.870931	OGFOD1
ENSG00000087266	-0.137791	4.47283	0.864982	0.352348	0.74229	SH3BP2
ENSG00000087269	-0.163573	5.59406	1.33108	0.248613	0.654585	NOP14
ENSG00000087274	-0.142089	6.99483	1.04751	0.306082	0.705315	ADD1
ENSG00000087299	-0.0520755	3.05893	0.0961645	0.756482	0.936733	L2HGDH
ENSG00000087301	-0.127985	3.02283	0.607817	0.435611	0.803344	TXNDC16
ENSG00000087302	0.0673284	6.43198	0.232492	0.629682	0.894894	RTRAF
ENSG00000087303	-0.629663	2.7651	11.6274	0.000649866	0.0291405	NID2
ENSG00000087338	-0.050443	3.80472	0.107714	0.742762	0.932562	GMCL1
ENSG00000087365	-0.148831	6.47696	1.13891	0.285883	0.692771	SF3B2
ENSG00000087448	-0.00461378	6.58459	0.00108837	0.973682	1	KLHL42
ENSG00000087460	-0.144745	7.55317	1.09833	0.294634	0.700395	GNAS
ENSG00000087470	0.0419056	6.6985	0.0906061	0.763408	0.939194	DNM1L
ENSG00000087494	1.05969	-1.3304	5.17359	0.0229328	0.224455	PTHLH
ENSG00000087495	-0.0524605	-3.10337	0.0012369	0.971944	1	PHACTR3
ENSG00000087502	-0.0336832	5.83615	0.0564831	0.812143	0.956786	ERGIC2
ENSG00000087586	0.514058	2.72644	8.53818	0.00347774	0.0803097	AURKA
ENSG00000087589	-0.0321311	-1.22503	0.00512362	0.942937	1	CASS4
ENSG00000087884	0.191478	3.99951	1.59357	0.206816	0.617034	AAMDC
ENSG00000087903	-0.46128	-0.11933	2.11094	0.146249	0.540303	RFX2
ENSG00000087995	0.264667	4.35771	3.16836	0.0750776	0.40891	METTL2A
ENSG00000088002	-0.810354	-2.63883	0.357378	0.549966	0.866647	SULT2B1
ENSG00000088035	0.00383427	3.56737	0.000596201	0.98052	1	ALG6
ENSG00000088038	0.163534	-2.21267	0.0504288	0.822319	0.960812	CNOT3
ENSG00000088179	0.00611381	5.87766	0.00187695	0.965443	1	PTPN4
ENSG00000088205	0.0549974	6.5675	0.155976	0.692888	0.916136	DDX18
ENSG00000088247	-0.271255	4.16005	3.26368	0.0708302	0.397051	KHSRP
ENSG00000088256	-0.0330143	5.36999	0.0537098	0.816729	0.958607	GNA11
ENSG00000088298	0.04844	5.32019	0.114851	0.734687	0.928923	EDEM2
ENSG00000088305	0.221342	1.11547	0.955998	0.328197	0.720537	DNMT3B
ENSG00000088325	-0.0891941	2.30952	0.221855	0.63763	0.89807	TPX2
ENSG00000088340	-0.308315	-0.451914	0.615066	0.432887	0.800779	FER1L4
ENSG00000088356	0.048579	4.50843	0.107897	0.742551	0.932496	PDRG1
ENSG00000088367	-0.484125	-0.27497	2.0789	0.149348	0.544706	EPB41L1
ENSG00000088386	-0.0620452	5.10469	0.186356	0.665967	0.908164	SLC15A1
ENSG00000088387	-0.201309	5.43139	1.99339	0.157987	0.555971	DOCK9
ENSG00000088448	-0.0797286	6.28919	0.324466	0.568936	0.867165	ANKRD10
ENSG00000088451	0.100263	4.84378	0.473921	0.491189	0.837504	TGDS
ENSG00000088538	-0.874164	-2.10393	1.57444	0.209563	0.620265	DOCK3
ENSG00000088543	0.0815823	2.94956	0.235753	0.627291	0.893485	C3orf18
ENSG00000088682	0.236878	5.91178	2.82389	0.0928713	0.443203	COQ9
ENSG00000088726	0.163901	-1.56622	0.088882	0.765603	0.939752	TMEM40
ENSG00000088727	0.490461	1.78194	6.0681	0.0137645	0.173087	KIF9
ENSG00000088756	-0.553744	-0.848834	1.60327	0.20544	0.615487	ARHGAP28
ENSG00000088766	0.091856	6.16779	0.430046	0.511966	0.85001	CRLS1
ENSG00000088808	-0.241935	3.18229	2.20824	0.137275	0.525038	PPP1R13B
ENSG00000088812	-0.284051	8.31244	4.26167	0.0389815	0.300782	ATRN
ENSG00000088826	0.0446723	5.06254	0.0958432	0.756876	0.936944	SMOX
ENSG00000088827	-1.00031	-0.292137	7.83924	0.00511241	0.0969377	SIGLEC1
ENSG00000088832	0.00480222	6.32234	0.00117864	0.972613	1	FKBP1A
ENSG00000088833	-0.117369	5.56759	0.684264	0.408122	0.786206	NSFL1C
ENSG00000088836	-0.508842	-1.30367	1.11291	0.29145	0.696619	SLC4A11
ENSG00000088854	-0.134983	5.303	0.886485	0.346432	0.737088	C20orf194
ENSG00000088876	0.0600646	3.76481	0.150912	0.697665	0.917629	ZNF343
ENSG00000088881	0.0335919	0.827398	0.020265	0.886799	0.986269	EBF4
ENSG00000088882	1.81956	-1.90678	5.12567	0.0235745	0.227374	CPXM1
ENSG00000088888	-0.207469	6.09336	2.18477	0.139382	0.529114	MAVS
ENSG00000088899	-0.130202	5.14691	0.821487	0.364746	0.753307	LZTS3
ENSG00000088926	0.0725829	6.06743	0.266933	0.605397	0.881969	F11
ENSG00000088930	0.107188	7.15374	0.599554	0.438748	0.805242	XRN2
ENSG00000088970	0.0772409	3.00554	0.212364	0.644921	0.900318	KIZ
ENSG00000088986	0.178409	7.36664	1.6635	0.197131	0.60253	DYNLL1
ENSG00000088992	0.475288	2.83699	7.58305	0.00589198	0.10642	TESC
ENSG00000089006	0.074172	5.90044	0.277572	0.598297	0.877607	SNX5
ENSG00000089009	0.12043	7.42807	0.760068	0.383307	0.768289	RPL6
ENSG00000089012	2.61645	-3.10373	2.67283	0.102074	0.447622	SIRPG
ENSG00000089022	-0.0350453	5.11263	0.0594655	0.807343	0.955077	MAPKAPK5
ENSG00000089041	-0.200459	3.80816	1.59459	0.206671	0.617034	P2RX7
ENSG00000089048	-0.0197105	4.76126	0.0180161	0.893226	0.989169	ESF1
ENSG00000089050	-0.0174269	5.80313	0.0152253	0.901798	0.994082	RBBP9
ENSG00000089053	-0.00500968	7.23008	0.00131236	0.971102	1	ANAPC5
ENSG00000089057	-0.286913	5.20151	3.9718	0.0462683	0.318732	SLC23A2
ENSG00000089060	-0.314892	4.21506	4.3974	0.0359938	0.287034	SLC8B1
ENSG00000089063	0.115208	6.19716	0.674807	0.411381	0.787173	TMEM230
ENSG00000089091	0.479103	0.0250401	2.51619	0.112683	0.470999	DZANK1
ENSG00000089094	-0.0624238	3.54084	0.158607	0.690442	0.915102	KDM2B
ENSG00000089123	-0.00429971	3.4581	0.000738414	0.978321	1	TASP1
ENSG00000089127	0.0677561	5.60628	0.227756	0.633193	0.89636	OAS1
ENSG00000089154	-0.375831	6.14729	7.13765	0.00754821	0.124183	GCN1
ENSG00000089157	0.215563	8.7121	2.465	0.116408	0.479477	RPLP0
ENSG00000089159	-0.478271	3.30356	8.73964	0.00311366	0.0752137	PXN
ENSG00000089163	-0.0882766	1.95092	0.212246	0.645013	0.900349	SIRT4
ENSG00000089177	0.00435599	4.69412	0.000882802	0.976297	1	KIF16B
ENSG00000089195	-0.00362644	3.7608	0.000554111	0.98122	1	TRMT6
ENSG00000089220	0.0201532	9.43401	0.0216064	0.883139	0.984517	PEBP1
ENSG00000089234	0.0525076	5.42561	0.135522	0.712774	0.923503	BRAP
ENSG00000089248	0.033974	7.47378	0.0603588	0.80593	0.954992	ERP29
ENSG00000089280	-0.535851	4.27234	12.8168	0.000343527	0.0190287	FUS
ENSG00000089327	0.0267304	2.58378	0.0227232	0.880179	0.983453	FXYD5
ENSG00000089335	0.0403883	5.26886	0.079708	0.777694	0.945341	ZNF302
ENSG00000089351	-0.0217839	3.42191	0.0189577	0.890488	0.98797	GRAMD1A
ENSG00000089356	-0.0165726	-3.10344	0.00012748	0.990992	1	FXYD3
ENSG00000089486	-0.309581	-1.47434	0.32766	0.56704	0.867165	CDIP1
ENSG00000089505	-0.0945406	0.176492	0.104548	0.746439	0.933752	CMTM1
ENSG00000089558	-0.871267	-2.13764	1.79476	0.180347	0.579916	KCNH4
ENSG00000089597	-0.087033	7.93817	0.399686	0.527251	0.859698	GANAB
ENSG00000089639	-0.163937	2.26257	0.806163	0.369257	0.75689	GMIP
ENSG00000089685	-0.0724676	1.61798	0.0895396	0.764763	0.939399	BIRC5
ENSG00000089692	0.008038	-1.97059	0.000173985	0.989476	1	LAG3
ENSG00000089693	0.0234057	6.65668	0.0282349	0.866558	0.977669	MLF2
ENSG00000089737	-0.497819	-2.9725	0.190102	0.662832	0.907391	DDX24
ENSG00000089775	-0.0715781	3.85095	0.22011	0.638956	0.898383	ZBTB25
ENSG00000089818	0.0396456	5.18588	0.076094	0.782662	0.947169	NECAP1
ENSG00000089847	0.181597	-0.435403	0.250885	0.616453	0.888852	ANKRD24
ENSG00000089876	0.0836837	6.41751	0.359637	0.548708	0.866474	DHX32
ENSG00000089902	-0.333943	4.53521	5.10912	0.0238004	0.229022	RCOR1
ENSG00000089916	-0.150913	6.30154	1.16027	0.28141	0.688245	GPATCH2L
ENSG00000090006	-0.232064	0.820555	0.985092	0.320945	0.713884	LTBP4
ENSG00000090013	0.150441	7.17242	1.18087	0.27718	0.683495	BLVRB
ENSG00000090020	-0.212956	0.580102	0.627403	0.42831	0.797032	SLC9A1
ENSG00000090054	0.0940871	5.05846	0.425672	0.51412	0.851077	SPTLC1
ENSG00000090060	-0.0427163	7.91914	0.0962348	0.756396	0.936733	PAPOLA
ENSG00000090061	-0.446687	2.84136	6.99865	0.00815712	0.129018	CCNK
ENSG00000090097	-0.07286	5.03071	0.253337	0.614735	0.888035	PCBP4
ENSG00000090104	0.135663	1.05098	0.238371	0.625385	0.892544	RGS1
ENSG00000090238	-0.211883	2.6015	1.45097	0.228373	0.645593	YPEL3
ENSG00000090263	0.0975499	5.10683	0.45937	0.497918	0.840969	MRPS33
ENSG00000090266	0.175392	5.95499	1.55133	0.212939	0.62357	NDUFB2
ENSG00000090273	-0.0363086	5.94011	0.0664506	0.796577	0.952128	NUDC
ENSG00000090316	-0.0428974	5.71701	0.0920886	0.761539	0.938261	MAEA
ENSG00000090339	-0.327165	7.45284	5.53945	0.0185924	0.202828	ICAM1
ENSG00000090372	-0.11843	4.84843	0.668555	0.413556	0.788559	STRN4
ENSG00000090376	0.404895	1.50393	3.25938	0.0710158	0.397484	IRAK3
ENSG00000090382	0.118604	4.54339	0.588578	0.44297	0.806982	LYZ
ENSG00000090432	-0.0442305	5.75435	0.097962	0.754289	0.936369	MUL1
ENSG00000090447	0.364171	0.640904	2.11074	0.146269	0.540303	TFAP4
ENSG00000090470	0.00156419	3.9437	0.000104684	0.991837	1	PDCD7
ENSG00000090487	-0.0183459	5.78022	0.0168631	0.896679	0.990989	SPG21
ENSG00000090512	-0.19604	3.36697	1.21554	0.270238	0.676109	FETUB
ENSG00000090520	0.0842798	6.10633	0.36063	0.548156	0.866474	DNAJB11
ENSG00000090530	0.0373238	1.14383	0.0261127	0.871625	0.979594	P3H2
ENSG00000090534	-0.174328	1.01989	0.5685	0.450856	0.812672	THPO
ENSG00000090539	-0.0624392	3.72425	0.164449	0.685093	0.913244	CHRD
ENSG00000090554	-0.00428482	-2.9098	1.80207e-05	0.996613	1	FLT3LG
ENSG00000090565	3.77207	-1.9113	18.4826	1.71464e-05	0.00319346	RAB11FIP3
ENSG00000090581	0.0782058	5.67552	0.304999	0.580765	0.870194	GNPTG
ENSG00000090612	0.00746204	5.65374	0.00276568	0.958059	1	ZNF268
ENSG00000090615	-0.231078	6.02146	2.70172	0.10024	0.445408	GOLGA3
ENSG00000090621	-0.220959	5.3436	2.38224	0.122722	0.49267	PABPC4
ENSG00000090659	0.312697	-2.63791	0.120386	0.728616	0.927665	CD209
ENSG00000090661	0.0312899	5.35687	0.048067	0.826462	0.962391	CERS4
ENSG00000090674	-0.0499933	3.44033	0.0997001	0.75219	0.935544	MCOLN1
ENSG00000090686	-0.101473	5.48299	0.509738	0.475252	0.828524	USP48
ENSG00000090857	-0.362203	4.57362	6.04756	0.0139256	0.174374	PDPR
ENSG00000090861	-0.076438	7.15195	0.304706	0.580947	0.870194	AARS
ENSG00000090863	-0.2342	6.52576	2.81579	0.0933412	0.443203	GLG1
ENSG00000090905	-0.307519	6.04689	4.78189	0.0287606	0.250833	TNRC6A
ENSG00000090924	-0.679357	1.56862	11.1914	0.000821757	0.033902	PLEKHG2
ENSG00000090932	-0.539571	-2.64075	0.223863	0.636112	0.897683	DLL3
ENSG00000090971	0.319466	1.72088	2.63534	0.10451	0.452741	NAT14
ENSG00000090975	-0.314639	3.04678	3.54612	0.0596848	0.358075	PITPNM2
ENSG00000090989	-0.0238043	5.66395	0.0282944	0.866419	0.97764	EXOC1
ENSG00000091009	0.132585	4.67397	0.813968	0.36695	0.755051	RBM27
ENSG00000091039	-0.0164323	7.34281	0.0139926	0.905838	0.995552	OSBPL8
ENSG00000091073	-0.251083	0.028148	0.600875	0.438244	0.805129	DTX2
ENSG00000091106	-0.68514	-0.0982713	4.61294	0.0317316	0.264451	NLRC4
ENSG00000091127	0.0536476	4.43559	0.131215	0.717175	0.924554	PUS7
ENSG00000091128	1.94641	-2.49486	4.50547	0.0337867	0.27509	LAMB4
ENSG00000091129	0.0327885	-0.197668	0.00971077	0.921501	1	NRCAM
ENSG00000091136	-0.18534	4.59033	1.50055	0.220587	0.634253	LAMB1
ENSG00000091137	-0.462044	-1.79533	0.499662	0.479649	0.831225	SLC26A4
ENSG00000091138	-0.568057	-1.85511	0.832587	0.361526	0.750402	SLC26A3
ENSG00000091140	0.0802193	7.15701	0.335659	0.562346	0.867165	DLD
ENSG00000091157	-0.53577	4.68853	13.2444	0.000273397	0.0168106	WDR7
ENSG00000091164	-0.0189418	5.88315	0.0180982	0.892984	0.989169	TXNL1
ENSG00000091181	0.0196281	-2.79553	0.000218382	0.988209	1	IL5RA
ENSG00000091262	-0.317449	2.78366	3.46827	0.0625568	0.368347	ABCC6
ENSG00000091317	0.108799	7.76969	0.623262	0.429838	0.79831	CMTM6
ENSG00000091409	-0.00397238	7.71123	0.000828972	0.977031	1	ITGA6
ENSG00000091428	-0.170467	4.12323	1.25692	0.262234	0.668048	RAPGEF4
ENSG00000091436	-0.120719	8.12454	0.768906	0.380556	0.766356	MAP3K20
ENSG00000091483	0.167277	7.09874	1.45724	0.22737	0.643953	FH
ENSG00000091490	0.04628	6.36605	0.109524	0.740687	0.931439	SEL1L3
ENSG00000091513	0.106644	11.6652	0.605952	0.436316	0.803543	TF
ENSG00000091527	0.012916	9.05735	0.00887065	0.924963	1	CDV3
ENSG00000091536	-0.00307942	-2.44929	1.22609e-05	0.997206	1	MYO15A
ENSG00000091542	-0.0713348	6.2391	0.259933	0.610166	0.88465	ALKBH5
ENSG00000091583	0.188451	11.1536	1.88958	0.16925	0.566631	APOH
ENSG00000091592	-0.472747	0.935598	3.94579	0.0469887	0.320664	NLRP1
ENSG00000091622	0.371823	-0.412318	1.24609	0.2643	0.670122	PITPNM3
ENSG00000091640	0.222475	5.72371	2.47317	0.115804	0.47829	SPAG7
ENSG00000091651	0.479061	0.71054	3.4751	0.0622991	0.367532	ORC6
ENSG00000091656	-0.437339	5.01919	9.05033	0.00262647	0.067438	ZFHX4
ENSG00000091732	0.136757	4.45141	0.855142	0.355102	0.744959	ZC3HC1
ENSG00000091831	-0.168297	2.26243	0.862908	0.352926	0.742847	ESR1
ENSG00000091844	1.38429	-2.54024	1.91647	0.166246	0.562849	RGS17
ENSG00000091879	-0.0598679	3.11066	0.11882	0.730317	0.928021	ANGPT2
ENSG00000091947	0.125401	4.80647	0.742823	0.388758	0.772706	TMEM101
ENSG00000091972	-0.185217	-0.0249985	0.3251	0.568559	0.867165	CD200
ENSG00000091986	0.083641	1.72321	0.132168	0.716194	0.924356	CCDC80
ENSG00000092010	0.114982	6.89639	0.685803	0.407596	0.785975	PSME1
ENSG00000092020	-0.0345704	4.20713	0.0528204	0.818226	0.95905	PPP2R3C
ENSG00000092036	0.292391	3.10112	3.21218	0.0730918	0.403481	HAUS4
ENSG00000092051	1.57575	-2.32623	3.64577	0.0562117	0.346464	JPH4
ENSG00000092068	-1.0429	-1.30248	4.6106	0.0317749	0.264496	SLC7A8
ENSG00000092094	0.207194	4.13719	1.89479	0.168662	0.566144	OSGEP
ENSG00000092096	-1.53291	-2.13702	4.2227	0.0398866	0.303301	SLC22A17
ENSG00000092098	0.0616211	3.37218	0.149167	0.699332	0.91799	RNF31
ENSG00000092108	-0.0820268	5.54036	0.331471	0.564794	0.867165	SCFD1
ENSG00000092140	-0.0284196	3.84124	0.0334234	0.854939	0.972888	G2E3
ENSG00000092148	-0.0269697	8.77118	0.0386392	0.844165	0.968829	HECTD1
ENSG00000092199	0.198942	8.06855	2.0883	0.148431	0.543339	HNRNPC
ENSG00000092200	0.12567	-0.259074	0.138939	0.709338	0.921802	RPGRIP1
ENSG00000092201	0.0293222	7.25389	0.0449895	0.832023	0.964827	SUPT16H
ENSG00000092203	0.0664933	6.1532	0.223601	0.636309	0.897683	TOX4
ENSG00000092208	0.475716	2.71448	7.58877	0.00587329	0.106232	GEMIN2
ENSG00000092295	0.133017	1.8934	0.337131	0.56149	0.867165	TGM1
ENSG00000092330	0.0128001	4.96519	0.0078494	0.929402	1	TINF2
ENSG00000092421	-0.736994	-0.242574	4.36123	0.0367657	0.29004	SEMA6A
ENSG00000092439	-0.0138149	7.40064	0.0100036	0.92033	1	TRPM7
ENSG00000092445	-0.0072166	1.65159	0.00125105	0.971785	1	TYRO3
ENSG00000092470	-0.653922	0.846376	7.1747	0.00739389	0.122526	WDR76
ENSG00000092529	0.767906	-1.01527	2.44012	0.118267	0.482824	CAPN3
ENSG00000092531	0.237172	6.60958	2.89742	0.0887213	0.439568	SNAP23
ENSG00000092607	0.0276573	5.75054	0.0358487	0.849828	0.971502	TBX15
ENSG00000092621	0.0366402	5.12487	0.0640953	0.800136	0.953236	PHGDH
ENSG00000092758	0.052763	0.806003	0.0450488	0.831914	0.964798	COL9A3
ENSG00000092820	-0.0143151	7.52582	0.0107504	0.91742	1	EZR
ENSG00000092841	0.22965	10.1012	2.81135	0.0935994	0.443203	MYL6
ENSG00000092847	-0.332705	5.14002	5.35768	0.0206312	0.211176	AGO1
ENSG00000092850	-0.521904	-2.97245	0.211007	0.645979	0.90079	TEKT2
ENSG00000092853	0.261194	0.370893	0.859851	0.35378	0.743629	CLSPN
ENSG00000092871	-0.0312179	5.76907	0.0487831	0.825194	0.96191	RFFL
ENSG00000092929	-0.468766	1.49643	4.86788	0.0273612	0.244349	UNC13D
ENSG00000092931	0.212876	4.42166	2.05722	0.151487	0.547705	MFSD11
ENSG00000092964	-0.207836	6.10992	2.17513	0.140258	0.530836	DPYSL2
ENSG00000092969	-0.031502	6.36396	0.0503512	0.822453	0.960828	TGFB2
ENSG00000092978	-0.06019	4.41041	0.16596	0.683727	0.913034	GPATCH2
ENSG00000093000	-0.0836608	6.33528	0.358394	0.549399	0.866647	NUP50
ENSG00000093009	-0.728233	-0.108469	4.63582	0.0313112	0.262822	CDC45
ENSG00000093010	0.0816137	6.37353	0.341554	0.558934	0.867165	COMT
ENSG00000093072	-1.23638	1.02881	23.5747	1.20159e-06	0.00053247	ADA2
ENSG00000093100	0.164817	-1.2467	0.101439	0.750109	0.934905	AC016026.1
ENSG00000093134	-0.0382772	4.60644	0.0677897	0.794582	0.951559	VNN3
ENSG00000093144	-0.0778601	6.98096	0.312693	0.576033	0.868665	ECHDC1
ENSG00000093167	-0.0949565	6.68008	0.464594	0.495485	0.840252	LRRFIP2
ENSG00000093183	0.0535144	5.72414	0.142844	0.705469	0.920467	SEC22C
ENSG00000093217	-0.3275	3.00752	3.95	0.0468715	0.320396	XYLB
ENSG00000094755	0.567624	-0.712532	2.26105	0.132664	0.515687	GABRP
ENSG00000094804	-0.480723	2.27647	6.41237	0.0113328	0.154441	CDC6
ENSG00000094880	0.107299	5.69808	0.574133	0.448621	0.811091	CDC23
ENSG00000094914	0.0192199	4.34542	0.0167205	0.897114	0.991272	AAAS
ENSG00000094916	-0.260315	6.52423	3.47003	0.06249	0.368123	CBX5
ENSG00000094963	-2.00767	-2.54167	3.00354	0.0830829	0.429357	FMO2
ENSG00000094975	-0.148491	6.20881	1.12258	0.289365	0.696198	SUCO
ENSG00000095002	-0.0970601	4.19986	0.417155	0.51836	0.854047	MSH2
ENSG00000095015	0.127221	6.13991	0.82327	0.364226	0.7527	MAP3K1
ENSG00000095059	0.00883818	4.71338	0.00367292	0.951674	1	DHPS
ENSG00000095066	-0.143775	3.91122	0.89085	0.345247	0.735844	HOOK2
ENSG00000095139	-0.116723	7.30204	0.712661	0.398562	0.780149	ARCN1
ENSG00000095203	0.00405324	6.80871	0.000852063	0.976713	1	EPB41L4B
ENSG00000095209	0.204929	4.51231	1.92488	0.16532	0.561729	TMEM38B
ENSG00000095261	0.0711946	6.01529	0.255541	0.6132	0.887064	PSMD5
ENSG00000095303	-0.72239	1.31336	8.83386	0.00295693	0.0730758	PTGS1
ENSG00000095319	-0.454524	4.48828	9.38034	0.00219324	0.0601424	NUP188
ENSG00000095321	-0.21541	5.36588	2.26159	0.132618	0.515589	CRAT
ENSG00000095370	-0.35494	1.47615	2.43763	0.118455	0.482877	SH2D3C
ENSG00000095380	0.108487	5.71929	0.587788	0.443276	0.807046	NANS
ENSG00000095383	-0.137097	3.37516	0.743405	0.388572	0.772706	TBC1D2
ENSG00000095397	0.156649	-0.375125	0.174358	0.676268	0.910795	WHRN
ENSG00000095464	1.17277	-2.68994	1.28811	0.256397	0.662236	PDE6C
ENSG00000095485	0.292726	4.53533	3.96165	0.046548	0.31946	CWF19L1
ENSG00000095539	-0.278272	2.24781	2.36839	0.123814	0.495518	SEMA4G
ENSG00000095564	-0.0129521	7.21252	0.00876626	0.925404	1	BTAF1
ENSG00000095574	-0.204162	3.84664	1.76175	0.184407	0.585639	IKZF5
ENSG00000095585	-0.37807	3.06419	5.43822	0.0197008	0.20758	BLNK
ENSG00000095587	0.729211	-1.54431	1.95009	0.162577	0.559009	TLL2
ENSG00000095596	0.0455991	6.29673	0.0744182	0.785009	0.9476	CYP26A1
ENSG00000095627	0.254155	0.229091	0.668188	0.413684	0.788559	TDRD1
ENSG00000095637	-0.195426	5.98322	1.92765	0.165016	0.561517	SORBS1
ENSG00000095713	2.35077	-2.32519	7.46669	0.00628509	0.109639	CRTAC1
ENSG00000095739	-0.0225458	5.79486	0.0252287	0.873799	0.980463	BAMBI
ENSG00000095752	-0.108293	-0.297979	0.0877707	0.767031	0.940474	IL11
ENSG00000095777	1.60191	-2.68749	1.72659	0.188848	0.590554	MYO3A
ENSG00000095787	0.0189069	6.93432	0.0185792	0.89158	0.988584	WAC
ENSG00000095794	0.19801	4.60569	1.81872	0.177465	0.576959	CREM
ENSG00000095906	0.12251	5.2858	0.734142	0.391544	0.775237	NUBP2
ENSG00000095932	-0.0703644	1.9522	0.107312	0.743225	0.932795	SMIM24
ENSG00000095951	-0.483918	5.41153	11.4581	0.000711818	0.0306965	HIVEP1
ENSG00000095970	-0.734506	1.30501	8.60734	0.00334811	0.0788754	TREM2
ENSG00000096006	-1.35281	-2.97212	1.13287	0.287164	0.693935	CRISP3
ENSG00000096060	0.0429717	6.60443	0.0950896	0.757804	0.937233	FKBP5
ENSG00000096063	0.107592	6.78379	0.599824	0.438645	0.805242	SRPK1
ENSG00000096070	-0.281933	3.69637	3.29972	0.0692917	0.391845	BRPF3
ENSG00000096080	0.164343	5.34543	1.32376	0.249918	0.655945	MRPS18A
ENSG00000096092	0.296129	4.81528	4.12332	0.042296	0.307652	TMEM14A
ENSG00000096093	0.0794143	4.58322	0.291637	0.589173	0.873184	EFHC1
ENSG00000096384	-0.0209134	9.48021	0.0233033	0.878671	0.982879	HSP90AB1
ENSG00000096401	0.0975524	6.77396	0.492929	0.482624	0.83251	CDC5L
ENSG00000096433	-0.47982	2.54254	7.55407	0.00598746	0.107315	ITPR3
ENSG00000096654	0.0921404	3.48341	0.334821	0.562834	0.867165	ZNF184
ENSG00000096696	-0.41447	8.7882	9.03217	0.0026527	0.0678848	DSP
ENSG00000096717	0.0159663	3.86177	0.0108143	0.917176	1	SIRT1
ENSG00000096746	-0.619295	3.57239	15.377	8.80534e-05	0.00841319	HNRNPH3
ENSG00000096872	-0.376997	4.04366	6.06922	0.0137557	0.173087	IFT74
ENSG00000096968	-0.150659	4.27226	1.01557	0.313572	0.708602	JAK2
ENSG00000096996	0.657667	-0.902682	2.26389	0.132421	0.515133	IL12RB1
ENSG00000097007	-0.173506	5.52091	1.48843	0.222461	0.636862	ABL1
ENSG00000097021	0.118281	3.98743	0.599235	0.43887	0.805242	ACOT7
ENSG00000097033	0.035631	6.97921	0.0660162	0.797228	0.95242	SH3GLB1
ENSG00000097046	-0.487579	2.12092	6.76009	0.00932188	0.136286	CDC7
ENSG00000097096	-0.0485599	3.83126	0.100091	0.75172	0.935361	SYDE2
ENSG00000099139	-0.201901	3.88388	1.62388	0.202552	0.610982	PCSK5
ENSG00000099194	-0.199263	10.3896	2.11465	0.145895	0.539617	SCD
ENSG00000099203	0.13921	5.56875	0.962342	0.326597	0.71899	TMED1
ENSG00000099204	-0.161354	8.5173	1.37413	0.241104	0.649785	ABLIM1
ENSG00000099219	-0.099826	5.66359	0.49483	0.481781	0.832414	ERMP1
ENSG00000099246	0.0697555	7.19377	0.252693	0.615185	0.888218	RAB18
ENSG00000099250	-0.263724	6.61884	3.57258	0.0587409	0.355198	NRP1
ENSG00000099251	0.164422	1.60803	0.650072	0.420087	0.792057	HSD17B7P2
ENSG00000099256	-0.0380901	0.121126	0.0163338	0.898304	0.992018	PRTFDC1
ENSG00000099260	-0.0137565	8.02584	0.00995121	0.920538	1	PALMD
ENSG00000099282	0.0799226	4.36327	0.280697	0.596245	0.87685	TSPAN15
ENSG00000099284	0.00388746	3.37619	0.000601751	0.980429	1	H2AFY2
ENSG00000099290	-0.0129958	5.27113	0.00826626	0.927557	1	WASHC2A
ENSG00000099308	-0.5754	2.32141	10.0688	0.00150803	0.048029	MAST3
ENSG00000099326	-0.0719673	3.48575	0.207014	0.649118	0.901649	MZF1
ENSG00000099330	0.0694304	3.14581	0.180792	0.670693	0.909761	OCEL1
ENSG00000099331	-0.333618	4.6416	5.15832	0.0231352	0.225235	MYO9B
ENSG00000099337	-0.153328	2.2	0.67569	0.411075	0.786927	KCNK6
ENSG00000099338	-1.28972	-0.727864	11.5902	0.000663018	0.0294316	CATSPERG
ENSG00000099341	0.189277	7.09559	1.86568	0.171971	0.569992	PSMD8
ENSG00000099364	-0.0447804	2.95645	0.0729352	0.78711	0.94831	FBXL19
ENSG00000099365	0.0583096	-0.530873	0.0245827	0.875412	0.98144	STX1B
ENSG00000099377	0.0766496	7.28717	0.307275	0.579357	0.869884	HSD3B7
ENSG00000099381	0.07417	1.53834	0.130777	0.717628	0.924659	SETD1A
ENSG00000099385	0.305684	3.28688	3.62913	0.0567764	0.34844	BCL7C
ENSG00000099617	-0.360716	-0.709272	0.856028	0.354853	0.744706	EFNA2
ENSG00000099622	0.0578589	5.80529	0.168189	0.681727	0.912115	CIRBP
ENSG00000099624	-0.136159	4.34672	0.841086	0.359086	0.748139	ATP5F1D
ENSG00000099625	0.54621	-1.76793	0.557002	0.455471	0.815463	CBARP
ENSG00000099769	-0.259401	4.87714	3.14004	0.0763921	0.412932	IGFALS
ENSG00000099783	-0.144856	6.09954	1.06523	0.302026	0.703474	HNRNPM
ENSG00000099785	0.0798436	6.01741	0.322704	0.569987	0.867165	MARCH2
ENSG00000099795	0.175883	6.378	1.58262	0.208383	0.619105	NDUFB7
ENSG00000099797	-0.0818441	3.29463	0.258673	0.611033	0.88496	TECR
ENSG00000099800	0.0829545	5.71077	0.344467	0.557262	0.867165	TIMM13
ENSG00000099804	-0.0507465	6.01864	0.130063	0.718366	0.924929	CDC34
ENSG00000099810	-0.0252724	5.80838	0.0320464	0.857926	0.974389	MTAP
ENSG00000099812	1.66251	-1.88107	6.31676	0.0119602	0.159659	MISP
ENSG00000099814	-0.0306451	5.50763	0.0463593	0.829524	0.963388	CEP170B
ENSG00000099817	0.0645201	6.82036	0.21598	0.64212	0.899406	POLR2E
ENSG00000099821	-0.104075	4.86652	0.516275	0.472435	0.82669	POLRMT
ENSG00000099822	-1.66611	-2.85182	1.89817	0.168284	0.56567	HCN2
ENSG00000099834	-0.455173	0.290705	2.13377	0.144086	0.536999	CDHR5
ENSG00000099840	0.860924	0.999637	13.6732	0.000217542	0.0146469	IZUMO4
ENSG00000099849	0.42888	2.48062	5.5884	0.0180799	0.201478	RASSF7
ENSG00000099860	0.132479	5.88243	0.88217	0.347608	0.737756	GADD45B
ENSG00000099864	0.046822	-0.316471	0.0207783	0.885385	0.985315	PALM
ENSG00000099866	-0.203467	-2.288	0.0790491	0.77859	0.945775	MADCAM1
ENSG00000099875	-0.156634	5.88761	1.2314	0.267136	0.673847	MKNK2
ENSG00000099889	-0.06747	6.17783	0.231511	0.630406	0.895111	ARVCF
ENSG00000099899	-0.0133322	4.98616	0.00853879	0.926376	1	TRMT2A
ENSG00000099901	0.253476	4.57281	2.9601	0.0853427	0.433463	RANBP1
ENSG00000099904	-0.300583	2.68265	3.05253	0.0806115	0.424876	ZDHHC8
ENSG00000099910	0.0807752	3.96909	0.281892	0.595464	0.876366	KLHL22
ENSG00000099917	-0.273821	3.78924	3.18228	0.0744409	0.406821	MED15
ENSG00000099937	0.00232088	7.69525	0.000281656	0.98661	1	SERPIND1
ENSG00000099940	-0.206952	5.22129	2.08035	0.149206	0.544496	SNAP29
ENSG00000099942	-0.171432	6.68751	1.5155	0.218302	0.631878	CRKL
ENSG00000099949	-0.0584271	5.65954	0.170285	0.679858	0.911555	LZTR1
ENSG00000099954	-0.617799	3.45346	14.6786	0.000127485	0.0106384	CECR2
ENSG00000099968	-0.0110964	6.71577	0.00636157	0.936429	1	BCL2L13
ENSG00000099985	-1.15288	-2.58718	1.23804	0.265849	0.672194	OSM
ENSG00000099991	-0.187227	4.28318	1.57852	0.208975	0.619286	CABIN1
ENSG00000099992	0.162416	2.59142	0.87052	0.350811	0.740944	TBC1D10A
ENSG00000099994	2.01935	-1.91268	8.58397	0.00339136	0.0792363	SUSD2
ENSG00000099995	-0.643078	3.67072	16.7742	4.21017e-05	0.00558963	SF3A1
ENSG00000099998	1.12024	-2.13687	2.40585	0.120882	0.489047	GGT5
ENSG00000099999	0.216035	3.93475	2.0139	0.155864	0.552901	RNF215
ENSG00000100003	0.169082	5.93804	1.43208	0.231425	0.648223	SEC14L2
ENSG00000100014	-0.10658	6.68494	0.587357	0.443443	0.807092	SPECC1L
ENSG00000100023	-0.131682	4.9946	0.831479	0.361845	0.750617	PPIL2
ENSG00000100024	0.076999	5.83079	0.29017	0.590112	0.873555	UPB1
ENSG00000100027	-0.878923	1.25777	14.7175	0.000124879	0.0104549	YPEL1
ENSG00000100028	0.057431	6.03551	0.167391	0.682441	0.912577	SNRPD3
ENSG00000100029	0.0849179	5.80487	0.361946	0.547428	0.866474	PES1
ENSG00000100030	-0.024934	8.18357	0.0328787	0.856113	0.973516	MAPK1
ENSG00000100031	-0.0667233	5.31918	0.217456	0.640985	0.899213	GGT1
ENSG00000100034	0.0385694	5.57263	0.0738659	0.785789	0.947696	PPM1F
ENSG00000100036	0.140539	1.17636	0.386405	0.534195	0.863917	SLC35E4
ENSG00000100038	-0.0924173	3.9792	0.370918	0.542504	0.866251	TOP3B
ENSG00000100053	-0.34222	-0.922685	0.668626	0.413531	0.788559	CRYBB3
ENSG00000100055	-0.0144641	1.68891	0.00379362	0.950887	1	CYTH4
ENSG00000100056	-0.138192	3.58996	0.766174	0.381403	0.766827	ESS2
ENSG00000100058	-0.1176	2.37915	0.42214	0.515871	0.852389	CRYBB2P1
ENSG00000100060	0.350018	0.943181	1.98534	0.15883	0.556846	MFNG
ENSG00000100065	0.161662	5.46163	1.28499	0.256973	0.663067	CARD10
ENSG00000100068	0.0653519	2.08404	0.123906	0.724836	0.927212	LRP5L
ENSG00000100075	0.12535	6.81243	0.81349	0.36709	0.755099	SLC25A1
ENSG00000100077	-0.309587	3.25379	3.65291	0.0559715	0.345397	GRK3
ENSG00000100079	-3.52999	-2.91058	5.51547	0.018849	0.203902	LGALS2
ENSG00000100083	0.152951	4.21141	1.03739	0.308428	0.706826	GGA1
ENSG00000100084	0.0883146	3.07668	0.290965	0.589603	0.873247	HIRA
ENSG00000100092	-0.65248	-0.141494	4.34291	0.0371633	0.292162	SH3BP1
ENSG00000100097	0.324235	8.5264	5.55892	0.0183868	0.202261	LGALS1
ENSG00000100099	-0.0524066	4.86488	0.13082	0.717584	0.924659	HPS4
ENSG00000100100	-0.0318547	5.14236	0.0485012	0.825692	0.961966	PIK3IP1
ENSG00000100104	0.00550579	5.10219	0.0014671	0.969446	1	SRRD
ENSG00000100105	-0.0400456	3.55163	0.0661506	0.797026	0.952311	PATZ1
ENSG00000100106	-0.112721	5.75866	0.630445	0.427192	0.79641	TRIOBP
ENSG00000100109	-0.0537684	6.23824	0.147288	0.701141	0.919038	TFIP11
ENSG00000100116	-0.0742198	3.51314	0.220252	0.638848	0.898374	GCAT
ENSG00000100121	-0.205677	-2.28638	0.0813072	0.775534	0.944363	GGTLC2
ENSG00000100122	1.27282	-2.97197	0.998595	0.317651	0.711792	CRYBB1
ENSG00000100124	0.107021	4.05133	0.501558	0.478816	0.830837	ANKRD54
ENSG00000100129	0.113824	6.75911	0.67023	0.412971	0.788161	EIF3L
ENSG00000100138	0.112654	6.22553	0.646475	0.421376	0.792613	SNU13
ENSG00000100139	-0.0087842	4.78443	0.00360909	0.952095	1	MICALL1
ENSG00000100147	-0.0799992	2.20737	0.191929	0.661316	0.906763	CCDC134
ENSG00000100150	0.072376	3.78007	0.222568	0.63709	0.897828	DEPDC5
ENSG00000100151	-0.00276849	4.76888	0.000360406	0.984854	1	PICK1
ENSG00000100154	-0.286724	3.69409	3.38561	0.0657678	0.379772	TTC28
ENSG00000100162	-0.889603	-1.08194	3.73602	0.0532511	0.338861	CENPM
ENSG00000100167	-0.787755	-2.36956	0.87837	0.348648	0.738622	SEPTIN3
ENSG00000100170	0.724513	-0.694371	3.15859	0.0755284	0.410506	SLC5A1
ENSG00000100181	-0.839126	-2.20883	1.62983	0.201727	0.610209	TPTEP1
ENSG00000100191	4.75865	-2.54052	13.3192	0.000262699	0.0165083	SLC5A4
ENSG00000100196	-0.0052875	4.91978	0.00132834	0.970926	1	KDELR3
ENSG00000100197	-0.80134	-1.5506	1.89137	0.169047	0.566474	CYP2D6
ENSG00000100201	-0.121465	8.86024	0.783842	0.375969	0.762078	DDX17
ENSG00000100207	1.13756	-2.79651	1.21182	0.270973	0.676958	TCF20
ENSG00000100209	-0.0815881	3.44293	0.264954	0.606737	0.882762	HSCB
ENSG00000100211	0.0991496	4.03762	0.426303	0.513809	0.851077	CBY1
ENSG00000100216	0.26444	6.11112	3.54572	0.0596993	0.358075	TOMM22
ENSG00000100218	-3.85097	-2.97268	6.97572	0.0082623	0.129699	RSPH14
ENSG00000100219	0.045044	9.15584	0.107886	0.742564	0.932496	XBP1
ENSG00000100220	0.135082	7.99927	0.961674	0.326766	0.71922	RTCB
ENSG00000100221	-0.0179661	6.58551	0.0166205	0.89742	0.991425	JOSD1
ENSG00000100225	0.00810745	7.06905	0.00342365	0.953341	1	FBXO7
ENSG00000100226	-0.243549	4.03311	2.57634	0.108472	0.461429	GTPBP1
ENSG00000100227	-0.0282878	5.79632	0.0402141	0.841063	0.968286	POLDIP3
ENSG00000100228	-0.405062	-2.79541	0.165585	0.684065	0.913039	RAB36
ENSG00000100234	-0.0816392	5.79512	0.332213	0.564359	0.867165	TIMP3
ENSG00000100239	-0.0321779	6.71086	0.0535307	0.81703	0.958656	PPP6R2
ENSG00000100241	-0.0325049	6.39091	0.0540454	0.816168	0.958234	SBF1
ENSG00000100242	-0.0601526	7.51767	0.189759	0.663117	0.907451	SUN2
ENSG00000100243	-0.0960713	6.57439	0.473992	0.491156	0.837504	CYB5R3
ENSG00000100246	0.0602211	2.69976	0.125326	0.723329	0.926492	DNAL4
ENSG00000100253	3.149	-2.97334	4.07784	0.0434493	0.31029	MIOX
ENSG00000100258	-0.114206	4.52464	0.603929	0.437083	0.803872	LMF2
ENSG00000100263	-0.152248	4.15273	1.02611	0.311074	0.707595	RHBDD3
ENSG00000100266	0.0505108	7.33624	0.133636	0.714692	0.923846	PACSIN2
ENSG00000100271	0.399714	1.1808	3.13132	0.0768016	0.414076	TTLL1
ENSG00000100276	0.740263	-3.03647	0.296448	0.586118	0.871254	RASL10A
ENSG00000100280	-0.290266	6.2389	4.28204	0.0385171	0.298993	AP1B1
ENSG00000100281	0.00329066	4.29159	0.000484674	0.982436	1	HMGXB4
ENSG00000100284	0.0457304	6.30371	0.106915	0.743684	0.932986	TOM1
ENSG00000100285	0.0918018	-0.887719	0.0472615	0.827899	0.962879	NEFH
ENSG00000100288	0.12277	-0.339747	0.142618	0.705692	0.920556	CHKB
ENSG00000100290	0.0436588	1.41746	0.0406896	0.840138	0.967959	BIK
ENSG00000100292	-0.158034	4.0706	1.07461	0.299907	0.702998	HMOX1
ENSG00000100294	0.0809884	4.23533	0.290264	0.590051	0.873555	MCAT
ENSG00000100296	0.0499059	4.95152	0.1192	0.729904	0.928021	THOC5
ENSG00000100297	0.185722	3.21795	1.3204	0.250521	0.656694	MCM5
ENSG00000100298	-0.396247	-0.412709	1.13844	0.285982	0.692771	APOBEC3H
ENSG00000100299	-0.0202764	3.65703	0.0169821	0.896317	0.990789	ARSA
ENSG00000100300	0.204257	7.01142	2.16847	0.140866	0.53165	TSPO
ENSG00000100302	0.181751	-1.58794	0.122952	0.725854	0.927262	RASD2
ENSG00000100304	-0.0368586	5.53942	0.0674865	0.795032	0.951826	TTLL12
ENSG00000100307	-0.0042723	3.21634	0.000691476	0.979021	1	CBX7
ENSG00000100311	-0.0439859	3.21332	0.0736669	0.786071	0.947756	PDGFB
ENSG00000100316	0.183515	9.19167	1.79035	0.180883	0.580769	RPL3
ENSG00000100319	0.220671	4.0195	2.10373	0.14694	0.540757	ZMAT5
ENSG00000100320	0.241524	0.738478	0.918724	0.33781	0.729603	RBFOX2
ENSG00000100321	0.308516	1.20674	1.81649	0.177731	0.577292	SYNGR1
ENSG00000100324	-0.133977	3.65045	0.739681	0.389763	0.773368	TAB1
ENSG00000100325	-0.277334	4.99778	3.67979	0.0550757	0.343239	ASCC2
ENSG00000100330	-0.142796	5.99209	1.03085	0.309959	0.707322	MTMR3
ENSG00000100335	-0.069086	5.64056	0.238028	0.625634	0.892713	MIEF1
ENSG00000100336	-0.0525391	0.70931	0.0370901	0.847282	0.970274	APOL4
ENSG00000100341	0.185012	1.49496	0.503325	0.478043	0.830123	PNPLA5
ENSG00000100342	-0.0256351	7.21202	0.0342697	0.853134	0.972811	APOL1
ENSG00000100344	-0.103454	5.47974	0.515176	0.472907	0.827016	PNPLA3
ENSG00000100345	-0.284146	9.68074	4.29088	0.0383174	0.298224	MYH9
ENSG00000100346	0.0410518	-3.03557	0.000588832	0.980641	1	CACNA1I
ENSG00000100347	-0.00144553	5.12182	0.000101376	0.991967	1	SAMM50
ENSG00000100348	0.137081	5.31629	0.920239	0.337412	0.728999	TXN2
ENSG00000100350	-0.343119	-0.0579886	1.26474	0.260755	0.666835	FOXRED2
ENSG00000100351	-0.239237	0.354202	0.62185	0.430361	0.798698	GRAP2
ENSG00000100353	0.135726	7.49282	0.966594	0.325531	0.717934	EIF3D
ENSG00000100354	-0.414394	6.57449	8.77003	0.00306221	0.0746017	TNRC6B
ENSG00000100359	0.0297767	5.47303	0.043876	0.834085	0.965983	SGSM3
ENSG00000100360	-0.0165377	2.7719	0.00957319	0.922057	1	IFT27
ENSG00000100364	-0.0157855	6.79381	0.0129136	0.909525	0.997133	KIAA0930
ENSG00000100365	-0.403588	-1.32085	0.671234	0.412622	0.78814	NCF4
ENSG00000100368	-0.326445	0.0458585	1.13822	0.286029	0.692798	CSF2RB
ENSG00000100372	0.116934	4.67939	0.638563	0.424232	0.794217	SLC25A17
ENSG00000100376	-0.0718326	3.8651	0.213016	0.644414	0.900067	FAM118A
ENSG00000100379	0.238361	2.20026	1.68206	0.194651	0.600518	KCTD17
ENSG00000100380	0.077771	7.2877	0.315394	0.574389	0.867891	ST13
ENSG00000100385	-1.44669	-0.478292	12.2016	0.000477475	0.0237831	IL2RB
ENSG00000100387	0.256163	5.12757	3.17206	0.0749078	0.408331	RBX1
ENSG00000100393	-0.819922	4.23053	28.8844	7.68286e-08	7.8986e-05	EP300
ENSG00000100395	0.0428858	4.98633	0.0879956	0.766741	0.940343	L3MBTL2
ENSG00000100399	0.156644	0.8916	0.423708	0.515093	0.851541	CHADL
ENSG00000100401	0.0611627	7.06493	0.194847	0.658913	0.90531	RANGAP1
ENSG00000100403	-0.00769498	6.41254	0.00303419	0.956072	1	ZC3H7B
ENSG00000100410	-0.0333761	4.59368	0.051502	0.82047	0.959754	PHF5A
ENSG00000100412	-0.200483	5.51599	1.98819	0.158531	0.556785	ACO2
ENSG00000100413	-0.0127183	4.89644	0.00772964	0.929941	1	POLR3H
ENSG00000100416	0.0549619	4.98103	0.145262	0.703104	0.919934	TRMU
ENSG00000100417	0.12824	4.06759	0.710925	0.399137	0.780182	PMM1
ENSG00000100418	-0.051034	6.71769	0.134712	0.713596	0.923717	DESI1
ENSG00000100422	-0.0976078	5.92584	0.480762	0.488077	0.835413	CERK
ENSG00000100425	-0.0741306	4.24366	0.245084	0.620558	0.890735	BRD1
ENSG00000100426	-0.324304	4.40594	4.72766	0.0296813	0.255348	ZBED4
ENSG00000100429	-0.923705	-0.1702	7.7984	0.00522927	0.0985357	HDAC10
ENSG00000100439	0.0164265	4.83132	0.0127158	0.910217	0.997257	ABHD4
ENSG00000100441	-0.123824	6.60454	0.790793	0.37386	0.760323	KHNYN
ENSG00000100442	-0.004445	5.24834	0.000962973	0.975244	1	FKBP3
ENSG00000100445	-0.0780108	4.53994	0.281659	0.595616	0.876475	SDR39U1
ENSG00000100450	-0.67651	-0.377247	2.87661	0.089875	0.442263	GZMH
ENSG00000100453	-0.552026	-1.81774	0.776924	0.378084	0.764195	GZMB
ENSG00000100461	0.0827358	5.65783	0.341533	0.558946	0.867165	RBM23
ENSG00000100462	0.237154	5.49515	2.7823	0.0953112	0.443289	PRMT5
ENSG00000100473	0.215591	2.19727	1.36098	0.243368	0.650082	COCH
ENSG00000100478	-0.107124	2.59879	0.389815	0.532397	0.863867	AP4S1
ENSG00000100479	0.35821	1.01195	2.44033	0.118252	0.482824	POLE2
[truncated: 23,703 more rows]

## Sheet: conditionedMedvsCtrl_DEG
ensembl_ID	logFC	logCPM	LR	PValue	FDR	external_gene_name
ENSG00000000419	-0.0434765	5.01637	0.0712789	0.789484	0.990163	DPM1
ENSG00000000457	0.0201771	5.22824	0.0155592	0.900732	0.999381	SCYL3
ENSG00000000460	0.306047	2.66661	2.48002	0.115301	0.590958	C1orf112
ENSG00000000938	0.76998	1.32445	9.7131	0.00182959	0.0788957	FGR
ENSG00000000971	0.0964697	11.8789	0.385578	0.534633	0.949687	CFH
ENSG00000001036	0.129331	6.77154	0.67371	0.411761	0.89936	FUCA2
ENSG00000001084	-0.149878	7.02358	0.909227	0.340319	0.85983	GCLC
ENSG00000001167	0.434577	4.27031	6.6317	0.010018	0.189149	NFYA
ENSG00000001460	-0.217377	1.13978	0.776832	0.378112	0.88494	STPG1
ENSG00000001461	-0.0311443	3.59122	0.0313104	0.85955	0.996772	NIPAL3
ENSG00000001561	-0.000324827	5.4444	4.13946e-06	0.998377	0.999586	ENPP4
ENSG00000001617	0.152135	1.92276	0.489906	0.483969	0.933351	SEMA3F
ENSG00000001626	0.00776106	4.60827	0.00193165	0.964944	0.999381	CFTR
ENSG00000001629	0.0327737	5.88135	0.0420585	0.837508	0.994138	ANKIB1
ENSG00000001630	-0.355958	4.87935	4.70555	0.0300654	0.332116	CYP51A1
ENSG00000001631	0.131647	4.73254	0.642765	0.422712	0.903352	KRIT1
ENSG00000002016	-0.151486	2.30063	0.571326	0.449733	0.91938	RAD52
ENSG00000002079	-0.152247	-1.701	0.061238	0.80455	0.992036	MYH16
ENSG00000002330	0.260208	4.9491	2.53919	0.111052	0.581159	BAD
ENSG00000002549	0.0187133	7.17601	0.0141575	0.905287	0.999381	LAP3
ENSG00000002587	0.0810994	-0.134669	0.0567237	0.811751	0.993122	HS3ST1
ENSG00000002745	0.235631	-2.10075	0.104925	0.745998	0.983751	WNT16
ENSG00000002822	-0.133801	3.75585	0.59413	0.440827	0.914876	MAD1L1
ENSG00000002834	0.0822137	6.83734	0.27014	0.603238	0.959476	LASP1
ENSG00000002919	0.0734865	4.17183	0.190885	0.662181	0.973556	SNX11
ENSG00000002933	0.0351081	7.7811	0.0496122	0.823739	0.993478	TMEM176A
ENSG00000003056	-0.0113907	6.49079	0.00518666	0.942587	0.999381	M6PR
ENSG00000003137	0.599752	2.20276	5.53865	0.018601	0.262347	CYP26B1
ENSG00000003147	0.283408	3.42217	1.86035	0.172584	0.689974	ICA1
ENSG00000003249	-0.0378246	4.43048	0.0512276	0.820941	0.993252	DBNDD1
ENSG00000003393	-0.105049	6.61906	0.443192	0.505586	0.942217	ALS2
ENSG00000003400	0.168383	4.48291	1.02156	0.312148	0.838992	CASP10
ENSG00000003402	0.0160085	6.87776	0.0103376	0.919015	0.999381	CFLAR
ENSG00000003436	0.18896	9.20477	1.4638	0.226327	0.761572	TFPI
ENSG00000003509	0.0201261	4.29733	0.0144636	0.904273	0.999381	NDUFAF7
ENSG00000003756	-0.0267729	5.60653	0.0277791	0.867629	0.998029	RBM5
ENSG00000003987	0.779463	-1.06355	2.79615	0.0944909	0.549929	MTMR7
ENSG00000003989	-0.0963982	8.78477	0.381749	0.536669	0.950843	SLC7A2
ENSG00000004059	0.132191	5.12228	0.663571	0.415302	0.900091	ARF5
ENSG00000004139	0.307532	2.32805	2.33172	0.126761	0.614965	SARM1
ENSG00000004142	0.0380654	6.48246	0.0580548	0.809597	0.992978	POLDIP2
ENSG00000004399	-0.140059	3.89797	0.665301	0.414695	0.899924	PLXND1
ENSG00000004455	-0.121939	6.95037	0.601433	0.438032	0.912585	AK2
ENSG00000004468	-0.305416	2.69471	2.41162	0.120438	0.602035	CD38
ENSG00000004478	-0.0519179	6.56369	0.108126	0.742288	0.983628	FKBP4
ENSG00000004487	-0.0283757	5.4147	0.0311221	0.859968	0.996772	KDM1A
ENSG00000004534	-0.0822251	5.29528	0.258244	0.611329	0.961757	RBM6
ENSG00000004660	0.316299	0.205515	0.96555	0.325793	0.84871	CAMKK1
ENSG00000004700	-0.00511757	5.95447	0.00102678	0.974437	0.999381	RECQL
ENSG00000004766	-0.0416232	5.308	0.0662843	0.796826	0.991047	VPS50
ENSG00000004776	-0.768907	-2.94524	0.318507	0.572506	0.953626	HSPB6
ENSG00000004777	-3.26363	-2.14461	11.4022	0.000733556	0.0478218	ARHGAP33
ENSG00000004779	-0.00367488	5.54683	0.000521218	0.981786	0.999381	NDUFAB1
ENSG00000004799	-0.0672982	8.24589	0.175681	0.675111	0.974932	PDK4
ENSG00000004809	3.07944	-1.80686	15.7267	7.31846e-05	0.0127227	SLC22A16
ENSG00000004838	2.32056	-1.88983	9.40216	0.0021673	0.0863571	ZMYND10
ENSG00000004864	0.00628944	7.07845	0.00159329	0.96816	0.999381	SLC25A13
ENSG00000004866	-0.104675	3.84158	0.372175	0.541821	0.950843	ST7
ENSG00000004897	0.102716	6.345	0.419698	0.517088	0.94595	CDC27
ENSG00000004939	-0.128627	-2.20191	0.0267053	0.87019	0.998029	SLC4A1
ENSG00000004948	1.69531	-2.46738	3.01713	0.0823894	0.521081	CALCR
ENSG00000004975	-0.0943038	3.33053	0.277866	0.598103	0.959043	DVL2
ENSG00000005007	-0.0358984	4.27913	0.045802	0.830536	0.99365	UPF1
ENSG00000005020	0.182751	3.3784	1.03949	0.307941	0.834149	SKAP2
ENSG00000005059	0.0875333	3.01214	0.208971	0.647575	0.971414	MCUB
ENSG00000005075	0.0168421	3.98805	0.00983613	0.920998	0.999381	POLR2J
ENSG00000005100	0.0926056	4.07999	0.29478	0.587174	0.956292	DHX33
ENSG00000005108	-0.0910856	2.90179	0.22145	0.637937	0.969296	THSD7A
ENSG00000005156	0.185296	3.67797	1.13996	0.285662	0.822948	LIG3
ENSG00000005175	0.0184676	4.29216	0.0120967	0.912421	0.999381	RPAP3
ENSG00000005187	-0.102212	5.92563	0.406622	0.523689	0.947465	ACSM3
ENSG00000005189	-0.64596	1.3704	7.59664	0.00584771	0.146556	REXO5
ENSG00000005194	0.0565646	4.81628	0.11857	0.730591	0.982211	CIAPIN1
ENSG00000005206	0.0662882	2.78191	0.124163	0.724563	0.980804	SPPL2B
ENSG00000005238	0.249576	3.89028	2.01737	0.155509	0.666162	FAM214B
ENSG00000005243	-0.159055	4.03117	0.862017	0.353175	0.869246	COPZ2
ENSG00000005249	0.177339	1.57676	0.540736	0.462128	0.92487	PRKAR2B
ENSG00000005339	-0.172805	3.82318	1.00892	0.315161	0.840608	CREBBP
ENSG00000005379	-0.180757	1.34456	0.53365	0.465076	0.92487	TSPOAP1
ENSG00000005381	0.529238	-2.39183	0.367681	0.544271	0.951258	MPO
ENSG00000005421	-0.0059913	9.02031	0.00147306	0.969384	0.999381	PON1
ENSG00000005436	-0.190953	4.9127	1.36166	0.24325	0.778759	GCFC2
ENSG00000005448	0.0996951	0.805901	0.1375	0.71078	0.979466	WDR54
ENSG00000005469	-0.379112	4.67374	5.272	0.0216711	0.283882	CROT
ENSG00000005471	0.514684	8.74196	10.8046	0.0010125	0.0557802	ABCB4
ENSG00000005483	0.0318403	4.89409	0.0378655	0.845713	0.995351	KMT2E
ENSG00000005486	0.0593042	4.28999	0.125216	0.723445	0.98031	RHBDD2
ENSG00000005801	-0.0664642	4.1353	0.14907	0.699426	0.977133	ZNF195
ENSG00000005810	-0.0336995	6.51218	0.045432	0.831212	0.99365	MYCBP2
ENSG00000005812	0.110339	6.59293	0.488986	0.48438	0.933351	FBXL3
ENSG00000005844	0.360283	2.38359	3.01519	0.0824879	0.52146	ITGAL
ENSG00000005882	-0.242525	4.79159	1.98471	0.158895	0.669768	PDK2
ENSG00000005884	0.233276	3.97592	1.38405	0.239412	0.774297	ITGA3
ENSG00000005981	-0.289794	1.62413	1.38434	0.239363	0.774297	ASB4
ENSG00000006007	0.0646191	6.12701	0.165623	0.684032	0.975158	GDE1
ENSG00000006015	0.191945	3.76251	1.23782	0.265892	0.806847	REX1BD
ENSG00000006025	0.741025	-1.13514	2.36475	0.124104	0.610131	OSBPL7
ENSG00000006042	0.0511862	4.07568	0.0830439	0.773214	0.987734	TMEM98
ENSG00000006047	-2.53215	-0.892791	23.0877	1.54774e-06	0.00129729	YBX2
ENSG00000006062	0.0921429	2.86465	0.242558	0.622365	0.965503	MAP3K14
ENSG00000006118	0.0814552	4.71435	0.172922	0.677528	0.974932	TMEM132A
ENSG00000006125	0.0800638	5.78971	0.247839	0.6186	0.964179	AP2B1
ENSG00000006194	0.0783965	5.0845	0.233775	0.628739	0.966415	ZNF263
ENSG00000006210	-0.235919	3.32217	1.71477	0.190367	0.709839	CX3CL1
ENSG00000006282	0.0412045	5.6351	0.0661628	0.797008	0.991047	SPATA20
ENSG00000006327	0.199341	6.38407	1.55757	0.212021	0.742018	TNFRSF12A
ENSG00000006432	0.141994	3.59327	0.613908	0.43332	0.909811	MAP3K9
ENSG00000006451	0.122667	5.39202	0.574405	0.448514	0.918305	RALA
ENSG00000006453	-0.129413	5.84522	0.646059	0.421525	0.902731	BAIAP2L1
ENSG00000006459	0.18149	5.34864	1.26869	0.260012	0.800291	KDM7A
ENSG00000006468	0.109382	4.0403	0.412458	0.520725	0.946291	ETV1
ENSG00000006530	0.444568	1.27805	3.50538	0.0611697	0.461224	AGK
ENSG00000006534	0.182624	1.82113	0.680347	0.409467	0.899119	ALDH3B1
ENSG00000006555	0.141337	2.15282	0.465288	0.495163	0.937124	TTC22
ENSG00000006576	-0.177202	4.19453	1.1129	0.291452	0.826198	PHTF2
ENSG00000006606	-0.347977	-0.788558	0.58904	0.442791	0.91542	CCL26
ENSG00000006607	-0.133044	5.05564	0.670124	0.413008	0.899924	FARP2
ENSG00000006611	-0.237375	-0.187479	0.448628	0.502987	0.941885	USH1C
ENSG00000006625	-0.017528	2.98614	0.00913583	0.923853	0.999381	GGCT
ENSG00000006634	0.10817	2.46662	0.300964	0.583279	0.955791	DBF4
ENSG00000006638	1.29027	-0.717358	9.34358	0.00223769	0.0877397	TBXA2R
ENSG00000006652	-0.0547314	4.95725	0.112169	0.737688	0.983607	IFRD1
ENSG00000006695	0.323578	2.9457	2.9736	0.0846332	0.526711	COX10
ENSG00000006704	-0.08184	1.52562	0.131099	0.717295	0.979575	GTF2IRD1
ENSG00000006712	0.0239734	4.28858	0.020489	0.88618	0.999381	PAF1
ENSG00000006715	0.0267322	5.67795	0.0278866	0.867376	0.998029	VPS41
ENSG00000006740	0.653949	0.328485	4.7793	0.0288039	0.32422	ARHGAP44
ENSG00000006744	-0.0973624	5.56183	0.36803	0.54408	0.951258	ELAC2
ENSG00000006747	0.284615	-1.84488	0.194932	0.658843	0.973395	SCIN
ENSG00000006831	-0.0578818	8.33938	0.13685	0.711433	0.979575	ADIPOR2
ENSG00000006837	-0.586256	-1.04713	1.61461	0.203845	0.731057	CDKL3
ENSG00000007001	0.0425771	2.46891	0.0336755	0.854399	0.996733	UPP2
ENSG00000007047	-0.0902902	1.9945	0.188572	0.664108	0.97393	MARK4
ENSG00000007062	0.11314	2.4558	0.256429	0.612584	0.962666	PROM1
ENSG00000007080	0.0284429	3.49814	0.0256398	0.872783	0.998409	CCDC124
ENSG00000007168	0.0092842	6.50205	0.00345409	0.953134	0.999381	PAFAH1B1
ENSG00000007171	-0.688256	-1.55519	1.43135	0.231544	0.76677	NOS2
ENSG00000007202	0.0961237	7.38896	0.375181	0.540194	0.950843	KIAA0100
ENSG00000007237	0.232943	2.48331	1.13817	0.28604	0.822948	GAS7
ENSG00000007255	-0.180825	3.63541	1.07611	0.299569	0.828785	TRAPPC6A
ENSG00000007264	0.0318266	-0.37214	0.00697965	0.933419	0.999381	MATK
ENSG00000007312	0.773413	-0.0453273	5.23503	0.0221364	0.287319	CD79B
ENSG00000007314	2.04058	-2.33189	4.96624	0.0258467	0.309015	SCN4A
ENSG00000007341	0.0972633	3.29504	0.293516	0.587976	0.956368	ST7L
ENSG00000007376	-0.233921	3.42792	1.75059	0.185802	0.703434	RPUSD1
ENSG00000007384	0.0730303	2.48145	0.139864	0.708416	0.979263	RHBDF1
ENSG00000007392	-0.276402	4.1873	2.67113	0.102183	0.564136	LUC7L
ENSG00000007516	0.633314	0.0896545	3.9889	0.0458009	0.39974	BAIAP3
ENSG00000007520	-0.0249842	4.29682	0.022335	0.881199	0.999381	TSR3
ENSG00000007541	0.000656785	3.14837	1.31537e-05	0.997106	0.999586	PIGQ
ENSG00000007545	0.582579	1.71162	7.04041	0.00796908	0.169255	CRAMP1
ENSG00000007866	0.208862	2.22348	1.06648	0.301742	0.829377	TEAD3
ENSG00000007908	-0.0651103	1.96971	0.063954	0.800352	0.991264	SELE
ENSG00000007923	0.300424	4.43122	3.24654	0.0715744	0.491552	DNAJC11
ENSG00000007933	-0.218439	8.70985	1.94151	0.163504	0.676293	FMO3
ENSG00000007944	-0.0899083	2.34519	0.196761	0.657348	0.973073	MYLIP
ENSG00000008018	0.0279892	7.1353	0.0317899	0.85849	0.996772	PSMB1
ENSG00000008083	0.183937	3.16431	1.02474	0.311398	0.838192	JARID2
ENSG00000008118	0.590255	-2.76627	0.268609	0.604266	0.959927	CAMK1G
ENSG00000008128	-0.289177	-0.153954	0.720528	0.395971	0.892857	CDK11A
ENSG00000008130	-0.161718	6.3325	1.03756	0.30839	0.834904	NADK
ENSG00000008226	0.0222286	-2.14724	0.000872215	0.976439	0.999381	DLEC1
ENSG00000008256	-0.159142	3.76487	0.797544	0.371829	0.880467	CYTH3
ENSG00000008277	-0.300055	-1.72393	0.2437	0.621547	0.964617	ADAM22
ENSG00000008282	0.159811	5.7408	0.99863	0.317642	0.843842	SYPL1
ENSG00000008283	-0.0615123	4.19434	0.130758	0.717648	0.979575	CYB561
ENSG00000008294	-0.0709106	7.37383	0.204657	0.650988	0.972082	SPAG9
ENSG00000008300	0.924385	-0.431985	6.01313	0.0141998	0.227578	CELSR3
ENSG00000008311	-0.17201	5.48826	1.14451	0.284701	0.821908	AASS
ENSG00000008323	0.305266	2.87343	2.49213	0.114417	0.588598	PLEKHG6
ENSG00000008324	0.137261	3.48961	0.609219	0.435082	0.911325	SS18L2
ENSG00000008382	-0.287446	3.33877	2.52034	0.112387	0.583918	MPND
ENSG00000008394	-0.0416431	9.25382	0.0709277	0.789991	0.990163	MGST1
ENSG00000008405	0.00754737	4.67406	0.00210409	0.963414	0.999381	CRY1
ENSG00000008441	-0.0532585	2.62009	0.0731831	0.786757	0.989729	NFIX
ENSG00000008513	0.124061	7.92739	0.626199	0.428753	0.907796	ST3GAL1
ENSG00000008516	3.31233	-1.68977	19.0294	1.28717e-05	0.00464747	MMP25
ENSG00000008517	0.271676	5.67643	2.77059	0.0960106	0.553066	IL32
ENSG00000008710	-0.0404443	4.50548	0.057392	0.810666	0.993032	PKD1
ENSG00000008735	0.397885	-1.12106	0.716395	0.397329	0.892857	MAPK8IP2
ENSG00000008838	0.0495707	3.74502	0.0820907	0.774484	0.987751	MED24
ENSG00000008853	0.216811	2.24332	1.14486	0.284627	0.821908	RHOBTB2
ENSG00000008869	0.0548949	5.65446	0.117264	0.732021	0.982211	HEATR5B
ENSG00000008952	0.0892683	7.24136	0.318885	0.572278	0.953626	SEC62
ENSG00000008988	-0.047237	7.49859	0.0909233	0.763007	0.986536	RPS20
ENSG00000009307	-0.0359035	9.25478	0.0531768	0.817625	0.993252	CSDE1
ENSG00000009335	-0.0265925	6.96288	0.0286101	0.865683	0.998029	UBE3C
ENSG00000009413	0.0519344	5.77752	0.103848	0.747259	0.983751	REV3L
ENSG00000009724	-0.0134945	6.39403	0.00713563	0.932681	0.999381	MASP2
ENSG00000009765	-0.0671587	5.30052	0.169122	0.680894	0.975027	IYD
ENSG00000009780	0.208478	2.92351	1.25578	0.262451	0.802286	FAM76A
ENSG00000009790	0.744315	-0.288381	4.01325	0.045144	0.398003	TRAF3IP3
ENSG00000009830	0.230373	2.55498	1.37381	0.241158	0.77664	POMT2
ENSG00000009844	-0.0128106	6.00544	0.00648706	0.935806	0.999381	VTA1
ENSG00000009950	-0.282828	4.31522	2.76848	0.0961372	0.553272	MLXIPL
ENSG00000009954	-0.0305869	6.54751	0.0375218	0.846406	0.99545	BAZ1B
ENSG00000010017	-0.13189	5.3484	0.668971	0.413411	0.899924	RANBP9
ENSG00000010030	-0.478914	0.558217	2.88299	0.0895198	0.538841	ETV7
ENSG00000010072	0.0184218	3.80225	0.0113731	0.915071	0.999381	SPRTN
ENSG00000010165	0.0928593	4.82312	0.320314	0.571419	0.953626	EEF1AKNMT
ENSG00000010219	0.119559	3.42575	0.455928	0.499533	0.939086	DYRK4
ENSG00000010244	-0.00542999	6.57884	0.00118294	0.972563	0.999381	ZNF207
ENSG00000010256	-0.0356798	7.1088	0.05139	0.820662	0.993252	UQCRC1
ENSG00000010270	0.140988	4.61623	0.717142	0.397083	0.892857	STARD3NL
ENSG00000010278	0.11376	6.12568	0.507395	0.476269	0.929526	CD9
ENSG00000010292	-0.212097	3.61411	1.45761	0.227311	0.762418	NCAPD2
ENSG00000010295	-0.157153	3.1658	0.760796	0.38308	0.885701	IFFO1
ENSG00000010310	-0.904376	-0.263574	4.9159	0.0266106	0.313359	GIPR
ENSG00000010318	-0.186922	2.43608	0.869911	0.35098	0.868256	PHF7
ENSG00000010319	-0.276333	-2.4588	0.0928055	0.76064	0.985853	SEMA3G
ENSG00000010322	-0.0366942	4.83791	0.049651	0.823672	0.993478	NISCH
ENSG00000010327	-0.15487	3.64402	0.724053	0.394818	0.892666	STAB1
ENSG00000010361	0.339361	1.28359	1.99142	0.158192	0.66918	FUZ
ENSG00000010379	-0.442899	1.77203	3.41549	0.0645872	0.469142	SLC6A13
ENSG00000010438	-0.0670781	3.98915	0.153597	0.695122	0.977079	PRSS3
ENSG00000010539	-0.162344	3.22128	0.810738	0.367902	0.878443	ZNF200
ENSG00000010610	0.00475481	3.58643	0.000735427	0.978365	0.999381	CD4
ENSG00000010626	-0.272193	0.452664	0.843547	0.358384	0.873341	LRRC23
ENSG00000010704	-0.061499	4.62624	0.139117	0.70916	0.979311	HFE
ENSG00000010803	0.223712	3.88322	1.64795	0.199239	0.723267	SCMH1
ENSG00000010810	0.287763	4.0589	2.81038	0.0936561	0.548177	FYN
ENSG00000010818	0.160134	5.04787	0.9279	0.335409	0.856957	HIVEP2
ENSG00000010932	0.386832	0.260465	1.24155	0.265173	0.806237	FMO1
ENSG00000011007	0.266187	5.86461	2.74968	0.0972736	0.555763	ELOA
ENSG00000011009	0.167106	5.0149	1.05105	0.305264	0.832123	LYPLA2
ENSG00000011021	0.0858147	3.174	0.226109	0.634424	0.96821	CLCN6
ENSG00000011028	-0.11659	1.84925	0.258452	0.611186	0.961711	MRC2
ENSG00000011105	0.0401826	6.19058	0.0638639	0.80049	0.99132	TSPAN9
ENSG00000011132	-0.0835401	3.5611	0.226297	0.634283	0.968194	APBA3
ENSG00000011143	-0.188952	1.9525	0.813896	0.366971	0.878052	MKS1
ENSG00000011198	0.00866814	4.45669	0.0027154	0.958441	0.999381	ABHD5
ENSG00000011243	-0.117281	4.99436	0.518834	0.47134	0.927309	AKAP8L
ENSG00000011258	0.069214	4.90156	0.179774	0.671568	0.974932	MBTD1
ENSG00000011260	0.147077	4.53206	0.789364	0.374293	0.882309	UTP18
ENSG00000011275	0.0368271	5.1814	0.0516424	0.820229	0.993252	RNF216
ENSG00000011295	0.0108651	5.3479	0.00454722	0.946237	0.999381	TTC19
ENSG00000011304	-0.0204482	5.68307	0.0162646	0.898519	0.999381	PTBP1
ENSG00000011347	-0.176132	5.28941	0.820389	0.365066	0.877641	SYT7
ENSG00000011376	0.0521105	4.31475	0.0971199	0.755314	0.985201	LARS2
ENSG00000011405	-0.00532136	6.7112	0.00112855	0.973201	0.999381	PIK3C2A
ENSG00000011422	0.112714	2.5775	0.33332	0.56371	0.953073	PLAUR
ENSG00000011426	-0.084873	2.50727	0.160451	0.688741	0.976653	ANLN
ENSG00000011451	0.0282149	1.9628	0.0181618	0.892797	0.999381	WIZ
ENSG00000011454	-0.0325471	5.15465	0.0404319	0.840638	0.994564	RABGAP1
ENSG00000011465	0.279705	4.20706	2.41308	0.120326	0.601602	DCN
ENSG00000011478	0.163997	1.7102	0.570997	0.449863	0.91938	QPCTL
ENSG00000011485	0.0694278	4.37047	0.173295	0.6772	0.974932	PPP5C
ENSG00000011523	0.0999996	3.43399	0.32089	0.571073	0.953626	CEP68
ENSG00000011566	0.0316931	5.22055	0.0384142	0.844614	0.99508	MAP4K3
ENSG00000011600	0.0735535	4.03277	0.175123	0.675599	0.974932	TYROBP
ENSG00000011638	0.262006	1.16235	1.08912	0.296666	0.827368	TMEM159
ENSG00000012048	-0.617768	4.04641	12.2228	0.000472088	0.0378138	BRCA1
ENSG00000012061	0.329412	4.27475	3.81801	0.0507045	0.419451	ERCC1
ENSG00000012124	-0.284604	-1.56072	0.254933	0.613623	0.962816	CD22
ENSG00000012171	-0.510054	0.809601	3.72995	0.0534451	0.431625	SEMA3B
ENSG00000012223	0.460998	-0.317653	1.32349	0.249967	0.786291	LTF
ENSG00000012232	0.238603	5.13388	2.16362	0.141311	0.643521	EXTL3
ENSG00000012504	0.080159	7.22949	0.260464	0.609801	0.961575	NR1H4
ENSG00000012660	-0.174569	7.2304	1.23247	0.266927	0.807906	ELOVL5
ENSG00000012822	-0.0363309	5.326	0.050627	0.821976	0.993252	CALCOCO1
ENSG00000012983	0.0101825	4.32946	0.00365757	0.951775	0.999381	MAP4K5
ENSG00000013016	-0.257232	2.43193	1.73093	0.188293	0.706825	EHD3
ENSG00000013288	0.150323	4.51406	0.807243	0.368937	0.879015	MAN2B2
ENSG00000013297	0.269065	-1.60262	0.219376	0.639516	0.969978	CLDN11
ENSG00000013306	-0.129596	5.1128	0.636957	0.424815	0.904635	SLC25A39
ENSG00000013364	0.0524679	6.59206	0.11007	0.740065	0.983607	MVP
ENSG00000013374	0.104583	5.92844	0.430938	0.511529	0.943424	NUB1
ENSG00000013375	0.0437846	7.31906	0.077888	0.78018	0.988185	PGM3
ENSG00000013392	0.241685	3.78293	1.97709	0.159698	0.670094	RWDD2A
ENSG00000013441	-0.0685898	6.67978	0.18897	0.663775	0.97393	CLK1
ENSG00000013503	0.00190862	4.55066	0.00013164	0.990846	0.999381	POLR3B
ENSG00000013523	-0.03419	4.60721	0.0403643	0.84077	0.99459	ANGEL1
ENSG00000013561	-0.0175191	6.12804	0.0121722	0.912149	0.999381	RNF14
ENSG00000013573	-0.0420367	1.15626	0.0282694	0.866477	0.998029	DDX11
ENSG00000013583	0.178515	3.92899	1.08716	0.297101	0.827368	HEBP1
ENSG00000013588	-0.140777	2.45283	0.270598	0.602931	0.959385	GPRC5A
ENSG00000013810	-0.00930851	1.50734	0.00170231	0.967089	0.999381	TACC3
ENSG00000014123	-0.0531213	6.17783	0.112121	0.737742	0.983607	UFL1
ENSG00000014138	-0.143152	2.3961	0.525149	0.468653	0.926295	POLA2
ENSG00000014164	0.840069	0.298774	7.20221	0.0072814	0.164055	ZC3H3
ENSG00000014216	-0.095749	5.55796	0.354571	0.551537	0.951628	CAPN1
ENSG00000014257	0.727839	-2.53251	0.580457	0.446133	0.917321	ACPP
ENSG00000014641	0.0846713	7.86749	0.293111	0.588234	0.956368	MDH1
ENSG00000014824	0.0292564	6.18245	0.0340408	0.85362	0.996713	SLC30A9
ENSG00000014914	0.399026	3.23664	4.88157	0.0271449	0.315847	MTMR11
ENSG00000014919	-0.12754	5.35152	0.625575	0.428983	0.907796	COX15
ENSG00000015133	0.139794	2.3208	0.49482	0.481785	0.932365	CCDC88C
ENSG00000015153	-0.057854	4.70846	0.122569	0.726264	0.981439	YAF2
ENSG00000015171	-0.087981	6.07914	0.306089	0.58009	0.954318	ZMYND11
ENSG00000015475	0.136226	6.1183	0.733677	0.391694	0.891477	BID
ENSG00000015479	-0.0688855	2.11616	0.113067	0.736679	0.983522	MATR3
ENSG00000015520	-0.326145	3.8855	3.60899	0.0574682	0.448563	NPC1L1
ENSG00000015532	0.071933	4.01265	0.179033	0.672205	0.974932	XYLT2
ENSG00000015568	0.305988	0.455085	1.11841	0.290262	0.825768	RGPD5
ENSG00000015676	0.0618061	6.00141	0.150783	0.697788	0.977133	NUDCD3
ENSG00000016391	-0.00820705	5.81975	0.00264038	0.959019	0.999381	CHDH
ENSG00000016402	0.497927	-1.98499	0.507983	0.476013	0.929398	IL20RA
ENSG00000016864	-0.0368996	5.58557	0.0525591	0.818669	0.993252	GLT8D1
ENSG00000017260	-0.0229496	5.8633	0.0206411	0.885761	0.999381	ATP2C1
ENSG00000017427	-0.154878	4.59816	0.867471	0.351656	0.868581	IGF1
ENSG00000017797	0.125309	5.85556	0.616467	0.432363	0.909486	RALBP1
ENSG00000018189	0.147464	5.2196	0.8234	0.364188	0.876719	RUFY3
ENSG00000018280	0.538218	0.766984	3.81147	0.0509028	0.420795	SLC11A1
ENSG00000018408	0.0412404	5.26919	0.064786	0.799085	0.991074	WWTR1
ENSG00000018510	0.217855	7.01934	1.90493	0.167528	0.683181	AGPS
ENSG00000018699	0.0591222	3.95122	0.118007	0.731206	0.982211	TTC27
ENSG00000018869	-0.181175	1.5284	0.642953	0.422644	0.903352	ZNF582
ENSG00000019102	0.907329	0.665086	8.86956	0.00289964	0.10157	VSIG2
ENSG00000019144	0.051342	2.90679	0.0700273	0.791297	0.990558	PHLDB1
ENSG00000019169	0.278259	4.324	2.5247	0.112076	0.583347	MARCO
ENSG00000019186	-0.637253	0.579256	3.56116	0.0591463	0.454462	CYP24A1
ENSG00000019485	0.392624	1.78316	3.31384	0.0686988	0.481161	PRDM11
ENSG00000019505	0.583997	0.743123	3.85592	0.0495707	0.41452	SYT13
ENSG00000019549	0.131947	2.96387	0.51286	0.473903	0.92859	SNAI2
ENSG00000019582	0.068593	6.38109	0.181268	0.670286	0.974932	CD74
ENSG00000019991	0.0263181	1.89882	0.0140344	0.905698	0.999381	HGF
ENSG00000019995	0.000530154	6.56238	1.12545e-05	0.997323	0.999586	ZRANB1
ENSG00000020129	-0.32784	2.04686	2.47816	0.115437	0.590971	NCDN
ENSG00000020181	0.397512	1.43963	2.68512	0.10129	0.561551	ADGRA2
ENSG00000020256	0.0989833	2.61598	0.269525	0.603651	0.959764	ZFP64
ENSG00000020426	-0.0634525	4.11107	0.141456	0.706838	0.97869	MNAT1
ENSG00000020577	-0.156643	5.87789	0.955887	0.328225	0.850703	SAMD4A
ENSG00000020633	-0.510721	-0.730038	1.40444	0.235982	0.771988	RUNX3
ENSG00000020922	0.0843729	4.17314	0.251057	0.616332	0.963941	MRE11
ENSG00000021300	0.137709	-0.779021	0.108466	0.741898	0.983628	PLEKHB1
ENSG00000021355	0.211772	6.06517	1.73245	0.188098	0.706811	SERPINB1
ENSG00000021461	-0.918873	2.29344	16.0729	6.09485e-05	0.0119458	CYP3A43
ENSG00000021488	0.0679411	3.42831	0.147869	0.70058	0.977133	SLC7A9
ENSG00000021574	0.0417949	4.60318	0.0634203	0.801169	0.991648	SPAST
ENSG00000021645	2.75972	-1.44778	17.5474	2.80241e-05	0.0076197	NRXN3
ENSG00000021762	-0.0600961	-0.222751	0.0294797	0.863676	0.997719	OSBPL5
ENSG00000021776	0.0678074	5.81041	0.180014	0.671361	0.974932	AQR
ENSG00000021826	-0.453456	10.2727	8.42716	0.00369657	0.114783	CPS1
ENSG00000021852	0.206593	8.61166	1.7458	0.186406	0.704696	C8B
ENSG00000022277	0.173879	5.59818	1.17802	0.277759	0.814982	RTF2
ENSG00000022567	0.2128	1.57676	0.821554	0.364726	0.877424	SLC45A4
ENSG00000022840	0.20971	5.81002	1.71329	0.190559	0.710071	RNF10
ENSG00000022976	0.0892132	3.23266	0.248463	0.618159	0.96411	ZNF839
ENSG00000023041	0.13222	4.68541	0.644585	0.422055	0.903239	ZDHHC6
ENSG00000023171	-0.105774	1.54859	0.217971	0.640591	0.969978	GRAMD1B
ENSG00000023228	1.50741	-2.26669	3.157	0.0756019	0.505211	NDUFS1
ENSG00000023287	-0.00123824	7.47993	5.99518e-05	0.993822	0.999381	RB1CC1
ENSG00000023318	-0.159429	5.75995	0.995197	0.318476	0.844255	ERP44
ENSG00000023330	-0.19878	6.61037	1.56352	0.211151	0.741976	ALAS1
ENSG00000023445	0.0996484	7.99911	0.399652	0.527269	0.947648	BIRC3
ENSG00000023516	0.0736178	5.96808	0.211296	0.645753	0.971056	AKAP11
ENSG00000023572	0.106079	3.47956	0.364299	0.546128	0.951559	GLRX2
ENSG00000023608	0.0261946	1.83176	0.014549	0.903993	0.999381	SNAPC1
ENSG00000023697	0.0287079	6.33762	0.0328555	0.856163	0.996772	DERA
ENSG00000023734	0.0303118	5.93483	0.0361206	0.849267	0.995775	STRAP
ENSG00000023839	-0.144311	8.65948	0.855264	0.355067	0.870759	ABCC2
ENSG00000023892	0.0348865	0.733272	0.0154395	0.901113	0.999381	DEF6
ENSG00000023902	0.304343	3.29557	2.74111	0.097797	0.556547	PLEKHO1
ENSG00000023909	0.0198811	6.06531	0.0156315	0.900503	0.999381	GCLM
ENSG00000024048	-0.0489928	6.65678	0.0964384	0.756146	0.985392	UBR2
ENSG00000024422	0.124535	0.429173	0.185268	0.666884	0.974504	EHD2
ENSG00000024526	0.085299	0.121721	0.069958	0.791398	0.990558	DEPDC1
ENSG00000024862	-0.0485041	5.11643	0.0884633	0.76614	0.987002	CCDC28A
ENSG00000025039	0.0505429	5.26048	0.0971198	0.755314	0.985201	RRAGD
ENSG00000025156	0.0400861	3.49788	0.0516939	0.820141	0.993252	HSF2
ENSG00000025293	0.0556928	5.04839	0.117584	0.731669	0.982211	PHF20
ENSG00000025423	-0.495111	8.19565	9.84256	0.0017052	0.076208	HSD17B6
ENSG00000025434	0.00313858	5.45013	0.000380873	0.984429	0.999381	NR1H3
ENSG00000025708	0.0337295	5.63528	0.0442599	0.833371	0.993689	TYMP
ENSG00000025770	0.118507	3.61435	0.463494	0.495995	0.937759	NCAPH2
ENSG00000025772	0.0994543	4.46643	0.35794	0.549653	0.951559	TOMM34
ENSG00000025796	-0.0309499	5.85839	0.0375266	0.846397	0.99545	SEC63
ENSG00000025800	-0.0504377	6.34129	0.101256	0.750327	0.984269	KPNA6
ENSG00000026025	0.0934947	7.10266	0.347832	0.555343	0.953073	VIM
ENSG00000026036	-0.782326	0.168462	6.12061	0.0133615	0.219902	RTEL1-TNFRSF6B
ENSG00000026103	0.214797	5.45757	1.73071	0.18832	0.706825	FAS
ENSG00000026297	-0.169268	3.65509	0.926224	0.335846	0.856957	RNASET2
ENSG00000026508	0.315116	4.51673	3.30968	0.0688729	0.481626	CD44
ENSG00000026559	0.907149	-1.23227	3.08096	0.0792136	0.514248	KCNG1
ENSG00000026652	-0.20858	1.28772	0.712176	0.398722	0.893492	AGPAT4
ENSG00000026751	1.06061	1.56012	18.1613	2.02963e-05	0.00643694	SLAMF7
ENSG00000026950	-0.166941	4.22285	0.973054	0.32392	0.847031	BTN3A1
ENSG00000027001	-0.0980696	3.8637	0.327992	0.566844	0.953626	MIPEP
ENSG00000027075	0.0137289	3.3556	0.00583831	0.939094	0.999381	PRKCH
ENSG00000027697	0.0826857	6.89845	0.275359	0.599759	0.959323	IFNGR1
ENSG00000027847	0.322774	3.50775	3.36796	0.0664761	0.475349	B4GALT7
ENSG00000027869	1.26175	-2.60426	1.48358	0.223215	0.757581	SH2D2A
ENSG00000028116	-0.0568366	4.19432	0.113121	0.736619	0.983522	VRK2
ENSG00000028137	0.0669433	4.55305	0.164119	0.685392	0.975236	TNFRSF1B
ENSG00000028203	-0.0339714	6.08444	0.045436	0.831204	0.99365	VEZT
ENSG00000028277	1.74169	-1.76475	6.91827	0.00853193	0.174545	POU2F2
ENSG00000028310	0.00679593	3.59436	0.00147916	0.969321	0.999381	BRD9
ENSG00000028528	-0.0395177	6.65164	0.0625962	0.802439	0.991773	SNX1
ENSG00000028839	0.16948	3.8936	0.975733	0.323255	0.846304	TBPL1
ENSG00000029153	0.117784	5.46444	0.529312	0.466896	0.925352	ARNTL2
ENSG00000029363	-0.0311987	6.54175	0.038945	0.843558	0.99492	BCLAF1
ENSG00000029364	0.0274818	7.59541	0.0308413	0.860595	0.996807	SLC39A9
ENSG00000029639	0.128912	4.04974	0.574935	0.448305	0.918246	TFB1M
ENSG00000029725	0.0667844	6.5451	0.178536	0.672634	0.974932	RABEP1
ENSG00000030066	0.0261834	4.70141	0.0250638	0.874208	0.998561	NUP160
ENSG00000030110	0.0754904	3.10089	0.167902	0.681983	0.975158	BAK1
ENSG00000030419	0.0487879	2.54041	0.0600687	0.806387	0.992134	IKZF2
ENSG00000030582	-0.21656	5.58852	1.81764	0.177594	0.694746	GRN
ENSG00000031003	-0.109349	4.93963	0.44132	0.506486	0.942217	FAM13B
ENSG00000031081	-0.13946	3.40012	0.603541	0.43723	0.912283	ARHGAP31
ENSG00000031691	-0.274377	1.74153	1.58444	0.208122	0.7382	CENPQ
ENSG00000031698	-0.00437849	7.26899	0.000779798	0.977722	0.999381	SARS
ENSG00000031823	0.0358337	4.02387	0.0444741	0.832974	0.99365	RANBP3
ENSG00000032219	0.0493478	5.62938	0.0946258	0.758377	0.985668	ARID4A
ENSG00000032389	0.202218	4.02106	1.41834	0.233677	0.769117	EIPR1
ENSG00000032444	0.328327	3.76249	3.6158	0.0572332	0.447885	PNPLA6
ENSG00000032742	-0.0170963	4.52162	0.0106919	0.917644	0.999381	IFT88
ENSG00000033011	-0.199997	4.45602	1.42741	0.232187	0.767301	ALG1
ENSG00000033030	0.00466042	4.64184	0.000796734	0.977482	0.999381	ZCCHC8
ENSG00000033050	-0.0437028	4.67025	0.0693305	0.792314	0.990878	ABCF2
ENSG00000033100	0.246982	5.20567	2.32681	0.127162	0.615588	CHPF2
ENSG00000033122	2.67932	-2.46562	6.34731	0.0117559	0.206358	LRRC7
ENSG00000033170	-0.0441501	2.85627	0.0532182	0.817555	0.993252	FUT8
ENSG00000033178	0.0761173	6.40515	0.228397	0.632715	0.967753	UBA6
ENSG00000033327	0.121525	3.7114	0.47546	0.490486	0.936332	GAB2
ENSG00000033627	0.0284796	4.08734	0.028284	0.866443	0.998029	ATP6V0A1
ENSG00000033800	-0.108422	4.6439	0.429041	0.51246	0.943842	PIAS1
ENSG00000033867	-0.0309578	5.64664	0.0357316	0.850071	0.995775	SLC4A7
ENSG00000034053	-1.90339	-2.68241	2.64806	0.103677	0.567044	APBA2
ENSG00000034152	0.220131	4.07395	1.68251	0.194591	0.717269	MAP2K3
ENSG00000034239	-0.59549	-1.51579	1.10457	0.293265	0.827368	EFCAB1
ENSG00000034510	0.130181	7.86717	0.684929	0.407894	0.898049	TMSB10
ENSG00000034533	0.0369988	3.56372	0.0439566	0.833934	0.993976	ASTE1
ENSG00000034677	0.026402	7.43472	0.0282842	0.866442	0.998029	RNF19A
ENSG00000034693	-0.0380809	4.51192	0.0528321	0.818207	0.993252	PEX3
ENSG00000034713	0.14647	5.54547	0.832019	0.361689	0.874922	GABARAPL2
ENSG00000035115	0.0156476	4.48953	0.00847752	0.92664	0.999381	SH3YL1
ENSG00000035141	0.0751382	4.94778	0.21204	0.645173	0.971056	FAM136A
ENSG00000035403	0.121275	6.22183	0.560327	0.454128	0.920222	VCL
ENSG00000035499	0.526081	0.619492	3.43832	0.0637003	0.467522	DEPDC1B
ENSG00000035664	0.268704	3.92646	2.45273	0.117321	0.595744	DAPK2
ENSG00000035681	0.11013	3.83476	0.405406	0.524311	0.94752	NSMAF
ENSG00000035687	-0.0130563	4.40584	0.00614961	0.937494	0.999381	ADSS
ENSG00000035862	0.224561	3.61819	1.62003	0.203087	0.730124	TIMP2
ENSG00000035928	-0.161423	6.85475	1.05121	0.305229	0.832123	RFC1
ENSG00000036054	0.0327157	6.49627	0.0427006	0.83629	0.994138	TBC1D23
ENSG00000036257	0.0993865	6.34307	0.393387	0.530524	0.949434	CUL3
ENSG00000036530	-1.35096	-1.25026	6.66134	0.00985268	0.187937	CYP46A1
ENSG00000036549	-0.0539181	6.49934	0.116593	0.732759	0.982211	AC118549.1
ENSG00000036672	0.225115	0.0492606	0.479062	0.488847	0.935254	USP2
ENSG00000037042	0.186432	1.99491	0.804184	0.369845	0.879634	TUBG2
ENSG00000037241	-0.0834451	3.47321	0.222925	0.63682	0.968477	RPL26L1
ENSG00000037280	0.26234	2.66899	1.85278	0.173461	0.690589	FLT4
ENSG00000037474	0.0573725	5.56796	0.127021	0.721541	0.980138	NSUN2
ENSG00000037637	0.138836	4.06392	0.669933	0.413075	0.899924	FBXO42
ENSG00000037749	0.0762572	5.382	0.223637	0.636283	0.968429	MFAP3
ENSG00000037757	0.0723536	4.06293	0.18338	0.668485	0.974932	MRI1
ENSG00000037897	0.154771	0.922627	0.321722	0.570575	0.953626	METTL1
ENSG00000038002	0.231589	4.76004	1.97689	0.159718	0.670094	AGA
ENSG00000038210	0.0106247	5.94479	0.0044363	0.946896	0.999381	PI4K2B
ENSG00000038219	-0.101836	6.10811	0.407569	0.523206	0.94739	BOD1L1
ENSG00000038274	0.0313774	6.19989	0.0390899	0.843271	0.99492	MAT2B
ENSG00000038295	0.715236	-1.26423	1.97696	0.159711	0.670094	TLL1
ENSG00000038358	-0.0508789	4.14127	0.090381	0.763693	0.986536	EDC4
ENSG00000038382	-0.00258455	6.74859	0.000265072	0.98701	0.999381	TRIO
ENSG00000038427	-0.0688047	4.29327	0.158304	0.690722	0.976765	VCAN
ENSG00000038532	-0.0273899	3.51197	0.0243024	0.876118	0.998645	CLEC16A
ENSG00000038945	0.305429	6.42343	3.64605	0.0562023	0.444261	MSR1
ENSG00000039068	-0.0740553	7.16433	0.221798	0.637673	0.969296	CDH1
ENSG00000039123	-0.0262844	6.31709	0.0275469	0.868179	0.998029	MTREX
ENSG00000039139	0.189405	3.57389	0.924353	0.336334	0.856957	DNAH5
ENSG00000039319	-0.0308845	6.47312	0.0379293	0.845585	0.995351	ZFYVE16
ENSG00000039523	-0.476819	-0.169901	1.7525	0.185563	0.702975	RIPOR1
ENSG00000039537	-0.111971	9.85834	0.515845	0.47262	0.928213	C6
ENSG00000039560	-0.121197	6.4224	0.581167	0.445855	0.917064	RAI14
ENSG00000039650	-0.0921869	3.3418	0.260424	0.609829	0.961575	PNKP
ENSG00000040199	0.129841	4.86863	0.630097	0.42732	0.906863	PHLPP2
ENSG00000040275	0.0698476	2.24153	0.11614	0.733259	0.982331	SPDL1
ENSG00000040341	-0.0893254	5.53732	0.309358	0.578075	0.954318	STAU2
ENSG00000040487	-0.0105452	2.96724	0.0032855	0.954291	0.999381	SLC66A1
ENSG00000040531	0.165439	3.05617	0.812533	0.367372	0.878136	CTNS
ENSG00000040608	-0.15342	1.72439	0.48464	0.486328	0.934033	RTN4R
ENSG00000040633	0.207141	5.50221	1.66334	0.197153	0.720022	PHF23
ENSG00000040933	-0.152394	3.70946	0.774767	0.378746	0.88494	INPP4A
ENSG00000041353	-0.00393079	3.69386	0.000474577	0.98262	0.999381	RAB27B
ENSG00000041357	0.0591921	6.97745	0.141113	0.707177	0.97875	PSMA4
ENSG00000041515	-0.453536	1.88364	4.37659	0.0364358	0.362079	MYO16
ENSG00000041802	-0.00191034	5.30903	0.00013973	0.990569	0.999381	LSG1
ENSG00000041880	-0.293203	4.07449	2.98944	0.0838093	0.523814	PARP3
ENSG00000041982	0.15793	5.35234	0.66974	0.413142	0.899924	TNC
ENSG00000041988	-0.225914	3.58412	1.62346	0.20261	0.728856	THAP3
ENSG00000042062	-0.548104	0.44315	3.40345	0.0650604	0.470947	RIPOR3
ENSG00000042088	-0.0346896	3.37379	0.0384225	0.844597	0.99508	TDP1
ENSG00000042286	0.0965118	4.39321	0.333041	0.563874	0.953073	AIFM2
ENSG00000042317	-0.388753	2.95804	4.4392	0.0351226	0.357497	SPATA7
ENSG00000042429	0.138751	4.39359	0.690946	0.405843	0.898049	MED17
ENSG00000042445	-0.0255042	7.74912	0.0265841	0.870482	0.998029	RETSAT
ENSG00000042493	0.0766224	4.1729	0.200414	0.654387	0.972946	CAPG
ENSG00000042753	0.0185393	5.31362	0.01321	0.908497	0.999381	AP2S1
ENSG00000042781	-0.487009	4.28473	6.40589	0.0113743	0.202229	USH2A
ENSG00000042832	-0.343502	-0.190762	0.965624	0.325774	0.84871	TG
ENSG00000042980	0.0697543	0.0114111	0.0464509	0.829358	0.99365	ADAM28
ENSG00000043093	0.112743	6.42608	0.506736	0.476555	0.929681	DCUN1D1
ENSG00000043143	0.00700791	4.2618	0.0017443	0.966686	0.999381	JADE2
ENSG00000043462	-0.418793	2.0004	3.77381	0.052061	0.425747	LCP2
ENSG00000043514	0.0969044	4.00753	0.325657	0.568228	0.953626	TRIT1
ENSG00000043591	-1.78216	-2.39006	3.56144	0.0591366	0.454462	ADRB1
ENSG00000044012	-0.360374	2.26359	3.10222	0.0781854	0.513564	GUCA2B
ENSG00000044090	0.0364452	4.5376	0.0484967	0.8257	0.993478	CUL7
ENSG00000044115	0.0470589	8.38543	0.0907799	0.763188	0.986536	CTNNA1
ENSG00000044459	-0.00844427	5.41392	0.00273588	0.958285	0.999381	CNTLN
ENSG00000044524	-0.200019	0.333441	0.40384	0.525113	0.947648	EPHA3
ENSG00000044574	0.173836	8.60669	1.22653	0.268084	0.809783	HSPA5
ENSG00000046604	0.10617	7.10038	0.454259	0.500319	0.940037	DSG2
ENSG00000046889	0.30589	2.25102	1.93329	0.164399	0.677939	PREX2
ENSG00000047056	-0.0747361	3.96065	0.191577	0.661608	0.973556	WDR37
ENSG00000047188	0.0697217	5.8281	0.190345	0.662629	0.973718	YTHDC2
ENSG00000047249	-0.0159516	5.01313	0.00958093	0.922026	0.999381	ATP6V1H
ENSG00000047315	0.00684229	7.02597	0.00189449	0.965282	0.999381	POLR2B
ENSG00000047346	0.0595003	5.87587	0.138528	0.709749	0.979311	FAM214A
ENSG00000047365	0.0402129	5.815	0.0630656	0.801715	0.991773	ARAP2
ENSG00000047410	0.0561407	7.16895	0.126645	0.721936	0.98018	TPR
ENSG00000047457	0.238052	13.0902	2.34411	0.125757	0.613354	CP
ENSG00000047578	0.06471	2.65246	0.10647	0.7442	0.983628	KIAA0556
ENSG00000047579	-0.0738092	1.66895	0.11113	0.738861	0.983607	DTNBP1
ENSG00000047617	0.975976	-2.46509	1.11081	0.291907	0.826639	ANO2
ENSG00000047621	0.112734	4.15916	0.436286	0.508921	0.94262	C12orf4
ENSG00000047849	0.0758983	6.42773	0.228589	0.632572	0.96766	MAP4
ENSG00000047932	0.0959789	5.40897	0.355545	0.550991	0.951628	GOPC
ENSG00000047936	-0.0741676	1.63899	0.104104	0.746959	0.983751	ROS1
ENSG00000048028	-0.198603	4.88783	1.47955	0.223845	0.758394	USP28
ENSG00000048052	-0.443979	1.89326	3.8198	0.0506504	0.419152	HDAC9
ENSG00000048140	-0.0370349	5.32957	0.0522021	0.819275	0.993252	TSPAN17
ENSG00000048162	0.368702	3.59606	4.39607	0.0360219	0.361236	NOP16
ENSG00000048342	0.181707	2.19308	0.769636	0.38033	0.885474	CC2D2A
ENSG00000048392	0.0402642	6.9623	0.0649324	0.798863	0.991047	RRM2B
ENSG00000048405	-0.154674	5.19348	0.906739	0.340981	0.860476	ZNF800
ENSG00000048471	0.309901	3.01825	2.82456	0.0928322	0.546018	SNX29
ENSG00000048544	-0.0285179	5.53579	0.0316211	0.858862	0.996772	MRPS10
ENSG00000048649	0.152999	5.77262	0.911189	0.339799	0.859418	RSF1
ENSG00000048707	0.0455542	6.67657	0.0830831	0.773162	0.987734	VPS13D
ENSG00000048740	-0.246353	1.63099	1.02781	0.310674	0.837413	CELF2
ENSG00000048828	-0.0196611	6.31771	0.015379	0.901306	0.999381	FAM120A
ENSG00000048991	-0.255849	2.50872	1.69092	0.19348	0.715195	R3HDM1
ENSG00000049089	0.48345	-1.68507	0.656768	0.417703	0.901432	COL9A2
ENSG00000049130	0.00258014	3.75417	0.000199832	0.988721	0.999381	KITLG
ENSG00000049167	-0.196978	3.2211	1.19681	0.273961	0.814469	ERCC8
ENSG00000049192	-0.333667	1.38441	1.52093	0.217479	0.749819	ADAMTS6
ENSG00000049239	-0.0217473	8.06959	0.0193103	0.889481	0.999381	H6PD
ENSG00000049245	0.0467483	6.33528	0.0872616	0.767688	0.987461	VAMP3
ENSG00000049246	-0.358708	4.45804	4.03909	0.0444579	0.395506	PER3
ENSG00000049247	-1.22171	-2.33995	1.90202	0.167852	0.683619	UTS2
ENSG00000049249	0.513475	0.0708937	2.37895	0.12298	0.608264	TNFRSF9
ENSG00000049323	0.0495562	4.37923	0.0854796	0.770005	0.987461	LTBP1
ENSG00000049449	0.038383	6.68013	0.0592055	0.807756	0.992515	RCN1
ENSG00000049540	0.533041	-0.128018	2.02718	0.154507	0.664754	ELN
ENSG00000049541	-0.0102583	3.96936	0.003556	0.952449	0.999381	RFC2
ENSG00000049618	-0.160266	4.74966	0.942609	0.331608	0.854845	ARID1B
ENSG00000049656	0.201237	6.124	1.59376	0.20679	0.736406	CLPTM1L
ENSG00000049759	0.177235	5.56138	1.21242	0.270853	0.811624	NEDD4L
ENSG00000049860	0.0566527	6.99024	0.12961	0.718837	0.979575	HEXB
ENSG00000049883	-0.090733	3.112	0.247741	0.61867	0.964179	PTCD2
ENSG00000050130	0.00972874	5.69851	0.00370147	0.951487	0.999381	JKAMP
ENSG00000050165	0.296159	3.74958	2.36186	0.124334	0.610254	DKK3
ENSG00000050327	0.0938195	2.65375	0.231662	0.630294	0.966701	ARHGEF5
ENSG00000050344	0.445454	2.51761	4.62366	0.0315339	0.340849	NFE2L3
ENSG00000050393	-0.0408801	4.22046	0.0591413	0.807858	0.992515	MCUR1
ENSG00000050405	-0.0146349	6.09427	0.00841176	0.926924	0.999381	LIMA1
ENSG00000050426	-0.00105576	4.74374	4.15142e-05	0.994859	0.999467	LETMD1
ENSG00000050438	-1.00297	-0.683635	5.67425	0.0172157	0.250698	SLC4A8
ENSG00000050555	0.329839	-0.923934	0.509476	0.475366	0.92922	LAMC3
ENSG00000050628	3.18927	-2.9467	4.23398	0.0396224	0.377138	PTGER3
ENSG00000050748	-0.0344056	5.19523	0.0450914	0.831836	0.99365	MAPK9
ENSG00000050767	-2.36214	-2.14658	7.41619	0.00646397	0.155115	COL23A1
ENSG00000050820	0.258529	4.98538	2.48166	0.115181	0.5906	BCAR1
ENSG00000051009	0.189244	3.7116	1.20136	0.27305	0.814052	FAM160A2
ENSG00000051108	0.0111398	7.06149	0.005	0.943628	0.999381	HERPUD1
ENSG00000051128	0.309703	2.42486	2.28917	0.13028	0.621071	HOMER3
ENSG00000051180	0.467884	0.0374257	2.07431	0.149798	0.65671	RAD51
ENSG00000051341	0.134869	0.680628	0.212322	0.644953	0.971056	POLQ
ENSG00000051382	-0.045117	4.74629	0.0748643	0.784382	0.988911	PIK3CB
ENSG00000051523	0.109071	3.95918	0.378516	0.538398	0.950843	CYBA
ENSG00000051596	-0.0323435	3.40147	0.0334984	0.854778	0.996772	THOC3
ENSG00000051620	0.111437	6.60358	0.498415	0.480197	0.931692	HEBP2
ENSG00000051825	-0.124866	5.15224	0.592365	0.441506	0.915046	MPHOSPH9
ENSG00000052126	-0.156889	5.46003	0.945631	0.330834	0.854069	PLEKHA5
ENSG00000052344	-0.105038	3.56084	0.303848	0.58148	0.954585	PRSS8
ENSG00000052723	0.00598828	5.91244	0.00140682	0.97008	0.999381	SIKE1
ENSG00000052749	-0.180836	2.5663	0.807133	0.368969	0.879015	RRP12
ENSG00000052795	0.063057	8.2468	0.161686	0.687609	0.976259	FNIP2
ENSG00000052802	-0.253583	9.72274	2.62343	0.105297	0.57019	MSMO1
ENSG00000052841	0.0470092	6.49452	0.0885974	0.765968	0.986973	TTC17
ENSG00000053108	-0.00553328	-1.0344	0.000108327	0.991696	0.999381	FSTL4
ENSG00000053254	0.164571	5.67424	1.04372	0.306958	0.832931	FOXN3
ENSG00000053328	-0.180754	-0.0225451	0.28397	0.594111	0.958424	METTL24
ENSG00000053371	-0.00894899	5.48299	0.00309262	0.955651	0.999381	AKR7A2
ENSG00000053372	0.192858	3.92303	1.23816	0.265826	0.806847	MRTO4
ENSG00000053501	-0.153514	2.91317	0.682057	0.408879	0.898762	USE1
ENSG00000053524	-2.18611	-2.21245	6.10543	0.0134767	0.220407	MCF2L2
ENSG00000053747	0.208465	4.53485	1.17126	0.279142	0.816165	LAMA3
ENSG00000053770	-0.00244881	6.83489	0.000240902	0.987617	0.999381	AP5M1
ENSG00000053900	0.096276	4.00455	0.320587	0.571255	0.953626	ANAPC4
ENSG00000053918	-0.0573523	-0.69324	0.0199457	0.887689	0.999381	KCNQ1
ENSG00000054116	0.144049	5.55298	0.806947	0.369024	0.879015	TRAPPC3
ENSG00000054118	-0.0166958	7.13608	0.0112662	0.91547	0.999381	THRAP3
ENSG00000054148	-0.172154	4.78846	1.09768	0.294775	0.827368	PHPT1
ENSG00000054179	1.07322	-2.20373	1.78602	0.181412	0.699543	ENTPD2
ENSG00000054219	1.46314	0.00171494	17.4579	2.93748e-05	0.00772721	LY75
ENSG00000054267	0.160609	5.56651	0.991092	0.319476	0.84482	ARID4B
ENSG00000054277	0.0625598	5.69353	0.150673	0.697893	0.977133	OPN3
ENSG00000054523	-0.00898865	6.32481	0.00321244	0.954801	0.999381	KIF1B
ENSG00000054598	0.632157	-1.35736	1.32822	0.249121	0.786049	FOXC1
ENSG00000054611	-0.0821681	3.54924	0.220113	0.638954	0.969978	TBC1D22A
ENSG00000054654	-0.15293	6.83618	0.942675	0.331591	0.854845	SYNE2
ENSG00000054690	-0.425449	0.997891	2.54762	0.110461	0.580739	PLEKHH1
ENSG00000054793	0.057122	5.61627	0.126662	0.721918	0.98018	ATP9A
ENSG00000054938	-0.203072	2.21814	0.992622	0.319103	0.844255	CHRDL2
ENSG00000054965	0.158781	5.19831	0.958697	0.327515	0.849874	FAM168A
ENSG00000054967	0.116923	2.17873	0.311775	0.576593	0.954318	RELT
ENSG00000054983	-0.019073	4.80385	0.0134594	0.907641	0.999381	GALC
ENSG00000055044	-0.0206491	5.01833	0.0161385	0.898911	0.999381	NOP58
ENSG00000055070	0.224945	5.62642	1.94894	0.162701	0.67559	SZRD1
ENSG00000055118	0.0173749	-2.52668	0.000334894	0.985399	0.999381	KCNH2
ENSG00000055130	0.00171563	6.16848	0.000116953	0.991371	0.999381	CUL1
ENSG00000055147	0.0460123	4.68748	0.0780826	0.779913	0.988185	FAM114A2
ENSG00000055163	-0.316199	4.94597	3.56083	0.0591581	0.454462	CYFIP2
ENSG00000055208	0.0437101	6.26853	0.075978	0.782824	0.988561	TAB2
ENSG00000055211	0.0530801	5.66785	0.109917	0.740238	0.983607	GINM1
ENSG00000055332	0.0588339	5.74907	0.135435	0.712862	0.979575	EIF2AK2
ENSG00000055483	0.452997	2.35312	5.2632	0.0217809	0.284837	USP36
ENSG00000055609	-0.10536	5.82832	0.432417	0.510805	0.943365	KMT2C
ENSG00000055732	1.45774	-1.50268	6.38397	0.0115156	0.203832	MCOLN3
ENSG00000055917	0.0450891	7.05171	0.0823456	0.774143	0.987751	PUM2
ENSG00000055950	0.126682	5.1954	0.613668	0.43341	0.909811	MRPL43
ENSG00000055955	0.0550984	3.69698	0.101124	0.750485	0.984269	ITIH4
ENSG00000055957	-0.0286361	9.41591	0.0337385	0.854264	0.996713	ITIH1
ENSG00000056050	-0.0587722	3.54354	0.112636	0.737163	0.983607	HPF1
ENSG00000056097	0.0916912	6.8588	0.338635	0.560618	0.953073	ZFR
ENSG00000056558	0.294772	3.79853	2.65395	0.103293	0.566794	TRAF1
ENSG00000056586	0.0571912	6.68056	0.131118	0.717276	0.979575	RC3H2
ENSG00000056736	-0.247073	4.54331	2.20866	0.137238	0.635869	IL17RB
ENSG00000056972	0.191248	3.46089	1.14293	0.285034	0.822002	TRAF3IP2
ENSG00000057019	-0.0340864	5.64629	0.0450092	0.831987	0.99365	DCBLD2
ENSG00000057252	0.0710651	5.69984	0.197576	0.656685	0.973073	SOAT1
ENSG00000057294	0.0289056	6.09253	0.033003	0.855844	0.996772	PKP2
ENSG00000057468	0.224845	-1.99911	0.106341	0.744348	0.983628	MSH4
ENSG00000057593	-0.224516	6.74414	1.96717	0.160748	0.671676	F7
ENSG00000057608	0.0266663	8.32264	0.0292013	0.864315	0.9979	GDI2
ENSG00000057657	0.0118774	1.37912	0.00240452	0.960891	0.999381	PRDM1
ENSG00000057663	-0.175324	5.25606	1.17089	0.279219	0.816165	ATG5
ENSG00000057704	0.39462	3.3988	4.73027	0.0296363	0.329056	TMCC3
ENSG00000057757	0.0010445	5.09976	4.18024e-05	0.994841	0.999467	PITHD1
ENSG00000057935	-0.0739531	3.50086	0.177697	0.67336	0.974932	MTA3
ENSG00000058056	0.466485	4.82169	7.94689	0.00481701	0.132371	USP13
ENSG00000058063	0.0759742	6.58014	0.231218	0.630622	0.9668	ATP11B
ENSG00000058085	0.0375243	7.39121	0.0448255	0.832325	0.99365	LAMC2
ENSG00000058091	-0.0126608	5.7457	0.00626384	0.936918	0.999381	CDK14
ENSG00000058262	-0.0713448	7.96056	0.207343	0.648858	0.971967	SEC61A1
ENSG00000058272	-0.0920072	5.79314	0.330004	0.565657	0.953626	PPP1R12A
ENSG00000058404	-0.16575	1.854	0.561335	0.453723	0.920109	CAMK2B
ENSG00000058453	-0.153529	1.52912	0.461053	0.497132	0.937774	CROCC
ENSG00000058600	-0.0989645	4.76648	0.363658	0.546482	0.951559	POLR3E
ENSG00000058668	0.168476	4.74336	0.977789	0.322745	0.846304	ATP2B4
ENSG00000058673	-0.0522249	6.83489	0.109918	0.740238	0.983607	ZC3H11A
ENSG00000058729	0.0899072	4.71207	0.299322	0.584308	0.955963	RIOK2
ENSG00000058799	0.0453106	5.56628	0.0796033	0.777836	0.988147	YIPF1
ENSG00000058804	0.112366	4.63868	0.46327	0.4961	0.937759	NDC1
ENSG00000058866	0.293815	-0.310244	0.670828	0.412763	0.899924	DGKG
ENSG00000059122	0.0298808	3.76786	0.0299904	0.862512	0.997719	FLYWCH1
ENSG00000059145	0.240935	2.76458	1.60462	0.20525	0.732988	UNKL
ENSG00000059377	-0.044385	3.37653	0.0608667	0.805131	0.992036	TBXAS1
ENSG00000059378	0.188565	5.93314	1.38541	0.239181	0.774297	PARP12
ENSG00000059573	0.119062	5.46553	0.544082	0.460746	0.924209	ALDH18A1
ENSG00000059588	-0.187568	4.30251	1.25734	0.262156	0.802052	TARBP1
ENSG00000059691	0.00647918	4.66658	0.00155259	0.968569	0.999381	GATB
ENSG00000059728	0.323683	3.66059	3.40188	0.0651221	0.470986	MXD1
ENSG00000059758	0.0632961	5.48294	0.15509	0.693718	0.977012	CDK17
ENSG00000059769	0.00549352	5.08019	0.0011299	0.973185	0.999381	DNAJC25
ENSG00000059804	-0.347991	1.92473	2.60264	0.106686	0.574006	SLC2A3
ENSG00000059915	0.171739	-1.13751	0.129748	0.718693	0.979575	PSD
ENSG00000060069	0.0505738	2.36889	0.0637471	0.800669	0.991391	CTDP1
ENSG00000060138	0.120687	3.63026	0.467981	0.493918	0.936707	YBX3
ENSG00000060140	-0.221382	-2.46306	0.0604884	0.805726	0.992036	STYK1
ENSG00000060237	0.045236	6.15991	0.0810375	0.775896	0.987794	WNK1
ENSG00000060303	0.433953	-2.60428	0.188604	0.664081	0.97393	RPS17P5
ENSG00000060339	-0.187628	5.59698	1.35861	0.243779	0.779569	CCAR1
ENSG00000060491	-0.0275291	5.94537	0.0296029	0.863394	0.997719	OGFR
ENSG00000060558	0.21325	0.637606	0.532852	0.46541	0.92487	GNA15
ENSG00000060566	0.251006	5.36867	2.41556	0.120135	0.601035	CREB3L3
ENSG00000060642	0.00999365	4.78061	0.00368028	0.951626	0.999381	PIGV
ENSG00000060656	0.280367	4.78686	2.86056	0.0907759	0.541094	PTPRU
ENSG00000060688	-0.0818334	4.19785	0.235956	0.627142	0.966295	SNRNP40
ENSG00000060718	-1.83938	-2.34072	3.84959	0.0497581	0.41484	COL11A1
ENSG00000060749	-0.111561	5.11309	0.462247	0.496576	0.937774	QSER1
ENSG00000060762	0.325959	7.0802	4.29067	0.0383221	0.372724	MPC1
ENSG00000060971	-0.251978	7.48051	2.57835	0.108335	0.57546	ACAA1
ENSG00000060982	0.19252	4.44663	1.2642	0.260858	0.800661	BCAT1
ENSG00000061273	0.387527	2.85061	3.73374	0.0533238	0.43133	HDAC7
ENSG00000061337	-0.138627	-0.254756	0.142293	0.706012	0.978367	LZTS1
ENSG00000061455	0.228793	-1.34782	0.190479	0.662518	0.973615	PRDM6
ENSG00000061656	-0.192757	2.27045	0.895689	0.34394	0.863243	SPAG4
ENSG00000061676	-0.0100161	7.76844	0.00408506	0.949038	0.999381	NCKAP1
ENSG00000061794	-0.0157709	6.1343	0.00987851	0.920828	0.999381	MRPS35
ENSG00000061918	0.12187	2.84702	0.427154	0.513389	0.944151	GUCY1B1
ENSG00000061936	-0.212082	3.94743	1.54495	0.213883	0.743869	SFSWAP
ENSG00000061938	0.00978879	3.37573	0.00287407	0.957246	0.999381	TNK2
ENSG00000061987	0.00664275	6.36028	0.00175443	0.96659	0.999381	MON2
ENSG00000062038	0.931266	-0.471295	5.21803	0.0223538	0.288449	CDH3
ENSG00000062194	0.0334053	6.51935	0.0447481	0.832468	0.99365	GPBP1
ENSG00000062282	-0.392109	7.09022	6.05494	0.0138674	0.225384	DGAT2
ENSG00000062370	0.192073	2.4205	0.961592	0.326786	0.849265	ZNF112
ENSG00000062485	-0.0632182	4.40129	0.143094	0.705225	0.978212	CS
ENSG00000062524	0.481889	-1.34993	0.838212	0.359909	0.874419	LTK
ENSG00000062582	0.457244	-0.99595	1.03525	0.308929	0.835379	MRPS24
ENSG00000062598	0.11849	4.22881	0.495888	0.481313	0.932365	ELMO2
ENSG00000062650	0.0403904	7.1035	0.0660445	0.797185	0.991047	WAPL
ENSG00000062716	0.168121	8.14807	1.14455	0.284692	0.821908	VMP1
ENSG00000062725	0.0421876	5.79982	0.0697605	0.791686	0.990596	APPBP2
ENSG00000062822	-0.256431	2.66541	1.79516	0.180299	0.698601	POLD1
ENSG00000063046	-0.0267113	8.41625	0.0293045	0.864078	0.997719	EIF4B
ENSG00000063127	0.575702	0.689436	4.19626	0.0405131	0.381083	SLC6A16
ENSG00000063169	-0.511299	-0.674672	1.56745	0.210578	0.741429	BICRA
ENSG00000063176	-0.333237	2.97178	3.18099	0.0744995	0.501557	SPHK2
ENSG00000063177	0.054147	6.82777	0.118159	0.73104	0.982211	RPL18
ENSG00000063180	1.3196	-1.01758	7.66716	0.0056235	0.143182	CA11
ENSG00000063241	0.0313637	5.93876	0.0385852	0.844273	0.99508	ISOC2
ENSG00000063244	0.104949	5.1975	0.420383	0.516746	0.94595	U2AF2
ENSG00000063245	-0.0387712	4.48401	0.0535081	0.817068	0.993252	EPN1
ENSG00000063322	0.146327	4.49594	0.775525	0.378513	0.88494	MED29
ENSG00000063438	-0.756191	-1.99133	1.1528	0.282965	0.820675	AHRR
ENSG00000063660	-0.123171	5.01119	0.570202	0.450178	0.91938	GPC1
ENSG00000063761	0.506226	1.51642	4.942	0.0262118	0.311318	ADCK1
ENSG00000063854	-0.0773114	6.83623	0.234831	0.627965	0.966402	HAGH
ENSG00000063978	-0.153925	4.92467	0.884317	0.347022	0.865582	RNF4
ENSG00000064012	-0.00597192	4.96314	0.0013311	0.970896	0.999381	CASP8
ENSG00000064042	0.179413	5.02322	1.19287	0.274752	0.814982	LIMCH1
ENSG00000064102	-0.0918562	4.56176	0.30713	0.579447	0.954318	INTS13
ENSG00000064115	0.0195223	6.89019	0.015366	0.901347	0.999381	TM7SF3
ENSG00000064199	0.638803	1.41465	6.91247	0.00855965	0.174684	SPA17
ENSG00000064225	0.0593974	5.03335	0.13225	0.716111	0.979575	ST3GAL6
ENSG00000064270	-0.637621	-2.53319	0.440128	0.507061	0.942217	ATP2C2
ENSG00000064300	0.137869	1.45425	0.289219	0.590721	0.957546	NGFR
ENSG00000064309	0.474655	2.17799	5.37606	0.020415	0.275514	CDON
ENSG00000064313	0.0199533	5.23471	0.0151472	0.902048	0.999381	TAF2
ENSG00000064393	0.0487219	5.8513	0.0932893	0.760036	0.985778	HIPK2
ENSG00000064419	0.0854092	5.73349	0.28534	0.593222	0.958323	TNPO3
ENSG00000064490	0.163012	2.86408	0.768453	0.380696	0.885474	RFXANK
ENSG00000064545	-0.0943256	3.42721	0.279793	0.596837	0.958727	TMEM161A
ENSG00000064547	0.502241	-0.614999	1.51748	0.218002	0.749883	LPAR2
ENSG00000064601	0.162955	5.58671	1.01816	0.312957	0.840161	CTSA
ENSG00000064607	-0.0687435	5.2606	0.17999	0.671382	0.974932	SUGP2
ENSG00000064651	0.0359607	5.96116	0.0487671	0.825223	0.993478	SLC12A2
ENSG00000064652	0.0299317	3.74474	0.0294867	0.86366	0.997719	SNX24
ENSG00000064655	1.35696	-2.32629	2.4493	0.117577	0.595759	EYA2
ENSG00000064666	0.278387	4.66508	2.58326	0.107999	0.57546	CNN2
ENSG00000064687	-0.361292	1.84394	2.82152	0.0930085	0.546018	ABCA7
ENSG00000064692	-0.109212	0.380642	0.131529	0.716851	0.979575	SNCAIP
ENSG00000064703	-0.209084	4.5042	1.58494	0.208051	0.738151	DDX20
ENSG00000064726	0.062739	6.6515	0.158157	0.690859	0.976765	BTBD1
ENSG00000064763	0.164712	1.57	0.5277	0.467576	0.925943	FAR2
ENSG00000064787	-0.081356	0.607163	0.0683049	0.793821	0.991047	BCAS1
ENSG00000064886	0.400453	-0.420952	1.17303	0.278779	0.815679	CHI3L2
ENSG00000064932	-0.112794	-2.10553	0.0236056	0.877893	0.998893	SBNO2
ENSG00000064933	-0.208168	4.08039	1.5093	0.219245	0.751164	PMS1
ENSG00000064961	0.18112	5.02364	1.2426	0.26497	0.806063	HMG20B
ENSG00000064989	0.0914809	5.76595	0.322657	0.570016	0.953626	CALCRL
ENSG00000064995	0.181401	4.43621	1.19044	0.275241	0.814982	TAF11
ENSG00000064999	0.0325312	2.95235	0.031109	0.859997	0.996772	ANKS1A
ENSG00000065000	-0.0627305	5.52706	0.151747	0.696872	0.977133	AP3D1
ENSG00000065029	0.133765	3.77242	0.605017	0.43667	0.911894	ZNF76
ENSG00000065054	-0.0260135	5.61564	0.0254855	0.873163	0.998454	SLC9A3R2
ENSG00000065057	-0.102315	4.1951	0.364479	0.546029	0.951559	NTHL1
ENSG00000065060	0.0564135	5.16743	0.121167	0.727773	0.98167	UHRF1BP1
ENSG00000065135	0.140525	7.14725	0.799934	0.371113	0.880247	GNAI3
ENSG00000065150	-0.0431248	6.92654	0.0750601	0.784107	0.988773	IPO5
ENSG00000065154	-0.129759	4.98862	0.634147	0.425838	0.905582	OAT
ENSG00000065183	0.0140474	5.13536	0.00751459	0.930921	0.999381	WDR3
ENSG00000065243	-0.0258869	6.11421	0.0263511	0.871046	0.998311	PKN2
ENSG00000065268	0.102007	3.99817	0.35972	0.548662	0.951559	WDR18
ENSG00000065308	-0.0247791	5.23031	0.023391	0.878445	0.999046	TRAM2
ENSG00000065320	-0.157097	3.85196	0.79829	0.371605	0.880467	NTN1
ENSG00000065325	0.734774	1.79278	7.88373	0.00498813	0.134349	GLP2R
ENSG00000065328	0.0929769	-0.170704	0.0728511	0.78723	0.989864	MCM10
ENSG00000065357	0.0915807	0.966785	0.110465	0.739615	0.983607	DGKA
ENSG00000065361	-0.0644166	7.21251	0.167973	0.68192	0.975158	ERBB3
ENSG00000065413	0.0387678	1.26897	0.0271065	0.869227	0.998029	ANKRD44
ENSG00000065427	0.0634952	6.76579	0.162483	0.686881	0.975785	KARS
ENSG00000065457	-0.113851	3.82428	0.431448	0.511279	0.943365	ADAT1
ENSG00000065485	0.0769492	5.78429	0.232124	0.629954	0.966644	PDIA5
ENSG00000065491	0.254121	2.58551	1.62779	0.202008	0.72843	TBC1D22B
ENSG00000065518	-0.0667008	5.79199	0.174462	0.676176	0.974932	NDUFB4
ENSG00000065526	-0.00882705	4.70116	0.00284558	0.957458	0.999381	SPEN
ENSG00000065534	-0.00476691	6.88548	0.000917278	0.975839	0.999381	MYLK
ENSG00000065548	0.0360658	6.27961	0.0518215	0.819924	0.993252	ZC3H15
ENSG00000065559	0.0130309	5.90976	0.00669109	0.934806	0.999381	MAP2K4
ENSG00000065600	0.172348	2.45154	0.767341	0.381041	0.885474	PACC1
ENSG00000065613	0.120227	6.71619	0.580166	0.446247	0.917475	SLK
ENSG00000065615	0.214557	4.54643	1.68157	0.194716	0.717526	CYB5R4
ENSG00000065618	0.509987	-1.7767	0.650572	0.419908	0.902459	COL17A1
ENSG00000065621	-0.256101	1.64654	1.34152	0.246766	0.784195	GSTO2
ENSG00000065665	-0.51605	1.64483	5.40835	0.0200407	0.273687	SEC61A2
ENSG00000065675	-0.195414	-0.625179	0.23889	0.625009	0.96592	PRKCQ
ENSG00000065717	-0.187872	0.920536	0.539558	0.462616	0.92487	TLE2
ENSG00000065802	0.105573	4.29739	0.395154	0.529602	0.949014	ASB1
ENSG00000065809	-0.0639162	7.72647	0.166728	0.683036	0.975158	FAM107B
ENSG00000065833	-0.389372	4.84369	5.39348	0.0202121	0.274279	ME1
ENSG00000065882	0.154032	6.20572	0.943076	0.331488	0.854845	TBC1D1
ENSG00000065883	-0.152385	5.70206	0.905886	0.341208	0.860686	CDK13
ENSG00000065911	0.203388	3.4235	1.18272	0.276803	0.814982	MTHFD2
ENSG00000065970	0.099688	2.10875	0.235587	0.627412	0.966402	FOXJ2
ENSG00000065978	0.0382394	7.02412	0.0590569	0.807993	0.992515	YBX1
ENSG00000065989	0.426235	0.107813	1.79124	0.180775	0.698999	PDE4A
ENSG00000066027	0.211706	6.90095	1.80683	0.178889	0.695796	PPP2R5A
ENSG00000066044	0.0531059	5.74281	0.10759	0.742904	0.983628	ELAVL1
ENSG00000066056	-0.051578	3.92357	0.0909476	0.762976	0.986536	TIE1
ENSG00000066084	0.00928386	6.62444	0.00345733	0.953112	0.999381	DIP2B
ENSG00000066117	0.0882799	3.94774	0.265506	0.606362	0.960333	SMARCD1
ENSG00000066135	-0.159397	5.65531	0.982806	0.321507	0.846141	KDM4A
ENSG00000066136	-0.096517	3.80437	0.311971	0.576473	0.954318	NFYC
ENSG00000066185	0.485432	1.27138	4.00338	0.0454092	0.398305	ZMYND12
ENSG00000066248	-0.145216	4.13365	0.741016	0.389336	0.889855	NGEF
ENSG00000066279	0.125982	3.79375	0.479586	0.48861	0.935253	ASPM
ENSG00000066294	0.199266	4.71194	1.30513	0.253279	0.790698	CD84
ENSG00000066322	0.0123353	5.19839	0.00572784	0.939672	0.999381	ELOVL1
ENSG00000066336	0.348677	0.650741	1.50309	0.220196	0.752993	SPI1
ENSG00000066379	-0.639462	-1.90439	0.91159	0.339693	0.859418	ZNRD1
ENSG00000066382	-1.18184	-1.42152	4.50472	0.0338013	0.352257	MPPED2
ENSG00000066422	-0.152927	5.39168	0.899307	0.342968	0.862435	ZBTB11
ENSG00000066427	-0.00284736	4.96485	0.000304652	0.986074	0.999381	ATXN3
ENSG00000066455	0.00978981	6.82895	0.00384265	0.950572	0.999381	GOLGA5
ENSG00000066468	0.110032	5.6134	0.469695	0.493128	0.936383	FGFR2
ENSG00000066557	0.0337627	5.16513	0.0434311	0.834916	0.994138	LRRC40
ENSG00000066583	-0.0408417	5.86743	0.0654558	0.798072	0.991047	ISOC1
ENSG00000066629	0.285542	2.13841	1.82442	0.176788	0.694169	EML1
ENSG00000066651	-0.150411	5.37772	0.867466	0.351658	0.868581	TRMT11
ENSG00000066654	0.0564014	6.16896	0.126567	0.722019	0.98018	THUMPD1
ENSG00000066697	0.208833	4.78264	1.58631	0.207854	0.737879	MSANTD3
ENSG00000066735	-0.07525	1.19583	0.0936738	0.759558	0.985668	KIF26A
ENSG00000066739	0.0174238	6.42843	0.012145	0.912247	0.999381	ATG2B
ENSG00000066777	0.0493949	6.6499	0.0978739	0.754396	0.985201	ARFGEF1
ENSG00000066813	-0.137306	8.5964	0.769215	0.38046	0.885474	ACSM2B
ENSG00000066827	0.194284	3.5329	1.21749	0.269854	0.811068	ZFAT
ENSG00000066855	-0.131215	5.5118	0.665876	0.414493	0.899924	MTFR1
ENSG00000066923	0.244357	-0.0882959	0.481445	0.487768	0.93479	STAG3
ENSG00000066926	-0.021866	5.34065	0.0183692	0.89219	0.999381	FECH
ENSG00000066933	-0.00278392	4.87568	0.000291195	0.986385	0.999381	MYO9A
ENSG00000067057	0.291798	3.39326	2.44944	0.117567	0.595759	PFKP
ENSG00000067064	-0.377748	8.07451	5.7526	0.0164643	0.245802	IDI1
ENSG00000067066	-0.00869295	6.06334	0.00299487	0.956357	0.999381	SP100
ENSG00000067082	0.223467	7.10953	2.00595	0.156683	0.667004	KLF6
ENSG00000067113	0.196352	5.39907	1.48665	0.222738	0.75694	PLPP1
ENSG00000067141	-0.0188637	3.3925	0.0107768	0.917319	0.999381	NEO1
ENSG00000067167	0.0975	9.55066	0.388024	0.53334	0.949687	TRAM1
ENSG00000067182	0.0778147	5.53349	0.234012	0.628564	0.966415	TNFRSF1A
ENSG00000067191	2.60363	-1.77739	12.5461	0.000397037	0.033876	CACNB1
ENSG00000067208	-0.105535	5.8806	0.437811	0.508181	0.942511	EVI5
ENSG00000067221	0.161546	3.57936	0.835789	0.360604	0.87473	STOML1
ENSG00000067225	0.202975	6.88297	1.62871	0.201882	0.72843	PKM
ENSG00000067248	0.0120882	5.96544	0.00574528	0.93958	0.999381	DHX29
ENSG00000067334	0.0376506	6.11138	0.056113	0.812748	0.993245	DNTTIP2
ENSG00000067365	-0.0241723	2.96485	0.0172608	0.895474	0.999381	METTL22
ENSG00000067369	0.194078	4.91609	1.35233	0.244871	0.781203	TP53BP1
ENSG00000067533	-0.0705201	3.75385	0.163448	0.686001	0.975382	RRP15
ENSG00000067560	0.00889985	8.1892	0.00323359	0.954653	0.999381	RHOA
ENSG00000067596	0.0905387	5.64108	0.318618	0.572439	0.953626	DHX8
ENSG00000067601	-0.365312	-1.09771	0.612265	0.433936	0.910184	PMS2P4
ENSG00000067606	0.157761	3.36278	0.788208	0.374643	0.882779	PRKCZ
ENSG00000067704	-0.0761377	7.07974	0.23492	0.627899	0.966402	IARS2
ENSG00000067715	1.34315	-1.05694	7.73251	0.00542353	0.140128	SYT1
ENSG00000067798	0.130179	1.36866	0.229112	0.632183	0.967569	NAV3
ENSG00000067836	-0.0165498	3.42507	0.00883676	0.925106	0.999381	ROGDI
ENSG00000067900	0.0943758	6.14782	0.351658	0.553176	0.952636	ROCK1
ENSG00000067955	0.228685	4.67993	1.89937	0.168149	0.683844	CBFB
ENSG00000068001	-0.00115476	4.97636	4.8793e-05	0.994427	0.999381	HYAL2
ENSG00000068024	0.0908922	2.87012	0.239648	0.624461	0.96592	HDAC4
ENSG00000068028	0.220813	4.11654	1.67169	0.196033	0.718556	RASSF1
ENSG00000068078	-0.13913	4.73932	0.695657	0.404247	0.897415	FGFR3
ENSG00000068079	0.221106	3.98278	1.66133	0.197424	0.720022	IFI35
ENSG00000068097	-0.192582	3.06951	1.09438	0.295503	0.827368	HEATR6
ENSG00000068120	-0.0217149	4.77718	0.0174906	0.894785	0.999381	COASY
ENSG00000068137	-0.177228	3.78303	1.04007	0.307805	0.833991	PLEKHH3
ENSG00000068305	-0.0637856	5.77775	0.159259	0.689839	0.976765	MEF2A
ENSG00000068383	0.0464054	4.5164	0.0785803	0.779231	0.988147	INPP5A
ENSG00000068489	0.234909	-0.33593	0.413352	0.520273	0.94595	PRR11
ENSG00000068615	-0.165717	0.0473198	0.255145	0.613475	0.962816	REEP1
ENSG00000068650	0.161715	4.32028	0.912532	0.339444	0.859418	ATP11A
ENSG00000068654	-0.077239	4.0728	0.201441	0.65356	0.972546	POLR1A
ENSG00000068697	0.14804	7.48728	0.893486	0.344534	0.863243	LAPTM4A
ENSG00000068724	0.317734	3.12968	3.06423	0.080033	0.516121	TTC7A
ENSG00000068745	-0.0600862	5.03642	0.135579	0.712716	0.979575	IP6K2
ENSG00000068784	0.00547863	4.43085	0.00107882	0.973798	0.999381	SRBD1
ENSG00000068796	0.0785281	3.75212	0.199837	0.654852	0.972946	KIF2A
ENSG00000068831	0.185905	0.697901	0.426958	0.513486	0.944151	RASGRP2
ENSG00000068878	0.00192045	7.03489	0.000149144	0.990256	0.999381	PSME4
ENSG00000068885	-0.184788	4.07577	1.04027	0.307758	0.833991	IFT80
ENSG00000068912	0.0908941	5.81534	0.324714	0.568789	0.953626	ERLEC1
ENSG00000068971	0.0875647	2.85789	0.21832	0.640323	0.969978	PPP2R5B
ENSG00000068976	-1.94032	-2.682	2.7687	0.0961242	0.553272	PYGM
ENSG00000069020	0.0424759	4.97269	0.0657452	0.797636	0.991047	MAST4
ENSG00000069122	0.123025	4.98928	0.551317	0.45778	0.922022	ADGRF5
ENSG00000069188	0.0468064	-1.69065	0.00623798	0.937048	0.999381	SDK2
ENSG00000069248	-0.0811195	5.61362	0.256631	0.612444	0.962666	NUP133
ENSG00000069275	-0.0288453	8.16697	0.0340417	0.853618	0.996713	NUCKS1
ENSG00000069329	0.0457116	6.99369	0.084314	0.771534	0.987663	VPS35
ENSG00000069345	0.0362445	6.45548	0.0526312	0.818546	0.993252	DNAJA2
ENSG00000069399	-0.184839	1.78487	0.704951	0.401125	0.895158	BCL3
ENSG00000069424	-0.0402653	1.43064	0.0272058	0.86899	0.998029	KCNAB2
ENSG00000069431	-0.460038	6.22845	8.31587	0.00393001	0.118854	ABCC9
ENSG00000069482	0.740443	-1.74302	1.34921	0.245417	0.781823	GAL
ENSG00000069493	0.256068	0.357217	0.743441	0.388561	0.888931	CLEC2D
ENSG00000069667	0.0965147	6.64478	0.369266	0.543404	0.950877	RORA
ENSG00000069702	0.231684	4.25715	1.8173	0.177635	0.694746	TGFBR3
ENSG00000069812	-0.238647	1.85519	0.814092	0.366913	0.878052	HES2
ENSG00000069849	0.0136113	4.67544	0.00652516	0.935618	0.999381	ATP1B3
ENSG00000069869	-0.00883184	7.02061	0.00315546	0.955204	0.999381	NEDD4
ENSG00000069943	0.0447505	3.63316	0.066192	0.796964	0.991047	PIGB
ENSG00000069956	-0.0793569	7.44966	0.256256	0.612704	0.962666	MAPK6
ENSG00000069966	0.0160447	5.07887	0.00974639	0.921358	0.999381	GNB5
ENSG00000069974	0.113433	4.80277	0.478315	0.489187	0.935541	RAB27A
ENSG00000069998	-0.0306697	4.91794	0.0353583	0.850847	0.995908	HDHD5
ENSG00000070010	-0.0649828	4.93243	0.158581	0.690466	0.976765	UFD1
ENSG00000070019	2.40803	-2.14483	7.57077	0.00593225	0.146655	GUCY2C
ENSG00000070061	-0.240062	6.12267	2.27586	0.131402	0.624015	ELP1
ENSG00000070081	-0.0195944	6.06193	0.0150181	0.902465	0.999381	NUCB2
ENSG00000070087	-0.0224173	4.53163	0.0178796	0.893628	0.999381	PFN2
ENSG00000070159	0.0680024	6.54031	0.185313	0.666846	0.974504	PTPN3
ENSG00000070182	-0.0380689	-0.386553	0.00981029	0.921101	0.999381	SPTB
ENSG00000070190	0.134726	0.135625	0.171066	0.679166	0.974961	DAPP1
ENSG00000070214	-0.00306697	7.31659	0.000381712	0.984412	0.999381	SLC44A1
ENSG00000070269	0.0383209	4.18286	0.0517203	0.820096	0.993252	TMEM260
ENSG00000070366	0.00669847	3.07639	0.0013401	0.970798	0.999381	SMG6
ENSG00000070367	0.0502656	6.57859	0.100085	0.751727	0.984344	EXOC5
ENSG00000070371	-0.246632	3.29915	1.86666	0.171858	0.689676	CLTCL1
ENSG00000070388	1.279	-2.15268	2.65577	0.103175	0.566678	FGF22
ENSG00000070404	0.193328	7.15711	1.33366	0.248156	0.78493	FSTL3
ENSG00000070413	0.0333408	5.97089	0.043464	0.834854	0.994138	DGCR2
ENSG00000070423	-0.204785	3.60323	1.36975	0.241855	0.776818	RNF126
ENSG00000070444	0.470549	0.611276	2.92182	0.0873891	0.53217	MNT
ENSG00000070476	-0.0279135	4.0497	0.0267884	0.86999	0.998029	ZXDC
ENSG00000070495	0.144273	3.72607	0.696623	0.403921	0.897415	JMJD6
ENSG00000070501	0.00922546	3.53675	0.00277351	0.958	0.999381	POLB
ENSG00000070526	0.16989	-1.66872	0.0746142	0.784733	0.989093	ST6GALNAC1
ENSG00000070540	0.024273	4.47574	0.0210287	0.884701	0.999381	WIPI1
ENSG00000070601	-0.231472	-1.11927	0.234979	0.627856	0.966402	FRMPD1
ENSG00000070610	-0.00199535	5.2139	0.000152347	0.990152	0.999381	GBA2
ENSG00000070614	0.118879	6.67474	0.562695	0.453176	0.919989	NDST1
ENSG00000070669	-0.103208	3.31843	0.30808	0.578861	0.954318	ASNS
ENSG00000070718	-0.111996	3.3379	0.386471	0.53416	0.949687	AP3M2
ENSG00000070731	-0.163778	1.48569	0.512689	0.473977	0.92859	ST6GALNAC2
ENSG00000070756	-0.0577003	5.98432	0.130371	0.718048	0.979575	PABPC1
ENSG00000070759	0.0250877	3.25535	0.0192483	0.889657	0.999381	TESK2
ENSG00000070761	-0.00830431	4.25556	0.00245614	0.960473	0.999381	CFAP20
ENSG00000070770	0.0379987	4.94384	0.053768	0.816632	0.993252	CSNK2A2
ENSG00000070778	-0.1717	4.01694	1.00329	0.316516	0.842405	PTPN21
ENSG00000070785	0.0200301	4.47676	0.0145805	0.903889	0.999381	EIF2B3
ENSG00000070814	-0.124023	2.64297	0.41954	0.517166	0.94595	TCOF1
ENSG00000070831	0.113779	8.02041	0.529742	0.466715	0.925352	CDC42
ENSG00000070882	0.0878401	2.88751	0.196648	0.65744	0.973073	OSBPL3
ENSG00000070950	0.167546	3.31533	0.880661	0.348021	0.866645	RAD18
ENSG00000070961	0.018402	5.63905	0.0131788	0.908604	0.999381	ATP2B1
ENSG00000071051	0.114541	4.32596	0.464035	0.495744	0.937711	NCK2
ENSG00000071054	0.0546204	6.9519	0.118488	0.73068	0.982211	MAP4K4
ENSG00000071073	0.00205768	5.68938	0.000165474	0.989737	0.999381	MGAT4A
ENSG00000071082	0.00666296	6.9408	0.00178992	0.966254	0.999381	RPL31
ENSG00000071127	0.116599	7.89802	0.553332	0.45696	0.922022	WDR1
ENSG00000071189	0.0406162	6.06315	0.0649893	0.798777	0.991047	SNX13
ENSG00000071205	-0.618077	3.44554	11.8782	0.000567932	0.0419154	ARHGAP10
ENSG00000071242	0.201436	3.88068	1.38386	0.239444	0.774297	RPS6KA2
ENSG00000071243	0.0714911	3.53228	0.16512	0.684486	0.975158	ING3
ENSG00000071246	0.177946	4.20261	1.0549	0.304381	0.831512	VASH1
ENSG00000071282	0.249674	4.78324	1.66334	0.197153	0.720022	LMCD1
ENSG00000071462	0.0796681	3.37698	0.201304	0.65367	0.972549	BUD23
ENSG00000071537	-0.042906	8.22631	0.075446	0.783566	0.988561	SEL1L
ENSG00000071539	0.642096	1.03226	5.96797	0.014568	0.230232	TRIP13
ENSG00000071564	0.424971	3.49533	5.72456	0.0167292	0.247557	TCF3
ENSG00000071575	-0.0774074	3.19673	0.182566	0.669177	0.974932	TRIB2
ENSG00000071626	-0.0102645	5.11193	0.00401012	0.949507	0.999381	DAZAP1
ENSG00000071655	-0.0728777	5.46122	0.205266	0.650504	0.972082	MBD3
ENSG00000071794	-0.101309	5.8551	0.401976	0.526071	0.947648	HLTF
ENSG00000071894	0.0436443	3.76033	0.0628898	0.801985	0.991773	CPSF1
ENSG00000071967	0.159475	4.26322	0.89881	0.343101	0.862678	CYBRD1
ENSG00000071991	0.921725	-1.98602	1.64704	0.199362	0.723268	CDH19
ENSG00000071994	-0.102761	5.6929	0.412614	0.520646	0.946291	PDCD2
ENSG00000072042	-0.139751	7.25979	0.792026	0.373488	0.881425	RDH11
ENSG00000072062	0.0765017	2.03324	0.13583	0.712462	0.979575	PRKACA
ENSG00000072071	0.033466	-0.860097	0.00620831	0.937197	0.999381	ADGRL1
ENSG00000072080	-0.229837	5.9292	1.83321	0.175749	0.692519	SPP2
ENSG00000072110	0.257988	6.58005	2.59325	0.10732	0.57546	ACTN1
ENSG00000072121	-0.0843932	4.95341	0.266255	0.605855	0.960277	ZFYVE26
ENSG00000072134	0.066361	3.9362	0.149596	0.698922	0.977133	EPN2
ENSG00000072135	0.144434	3.52009	0.668308	0.413642	0.899924	PTPN18
ENSG00000072163	-0.193657	2.47151	0.978549	0.322557	0.846304	LIMS2
ENSG00000072195	0.748305	-1.03688	2.54988	0.110303	0.580556	SPEG
ENSG00000072201	-0.259024	3.26514	2.08929	0.148335	0.654992	LNX1
ENSG00000072210	0.0120462	8.59946	0.00596817	0.938422	0.999381	ALDH3A2
ENSG00000072274	0.0227695	8.67266	0.0213293	0.883885	0.999381	TFRC
ENSG00000072310	-0.141854	6.82575	0.784604	0.375737	0.883397	SREBF1
ENSG00000072364	0.0405409	6.937	0.0656857	0.797725	0.991047	AFF4
ENSG00000072401	0.0263384	3.65311	0.0223923	0.881048	0.999381	UBE2D1
ENSG00000072415	0.0380862	5.99857	0.0572945	0.810824	0.993032	MPP5
ENSG00000072422	0.122304	4.10039	0.507762	0.476109	0.929439	RHOBTB1
ENSG00000072518	0.0685642	2.36262	0.121063	0.727884	0.98167	MARK2
ENSG00000072571	0.216771	1.42009	0.874241	0.349784	0.867759	HMMR
ENSG00000072609	0.0998861	4.41509	0.357041	0.550154	0.951559	CHFR
ENSG00000072657	-0.584354	1.24412	4.57613	0.0324204	0.34664	TRHDE
ENSG00000072682	-0.0112311	5.01607	0.00470383	0.94532	0.999381	P4HA2
ENSG00000072694	1.14886	-0.180138	9.50573	0.00204831	0.0850551	FCGR2B
ENSG00000072736	-0.0650445	5.23892	0.161876	0.687435	0.976127	NFATC3
ENSG00000072756	0.171455	3.83962	0.989539	0.319855	0.845156	TRNT1
ENSG00000072778	0.0283123	8.20525	0.0328927	0.856082	0.996772	ACADVL
ENSG00000072786	0.142993	4.02473	0.6904	0.406029	0.898049	STK10
ENSG00000072803	0.00204822	6.43935	0.00016757	0.989672	0.999381	FBXW11
ENSG00000072818	0.347248	-0.977607	0.579078	0.446674	0.917972	ACAP1
ENSG00000072832	-0.778961	-1.73026	1.54964	0.213188	0.742898	CRMP1
ENSG00000072840	-0.21731	2.74788	1.28111	0.257693	0.7966	EVC
ENSG00000072849	0.140626	5.29692	0.756342	0.384476	0.886459	DERL2
ENSG00000072858	-0.774239	-2.15348	1.03211	0.309664	0.836292	SIDT1
ENSG00000072952	0.158557	-0.298935	0.191473	0.661693	0.973556	MRVI1
ENSG00000072954	0.252208	3.38064	1.99986	0.157314	0.668355	TMEM38A
ENSG00000072958	0.238891	4.96068	2.12202	0.145195	0.649245	AP1M1
ENSG00000073008	0.146997	6.99696	0.868906	0.351258	0.868581	PVR
ENSG00000073050	0.328905	1.73025	2.28357	0.13075	0.622052	XRCC1
ENSG00000073060	0.159587	6.5066	1.0076	0.31548	0.841118	SCARB1
ENSG00000073111	-0.0257455	2.41212	0.0168924	0.89659	0.999381	MCM2
ENSG00000073146	-0.830533	0.388623	6.78242	0.00920602	0.18156	MOV10L1
ENSG00000073150	-0.43574	1.83962	3.42036	0.0643968	0.468818	PANX2
ENSG00000073169	-0.235523	5.9469	2.1496	0.142607	0.645498	SELENOO
ENSG00000073282	-0.223972	-1.8608	0.117288	0.731994	0.982211	TP63
ENSG00000073331	-0.0285373	4.26282	0.0290437	0.864678	0.99802	ALPK1
ENSG00000073350	-0.0972655	5.2123	0.359202	0.54895	0.951559	LLGL2
ENSG00000073417	-0.0472947	6.0343	0.0885994	0.765965	0.986973	PDE8A
ENSG00000073536	-0.0251031	3.03622	0.0185372	0.891702	0.999381	NLE1
ENSG00000073578	-0.00569408	7.19031	0.00130809	0.971149	0.999381	SDHA
ENSG00000073584	0.138651	5.33664	0.735198	0.391204	0.891477	SMARCE1
ENSG00000073605	0.179781	3.57392	1.02778	0.31068	0.837413	GSDMB
ENSG00000073614	0.00947442	6.67215	0.0036087	0.952098	0.999381	KDM5A
ENSG00000073670	-2.75669	-1.94462	11.3448	0.000756576	0.0483563	ADAM11
ENSG00000073711	-0.127129	4.16484	0.544479	0.460583	0.924039	PPP2R3A
ENSG00000073712	-0.023693	7.41112	0.0228267	0.879909	0.999381	FERMT2
ENSG00000073734	0.468752	8.17414	8.63688	0.00329426	0.108281	ABCB11
ENSG00000073737	0.539623	2.13776	6.33673	0.0118263	0.206842	DHRS9
ENSG00000073754	-0.318634	4.39627	2.83003	0.0925165	0.545447	CD5L
ENSG00000073756	0.597454	0.386962	3.98055	0.0460285	0.400584	PTGS2
ENSG00000073792	0.704216	0.548403	5.96621	0.0145826	0.230232	IGF2BP2
ENSG00000073803	0.0491607	5.84966	0.0946393	0.75836	0.985668	MAP3K13
ENSG00000073849	-0.0335678	9.50089	0.0464085	0.829435	0.99365	ST6GAL1
ENSG00000073861	-0.633553	-2.52685	0.428919	0.51252	0.943842	TBX21
ENSG00000073910	-0.0206368	6.02854	0.0168652	0.896672	0.999381	FRY
ENSG00000073921	0.122774	7.43075	0.61354	0.433458	0.909811	PICALM
ENSG00000073969	-1.06271	-0.915789	5.42499	0.0198506	0.272123	NSF
ENSG00000074047	-3.57235	-1.95322	15.2266	9.53494e-05	0.01512	GLI2
ENSG00000074054	0.0265364	5.53655	0.0272877	0.868795	0.998029	CLASP1
ENSG00000074071	0.083424	5.25318	0.266912	0.605411	0.960277	MRPS34
ENSG00000074181	-0.429606	0.245678	1.84509	0.174355	0.69163	NOTCH3
ENSG00000074201	0.142743	6.44025	0.814336	0.366841	0.878052	CLNS1A
ENSG00000074219	0.0698938	3.91432	0.155666	0.693179	0.977012	TEAD2
ENSG00000074266	-0.0657717	3.52176	0.140498	0.707786	0.979078	EED
ENSG00000074276	-0.197476	4.2527	1.20505	0.272315	0.812902	CDHR2
ENSG00000074319	0.345015	5.32142	4.55246	0.0328714	0.348288	TSG101
ENSG00000074356	0.188648	4.2152	1.25824	0.261984	0.801736	NCBP3
ENSG00000074370	1.80132	-1.13221	11.9614	0.00054315	0.0409979	ATP2A3
ENSG00000074410	-0.0207794	2.25369	0.00875539	0.92545	0.999381	CA12
ENSG00000074416	0.186207	7.01293	1.38186	0.239785	0.7745	MGLL
ENSG00000074527	0.0982383	5.71972	0.336098	0.56209	0.953073	NTN4
ENSG00000074582	-0.239916	3.41235	1.84054	0.174888	0.692087	BCS1L
ENSG00000074590	0.0851974	5.28079	0.275579	0.599614	0.959323	NUAK1
ENSG00000074603	-0.131993	5.44993	0.670468	0.412888	0.899924	DPP8
ENSG00000074621	0.330112	1.50721	2.12806	0.144624	0.648735	SLC24A1
ENSG00000074657	-0.139776	3.36063	0.569552	0.450437	0.91938	ZNF532
ENSG00000074695	-0.0604657	8.46553	0.149824	0.698704	0.977133	LMAN1
ENSG00000074696	-0.0334045	7.75611	0.0456123	0.830882	0.99365	HACD3
ENSG00000074706	0.0692984	-0.683731	0.0300788	0.862312	0.99766	IPCEF1
ENSG00000074755	0.0727611	5.48889	0.205088	0.650645	0.972082	ZZEF1
ENSG00000074800	0.0082496	9.99186	0.00281218	0.957708	0.999381	ENO1
ENSG00000074842	0.237745	5.9839	2.22513	0.135781	0.633471	MYDGF
ENSG00000074855	0.740378	0.851566	7.98661	0.00471247	0.131298	ANO8
ENSG00000074935	-0.226112	4.6358	1.859	0.17274	0.689974	TUBE1
ENSG00000074964	0.07947	6.6385	0.252858	0.61507	0.96343	ARHGEF10L
ENSG00000074966	-0.0786563	0.147725	0.060424	0.805827	0.992036	TXK
ENSG00000075089	0.160205	4.33426	0.916911	0.338287	0.859135	ACTR6
ENSG00000075131	0.179235	1.29087	0.568474	0.450866	0.919426	TIPIN
ENSG00000075142	-0.111334	4.33424	0.434712	0.509686	0.942949	SRI
ENSG00000075151	-0.00606213	5.42183	0.00140192	0.970132	0.999381	EIF4G3
ENSG00000075188	0.133777	3.26906	0.559535	0.454448	0.920624	NUP37
ENSG00000075213	1.65076	-1.39661	8.76167	0.00307627	0.104011	SEMA3A
ENSG00000075218	0.216843	-0.576792	0.297027	0.585753	0.955963	GTSE1
ENSG00000075223	0.177002	1.4811	0.592527	0.441444	0.915046	SEMA3C
ENSG00000075234	-0.104131	7.15672	0.438973	0.507618	0.94237	TTC38
ENSG00000075239	-0.0651284	8.86694	0.174487	0.676154	0.974932	ACAT1
ENSG00000075240	-0.0262871	4.75231	0.0251912	0.873891	0.998561	GRAMD4
ENSG00000075275	-0.052972	3.27102	0.0866105	0.768531	0.987461	CELSR1
ENSG00000075290	-1.22314	-0.892477	6.1657	0.0130251	0.216645	WNT8B
ENSG00000075292	0.0492845	7.79769	0.0988861	0.75317	0.984689	ZNF638
ENSG00000075303	-0.0361597	3.35834	0.0409935	0.83955	0.994469	SLC25A40
ENSG00000075336	-0.0696821	3.59232	0.159045	0.690037	0.976765	TIMM21
ENSG00000075391	0.0403342	5.11386	0.0562509	0.812523	0.993245	RASAL2
ENSG00000075399	0.374579	2.63879	3.8585	0.0494946	0.414261	VPS9D1
ENSG00000075407	-0.0294933	4.47539	0.0309631	0.860323	0.996772	ZNF37A
ENSG00000075413	-0.0158326	5.40771	0.00964297	0.921775	0.999381	MARK3
ENSG00000075415	-0.0149739	8.64605	0.00921041	0.923544	0.999381	SLC25A3
ENSG00000075420	0.145746	7.35059	0.858088	0.354274	0.87026	FNDC3B
ENSG00000075426	0.113749	4.83655	0.474887	0.490748	0.936383	FOSL2
ENSG00000075539	0.03306	6.30803	0.0434396	0.8349	0.994138	FRYL
ENSG00000075568	0.104395	4.4979	0.390457	0.532059	0.949687	TMEM131
ENSG00000075618	0.114785	4.45081	0.450053	0.50231	0.941701	FSCN1
ENSG00000075624	0.191416	9.44008	1.49799	0.22098	0.753844	ACTB
ENSG00000075643	-0.12318	6.15079	0.601421	0.438036	0.912585	MOCOS
ENSG00000075651	0.00182141	6.06462	0.00013149	0.990851	0.999381	PLD1
ENSG00000075702	-0.0735615	-1.34074	0.0203998	0.886426	0.999381	WDR62
ENSG00000075711	-0.0255386	6.35179	0.025725	0.872574	0.998409	DLG1
ENSG00000075785	0.000873184	5.91255	3.00347e-05	0.995627	0.999467	RAB7A
ENSG00000075790	-0.013744	5.63774	0.00733989	0.931726	0.999381	BCAP29
ENSG00000075826	-0.0255315	1.55954	0.0127841	0.909978	0.999381	SEC31B
ENSG00000075856	0.0591388	4.71144	0.129501	0.718949	0.979575	SART3
ENSG00000075884	0.29322	0.770594	1.13829	0.286015	0.822948	ARHGAP15
ENSG00000075914	0.124749	3.9832	0.538301	0.463138	0.92487	EXOSC7
ENSG00000075945	0.12671	4.81665	0.59307	0.441234	0.915046	KIFAP3
ENSG00000075975	0.0871279	4.88167	0.285013	0.593434	0.958323	MKRN2
ENSG00000076003	0.339292	3.27854	3.57023	0.0588241	0.454265	MCM6
ENSG00000076043	0.25097	5.13031	2.39196	0.121961	0.606046	REXO2
ENSG00000076053	0.0809783	4.69622	0.241019	0.623471	0.965631	RBM7
ENSG00000076067	0.357501	2.69426	2.51735	0.112599	0.584257	RBMS2
ENSG00000076108	0.0841491	3.92931	0.239928	0.624258	0.96592	BAZ2A
ENSG00000076201	-0.370205	1.25082	2.40272	0.121124	0.604436	PTPN23
ENSG00000076242	0.0442123	4.78582	0.0722348	0.78811	0.99001	MLH1
ENSG00000076248	-0.245542	4.85834	2.24198	0.134309	0.63004	UNG
ENSG00000076258	-0.127716	5.27112	0.600604	0.438348	0.912698	FMO4
ENSG00000076321	0.0349359	4.57081	0.0447196	0.83252	0.99365	KLHL20
ENSG00000076344	-4.57812	-2.4685	11.5023	0.000695086	0.0467421	RGS11
ENSG00000076351	0.0566879	5.42614	0.121173	0.727765	0.98167	SLC46A1
ENSG00000076356	0.0573859	3.15767	0.0992404	0.752743	0.984676	PLXNA2
ENSG00000076382	-0.0816506	4.34371	0.227042	0.633726	0.968073	SPAG5
ENSG00000076513	-0.0272888	6.38785	0.0297692	0.863015	0.997719	ANKRD13A
ENSG00000076554	0.0847719	4.77225	0.265274	0.60652	0.960333	TPD52
ENSG00000076555	-0.25613	6.54028	2.56617	0.109172	0.576931	ACACB
ENSG00000076604	0.034133	5.58586	0.0449461	0.832103	0.99365	TRAF4
ENSG00000076641	0.136632	4.95468	0.695151	0.404418	0.89746	PAG1
ENSG00000076650	-0.141096	2.77794	0.568354	0.450914	0.919426	GPATCH1
ENSG00000076662	-0.115622	4.96547	0.480832	0.488046	0.934859	ICAM3
ENSG00000076685	0.100319	5.4708	0.389693	0.532461	0.949687	NT5C2
ENSG00000076706	0.123225	6.61853	0.596725	0.439831	0.91388	MCAM
ENSG00000076826	-0.226341	3.167	1.55576	0.212288	0.742018	CAMSAP3
ENSG00000076864	0.369758	4.15347	4.76201	0.0290945	0.326375	RAP1GAP
ENSG00000076924	0.0599094	3.93076	0.122142	0.726723	0.981587	XAB2
ENSG00000076928	-0.147405	3.09454	0.650009	0.42011	0.902459	ARHGEF1
ENSG00000076944	0.169595	2.07048	0.678576	0.410078	0.899208	STXBP2
ENSG00000076984	0.257293	3.17814	2.02123	0.155114	0.665333	MAP2K7
ENSG00000077044	-0.0189975	3.94132	0.0123386	0.911554	0.999381	DGKD
ENSG00000077063	0.316453	0.512836	1.26073	0.261513	0.80137	CTTNBP2
ENSG00000077092	-0.0676144	4.53308	0.13888	0.709397	0.979311	RARB
ENSG00000077097	0.082336	6.99433	0.273799	0.600795	0.959323	TOP2B
ENSG00000077147	0.145662	7.92933	0.866562	0.351909	0.868581	TM9SF3
ENSG00000077150	0.263352	3.65443	2.25196	0.133445	0.62862	NFKB2
ENSG00000077152	-0.414694	0.95884	2.59288	0.107345	0.57546	UBE2T
ENSG00000077157	0.042427	4.64538	0.06263	0.802387	0.991773	PPP1R12B
ENSG00000077232	0.0217206	6.50356	0.0185132	0.891771	0.999381	DNAJC10
ENSG00000077235	-0.0169885	5.1064	0.010902	0.916842	0.999381	GTF3C1
ENSG00000077238	0.160893	5.78454	1.01323	0.31413	0.840483	IL4R
ENSG00000077254	-0.0804166	6.52371	0.259121	0.610725	0.961575	USP33
ENSG00000077312	0.180687	3.63192	1.07594	0.299607	0.828791	SNRPA
ENSG00000077348	0.0514617	2.73812	0.0734858	0.786327	0.989614	EXOSC5
ENSG00000077380	0.0167016	5.06588	0.0104351	0.918636	0.999381	DYNC1I2
ENSG00000077420	0.05636	3.23993	0.0938246	0.75937	0.985668	APBB1IP
ENSG00000077454	-0.340733	1.15548	1.94848	0.162751	0.675601	LRCH4
ENSG00000077458	-0.0734909	4.61589	0.197878	0.656439	0.973073	FAM76B
ENSG00000077463	0.317627	2.67073	2.7583	0.0967508	0.554484	SIRT6
ENSG00000077514	-0.17934	3.36487	1.01325	0.314125	0.840483	POLD3
ENSG00000077522	0.919313	-2.2612	1.23597	0.266249	0.807104	ACTN2
ENSG00000077549	0.108081	6.13646	0.463126	0.496167	0.937759	CAPZB
ENSG00000077585	0.0925049	3.56503	0.271314	0.602452	0.959368	GPR137B
ENSG00000077616	0.949215	-0.11586	7.5515	0.00599601	0.147197	NAALAD2
ENSG00000077684	0.0102993	5.69048	0.00407505	0.949101	0.999381	JADE1
ENSG00000077782	0.290291	1.98889	1.88732	0.169505	0.686019	FGFR1
ENSG00000077800	-1.64901	-2.76644	1.83428	0.175622	0.692518	FKBP6
ENSG00000077942	-0.28247	-1.18866	0.334689	0.562911	0.953073	FBLN1
ENSG00000077943	-0.223615	0.556014	0.57863	0.44685	0.917972	ITGA8
ENSG00000077984	3.0639	-2.26098	9.48986	0.0020661	0.0853686	CST7
ENSG00000078018	0.23779	2.1285	0.998525	0.317668	0.843842	MAP2
ENSG00000078043	-0.111052	4.39957	0.443443	0.505466	0.942217	PIAS2
ENSG00000078053	0.831686	-2.33135	0.976149	0.323151	0.846304	AMPH
ENSG00000078070	-0.101779	6.14882	0.410307	0.521814	0.946797	MCCC1
ENSG00000078081	-0.150638	0.0154871	0.183291	0.66856	0.974932	LAMP3
ENSG00000078098	0.571815	1.66981	5.80153	0.0160123	0.24229	FAP
ENSG00000078114	-0.103556	3.34623	0.315352	0.574414	0.954299	NEBL
ENSG00000078124	0.0605663	4.47109	0.132467	0.715888	0.979575	ACER3
ENSG00000078140	-0.0755894	5.76179	0.223827	0.636139	0.968429	UBE2K
ENSG00000078142	0.00716741	5.38765	0.00196982	0.964599	0.999381	PIK3C3
ENSG00000078177	-0.0649259	5.27391	0.160383	0.688805	0.976653	N4BP2
ENSG00000078237	0.116238	3.56788	0.406032	0.52399	0.947465	TIGAR
ENSG00000078246	0.2573	3.09953	1.99386	0.157938	0.668896	TULP3
ENSG00000078269	0.0785505	5.05682	0.229739	0.631718	0.967298	SYNJ2
ENSG00000078304	0.0553304	6.49632	0.122795	0.726022	0.981439	PPP2R5C
ENSG00000078319	0.36222	1.51206	2.49912	0.113909	0.587548	PMS2P1
ENSG00000078369	0.15108	7.20222	0.925152	0.336126	0.856957	GNB1
ENSG00000078401	0.0924974	2.99836	0.158229	0.690793	0.976765	EDN1
ENSG00000078403	-0.0268003	4.79182	0.0268083	0.869942	0.998029	MLLT10
ENSG00000078487	0.210799	2.44121	1.14094	0.285454	0.822786	ZCWPW1
ENSG00000078549	-1.33881	-2.53425	1.79129	0.180769	0.698999	ADCYAP1R1
ENSG00000078579	3.56512	-2.04815	14.7646	0.000121802	0.017541	FGF20
ENSG00000078618	0.0105659	6.63186	0.00448694	0.946594	0.999381	NRDC
ENSG00000078668	0.0274564	6.4205	0.0301939	0.862051	0.99746	VDAC3
ENSG00000078674	0.121814	7.63466	0.602801	0.437511	0.912413	PCM1
ENSG00000078687	0.219042	1.89741	1.07015	0.300911	0.829286	TNRC6C
ENSG00000078699	-0.354562	3.67229	4.10012	0.0428802	0.39097	CBFA2T2
ENSG00000078725	-0.244013	-2.45931	0.0720114	0.78843	0.99001	BRINP1
ENSG00000078747	-0.0106533	7.0657	0.00459338	0.945965	0.999381	ITCH
ENSG00000078804	0.253615	2.21641	1.50508	0.219891	0.752387	TP53INP2
ENSG00000078808	-0.0122264	6.28361	0.0059626	0.93845	0.999381	SDF4
ENSG00000078814	2.73917	-2.38828	6.93175	0.00846788	0.173958	MYH7B
ENSG00000078902	0.0446443	5.6784	0.0775073	0.780704	0.988261	TOLLIP
ENSG00000078967	-0.0293149	3.69586	0.0285777	0.865758	0.998029	UBE2D4
ENSG00000079102	0.217148	-1.72984	0.127091	0.721467	0.980094	RUNX1T1
ENSG00000079134	0.0692806	3.89459	0.16326	0.686172	0.975396	THOC1
ENSG00000079150	0.0137642	2.53185	0.00507543	0.943205	0.999381	FKBP7
ENSG00000079156	-0.233364	3.00356	1.5823	0.208429	0.738382	OSBPL6
ENSG00000079215	0.217175	3.91208	1.45733	0.227355	0.762418	SLC1A3
ENSG00000079246	0.0437861	8.6116	0.0788307	0.778888	0.988147	XRCC5
ENSG00000079257	0.174767	3.13038	0.861829	0.353227	0.869246	LXN
ENSG00000079263	0.523389	-1.26461	1.10006	0.294252	0.827368	SP140
ENSG00000079277	-0.0534048	4.28358	0.101052	0.750571	0.984269	MKNK1
ENSG00000079308	0.104955	5.09207	0.416379	0.518749	0.94595	TNS1
ENSG00000079313	0.0262253	2.1647	0.0165182	0.897735	0.999381	REXO1
ENSG00000079332	0.113863	7.22873	0.526828	0.467944	0.925963	SAR1A
ENSG00000079335	-0.263677	2.14746	1.66141	0.197413	0.720022	CDC14A
ENSG00000079337	-0.32363	1.11235	1.72019	0.189669	0.708924	RAPGEF3
ENSG00000079385	0.230414	3.81365	1.75953	0.184683	0.702355	CEACAM1
ENSG00000079387	0.100896	3.48138	0.327703	0.567015	0.953626	SENP1
ENSG00000079432	-0.231821	3.28356	1.64524	0.199608	0.723937	CIC
ENSG00000079435	-0.0108798	-1.49982	0.000412133	0.983803	0.999381	LIPE
ENSG00000079459	-0.327753	7.68577	4.35999	0.0367924	0.363113	FDFT1
ENSG00000079462	-0.391746	1.9952	3.50604	0.0611453	0.461224	PAFAH1B3
ENSG00000079557	-0.151651	7.47496	0.916753	0.338329	0.859147	AFM
ENSG00000079616	-0.101913	3.78199	0.348291	0.555082	0.953073	KIF22
ENSG00000079689	-0.541565	-0.6432	1.78755	0.181226	0.699407	SCGN
ENSG00000079691	0.0747512	4.33313	0.197718	0.656569	0.973073	CARMIL1
ENSG00000079739	-0.0388647	7.37807	0.0613344	0.804399	0.992036	PGM1
ENSG00000079785	0.117	6.54003	0.549435	0.458549	0.922798	DDX1
ENSG00000079805	0.0756605	5.99893	0.225953	0.634541	0.96821	DNM2
ENSG00000079819	0.181397	5.42964	1.19125	0.275078	0.814982	EPB41L2
ENSG00000079841	-0.0295285	-1.72677	0.00231027	0.961664	0.999381	RIMS1
ENSG00000079931	0.0335168	0.138985	0.0115135	0.91455	0.999381	MOXD1
ENSG00000079950	0.119005	6.02756	0.559608	0.454418	0.920624	STX7
ENSG00000079974	-0.159801	-0.0580049	0.22737	0.633481	0.968073	RABL2B
ENSG00000079999	-0.0239721	5.76763	0.0225304	0.880685	0.999381	KEAP1
ENSG00000080007	0.0577521	-0.840004	0.0170087	0.896236	0.999381	DDX43
ENSG00000080031	0.119897	3.80808	0.481975	0.487529	0.934588	PTPRH
ENSG00000080166	0.363147	-1.79618	0.318274	0.572647	0.953626	DCT
ENSG00000080189	-0.00794954	4.86708	0.0023728	0.961149	0.999381	SLC35C2
ENSG00000080200	-0.0592328	6.01257	0.137904	0.710374	0.979311	CRYBG3
ENSG00000080293	0.61011	0.671654	3.61777	0.0571654	0.447503	SCTR
ENSG00000080298	-0.0881063	2.47782	0.192231	0.661066	0.973556	RFX3
ENSG00000080345	0.0796484	6.57896	0.251684	0.615892	0.963941	RIF1
ENSG00000080371	0.0650618	5.53108	0.163898	0.685593	0.97534	RAB21
ENSG00000080493	-0.0195944	6.57899	0.0153884	0.901276	0.999381	SLC4A4
ENSG00000080503	0.0386311	6.29694	0.0595876	0.807149	0.992378	SMARCA2
ENSG00000080546	0.0040891	5.28882	0.000640789	0.979805	0.999381	SESN1
ENSG00000080573	-0.35003	2.48355	2.99669	0.083435	0.522868	COL5A3
ENSG00000080603	-0.15257	0.29413	0.260879	0.609517	0.961575	SRCAP
ENSG00000080608	-0.0116225	4.36188	0.0048009	0.94476	0.999381	PUM3
ENSG00000080618	0.175931	10.4875	1.27836	0.258205	0.797099	CPB2
ENSG00000080709	-0.290176	2.64882	1.79158	0.180734	0.698999	KCNN2
ENSG00000080802	-0.111296	3.12329	0.363329	0.546663	0.951559	CNOT4
ENSG00000080815	0.174847	6.49521	1.21141	0.271052	0.811845	PSEN1
ENSG00000080819	-0.0381547	4.76642	0.0532466	0.817507	0.993252	CPOX
ENSG00000080822	-0.00457502	4.84458	0.000784041	0.977662	0.999381	CLDND1
ENSG00000080823	-0.316514	0.639205	1.20888	0.271553	0.812248	MOK
ENSG00000080824	0.208609	8.54405	1.77556	0.182696	0.700001	HSP90AA1
ENSG00000080839	0.180839	2.2146	0.810827	0.367876	0.878443	RBL1
ENSG00000080845	0.143518	2.30887	0.487142	0.485205	0.933919	DLGAP4
ENSG00000080910	0.153216	2.27179	0.495611	0.481435	0.932365	CFHR2
ENSG00000080947	-0.625939	0.40623	4.50485	0.0337988	0.352257	CROCCP3
ENSG00000080986	-0.620142	0.11863	3.69603	0.054542	0.43628	NDC80
ENSG00000081014	0.19583	4.85744	1.40048	0.236643	0.772537	AP4E1
ENSG00000081019	0.0319015	4.57467	0.0372108	0.847036	0.99545	RSBN1
ENSG00000081026	-0.140501	5.45036	0.760521	0.383165	0.885701	MAGI3
ENSG00000081041	0.253389	4.97898	2.36454	0.124121	0.610131	CXCL2
ENSG00000081051	-0.0512965	1.81437	0.0556423	0.813521	0.993252	AFP
ENSG00000081052	0.253286	-0.108934	0.53159	0.465939	0.92491	COL4A4
ENSG00000081059	0.680693	-0.198365	3.82149	0.0505993	0.418962	TCF7
ENSG00000081087	0.111185	5.95024	0.48097	0.487983	0.934859	OSTM1
ENSG00000081148	0.111346	-0.0243094	0.109914	0.740242	0.983607	IMPG2
ENSG00000081154	-0.08212	6.09042	0.266416	0.605746	0.960277	PCNP
ENSG00000081177	0.0111124	4.23421	0.00436355	0.947332	0.999381	EXD2
ENSG00000081181	0.465044	2.60992	5.18887	0.022732	0.29121	ARG2
ENSG00000081189	0.083848	4.13339	0.236199	0.626965	0.966295	MEF2C
ENSG00000081237	0.220045	4.24641	1.62299	0.202676	0.728981	PTPRC
ENSG00000081307	0.0212311	5.08518	0.0170819	0.896014	0.999381	UBA5
ENSG00000081320	0.2811	3.54066	2.55884	0.109679	0.5787	STK17B
ENSG00000081377	-0.0154661	5.46214	0.00918894	0.923633	0.999381	CDC14B
ENSG00000081386	0.117858	4.23863	0.493141	0.48253	0.932365	ZNF510
ENSG00000081479	0.0381286	1.08024	0.0234213	0.878367	0.999046	LRP2
ENSG00000081665	0.0391318	2.65204	0.0346486	0.852334	0.996623	ZNF506
ENSG00000081692	-0.0190789	4.39356	0.0131693	0.908637	0.999381	JMJD4
ENSG00000081721	-0.15405	3.34996	0.751384	0.386038	0.88696	DUSP12
ENSG00000081760	-0.0226787	3.65031	0.0164906	0.89782	0.999381	AACS
ENSG00000081791	-0.0891119	5.18493	0.300313	0.583686	0.955963	DELE1
ENSG00000081803	0.000368583	5.24165	5.16465e-06	0.998187	0.999586	CADPS2
ENSG00000081818	1.70074	-2.45697	3.07051	0.0797244	0.515284	PCDHB4
ENSG00000081853	-0.901715	-1.22094	3.21136	0.0731287	0.496385	PCDHGA2
ENSG00000081870	0.135192	3.46404	0.5899	0.442458	0.915138	HSPB11
ENSG00000081913	-0.0992069	4.63219	0.356303	0.550566	0.951559	PHLPP1
ENSG00000081923	-0.00958179	6.27607	0.00362524	0.951988	0.999381	ATP8B1
ENSG00000081985	0.0964564	-1.55205	0.0286152	0.865671	0.998029	IL12RB2
ENSG00000082014	0.00623496	-0.143582	0.000306356	0.986035	0.999381	SMARCD3
ENSG00000082068	0.0233405	4.10592	0.0190942	0.890097	0.999381	WDR70
ENSG00000082074	0.0324585	2.68804	0.0268749	0.869782	0.998029	FYB1
ENSG00000082126	0.288384	-1.3154	0.310953	0.577096	0.954318	MPP4
ENSG00000082146	-0.0224308	6.08446	0.0197874	0.888133	0.999381	STRADB
ENSG00000082153	0.0662738	6.97606	0.176827	0.674114	0.974932	BZW1
ENSG00000082196	0.0215951	1.35967	0.00855568	0.926303	0.999381	C1QTNF3
ENSG00000082212	0.0826073	4.95053	0.256147	0.61278	0.962666	ME2
ENSG00000082213	-0.0340683	4.36764	0.0417583	0.838081	0.994138	C5orf22
ENSG00000082258	0.0639523	5.99737	0.161048	0.688193	0.976485	CCNT2
ENSG00000082269	0.200874	5.16046	1.48104	0.223612	0.758155	FAM135A
ENSG00000082397	0.308564	3.68513	2.93377	0.086745	0.530657	EPB41L3
ENSG00000082438	-0.268881	6.34426	2.88017	0.0896764	0.538849	COBLL1
ENSG00000082512	0.148851	1.72935	0.411887	0.521013	0.946454	TRAF5
ENSG00000082515	0.039347	3.43304	0.0497909	0.823428	0.993478	MRPL22
ENSG00000082516	-0.0711191	4.18982	0.174965	0.675737	0.974932	GEMIN5
ENSG00000082641	-0.055869	7.98551	0.127413	0.72113	0.97992	NFE2L1
ENSG00000082684	2.26375	-2.60448	4.07979	0.0433991	0.39317	SEMA5B
ENSG00000082701	-0.0455814	5.38794	0.079738	0.777653	0.988147	GSK3B
ENSG00000082781	0.398916	7.08839	6.41967	0.0112863	0.201667	ITGB5
ENSG00000082805	0.0464383	5.03818	0.0812251	0.775644	0.987794	ERC1
ENSG00000082898	0.0704862	7.29546	0.201497	0.653515	0.972546	XPO1
ENSG00000082929	0.123978	1.94847	0.288929	0.590908	0.957581	LINC01587
ENSG00000082996	0.0423247	6.5413	0.0718678	0.788636	0.990077	RNF13
ENSG00000083067	0.146839	-1.483	0.0722385	0.788105	0.99001	TRPM3
ENSG00000083093	-0.287635	4.15234	2.8885	0.0892137	0.53755	PALB2
ENSG00000083097	0.0440709	6.00378	0.0765992	0.78196	0.988561	DOP1A
ENSG00000083099	0.0781623	5.16367	0.231908	0.630113	0.966644	LYRM2
ENSG00000083123	-0.159608	5.20703	0.965145	0.325894	0.848758	BCKDHB
ENSG00000083168	0.137492	5.26151	0.722331	0.395381	0.892666	KAT6A
ENSG00000083223	-0.0193486	7.03217	0.0151068	0.902179	0.999381	TUT7
ENSG00000083290	0.148337	3.88567	0.752989	0.385532	0.886915	ULK2
ENSG00000083307	-0.159472	-0.679431	0.155106	0.693703	0.977012	GRHL2
ENSG00000083312	0.0577385	7.6629	0.135215	0.713085	0.979575	TNPO1
ENSG00000083444	-0.0491676	6.27498	0.0958152	0.756911	0.985668	PLOD1
ENSG00000083454	-0.183525	-1.58562	0.0994054	0.752544	0.984676	P2RX5
ENSG00000083457	0.344602	2.79332	3.31316	0.0687274	0.481192	ITGAE
ENSG00000083520	-0.0401963	6.18278	0.0642444	0.799909	0.991078	DIS3
ENSG00000083535	-0.29311	4.61408	3.13636	0.0765645	0.508846	PIBF1
ENSG00000083544	-0.0940874	4.33099	0.315529	0.574307	0.954299	TDRD3
ENSG00000083635	0.247107	1.95275	1.36964	0.241874	0.776818	NUFIP1
ENSG00000083642	-0.00107072	5.10551	4.29836e-05	0.994769	0.999467	PDS5B
ENSG00000083720	0.0999057	1.446	0.15289	0.695789	0.977133	OXCT1
ENSG00000083799	0.0537365	6.84035	0.116373	0.733002	0.982211	CYLD
ENSG00000083807	-0.247479	8.02056	2.21519	0.136658	0.634409	SLC27A5
ENSG00000083812	0.0488085	2.54193	0.063957	0.800348	0.991264	ZNF324
ENSG00000083814	0.12091	2.00525	0.298242	0.584987	0.955963	ZNF671
ENSG00000083817	-0.249475	1.94382	1.41374	0.234436	0.770046	ZNF416
ENSG00000083828	0.324015	2.72566	2.89463	0.0888752	0.536612	ZNF586
ENSG00000083838	-0.127573	1.53113	0.324108	0.569149	0.953626	ZNF446
ENSG00000083844	0.0629748	4.52113	0.144058	0.70428	0.977758	ZNF264
ENSG00000083845	-0.0199774	7.38848	0.0161988	0.898723	0.999381	RPS5
ENSG00000083857	0.0125863	8.9061	0.00649845	0.93575	0.999381	FAT1
ENSG00000083937	0.00552831	5.89318	0.00120423	0.972317	0.999381	CHMP2B
ENSG00000084070	0.0837391	5.35269	0.26341	0.607787	0.96125	SMAP2
ENSG00000084072	-0.0180452	4.47763	0.0118492	0.913318	0.999381	PPIE
ENSG00000084073	-0.0627701	6.39551	0.157007	0.691927	0.977012	ZMPSTE24
ENSG00000084090	0.0386689	6.92117	0.0603554	0.805935	0.992036	STARD7
ENSG00000084092	0.0150554	4.26539	0.00809453	0.928311	0.999381	NOA1
ENSG00000084093	0.0811432	5.94221	0.257356	0.611942	0.962127	REST
ENSG00000084110	0.322163	6.75843	4.1373	0.0419481	0.386513	HAL
ENSG00000084112	-0.0200389	4.61917	0.0145328	0.904046	0.999381	SSH1
ENSG00000084207	0.184229	4.50402	1.13184	0.287383	0.824019	GSTP1
ENSG00000084234	0.0177966	9.06349	0.0130518	0.909044	0.999381	APLP2
ENSG00000084444	0.0592645	2.17657	0.0845784	0.771186	0.987663	FAM234B
ENSG00000084453	-1.38717	0.82542	21.4953	3.54701e-06	0.00198081	SLCO1A2
ENSG00000084463	0.10993	3.82947	0.407029	0.523481	0.947465	WBP11
ENSG00000084623	0.185695	6.62608	1.38324	0.23955	0.774322	EIF3I
ENSG00000084636	0.0521054	1.12003	0.0306663	0.860987	0.996966	COL16A1
ENSG00000084652	-0.0534433	6.56921	0.114282	0.735321	0.983431	TXLNA
ENSG00000084674	-0.126935	13.0332	0.667981	0.413757	0.899924	APOB
ENSG00000084676	0.0686207	5.29603	0.18066	0.670806	0.974932	NCOA1
ENSG00000084693	0.0702476	3.33378	0.156969	0.691963	0.977012	AGBL5
ENSG00000084710	-0.547382	-0.589049	1.87769	0.170598	0.687616	EFR3B
ENSG00000084731	0.195543	1.86628	0.66704	0.414085	0.899924	KIF3C
ENSG00000084733	0.126921	6.881	0.64866	0.420592	0.902459	RAB10
ENSG00000084734	-0.0978471	5.51762	0.364649	0.545935	0.951559	GCKR
ENSG00000084754	-0.0932652	7.57615	0.35494	0.55133	0.951628	HADHA
ENSG00000084764	-0.021115	2.40286	0.0115213	0.914521	0.999381	MAPRE3
ENSG00000084774	-0.143723	2.82168	0.570159	0.450196	0.91938	CAD
ENSG00000085063	0.133471	9.2873	0.733869	0.391632	0.891477	CD59
ENSG00000085117	0.176631	5.34443	1.20069	0.273184	0.814059	CD82
ENSG00000085265	-0.321369	-0.669047	0.593022	0.441253	0.915046	FCN1
ENSG00000085274	0.07211	5.1687	0.197278	0.656927	0.973073	MYNN
ENSG00000085276	0.0634109	3.95113	0.127128	0.721428	0.980094	MECOM
ENSG00000085365	0.0352159	5.82114	0.0484844	0.825722	0.993478	SCAMP1
ENSG00000085377	0.0990807	4.24083	0.349553	0.554366	0.953073	PREP
ENSG00000085382	-0.0138352	2.55681	0.00519205	0.942558	0.999381	HACE1
ENSG00000085415	0.130628	4.94222	0.640736	0.423444	0.903843	SEH1L
ENSG00000085433	-0.27413	3.14353	2.25534	0.133155	0.627637	WDR47
ENSG00000085449	-0.0487075	6.09173	0.0939617	0.7592	0.985668	WDFY1
ENSG00000085465	-0.114514	3.02147	0.36998	0.543015	0.950843	OVGP1
ENSG00000085491	0.332857	3.93804	3.58513	0.0582989	0.452039	SLC25A24
ENSG00000085511	-0.0640412	5.09305	0.155965	0.692899	0.977012	MAP3K4
ENSG00000085514	0.426315	1.40632	2.96647	0.0850073	0.527203	PILRA
ENSG00000085552	-0.665187	0.731969	5.53126	0.0186796	0.262554	IGSF9
ENSG00000085563	0.213029	7.51815	1.83641	0.175372	0.692087	ABCB1
ENSG00000085644	-0.502678	0.0976955	2.53728	0.111186	0.581256	ZNF213
ENSG00000085662	0.0951811	5.23911	0.313118	0.575773	0.954318	AKR1B1
ENSG00000085719	-0.0161744	7.21838	0.0106057	0.917976	0.999381	CPNE3
ENSG00000085721	-0.332236	-0.967225	0.542259	0.461498	0.92487	RRN3
ENSG00000085733	0.142135	6.64898	0.808199	0.368653	0.878814	CTTN
ENSG00000085741	0.071295	1.22206	0.0758916	0.782944	0.988561	WNT11
ENSG00000085760	0.018097	5.91557	0.0129179	0.90951	0.999381	MTIF2
ENSG00000085788	0.00398418	5.3258	0.000611217	0.980276	0.999381	DDHD2
ENSG00000085831	-0.123107	2.81065	0.405104	0.524465	0.94752	TTC39A
ENSG00000085832	0.0142546	6.5669	0.00816336	0.928008	0.999381	EPS15
ENSG00000085840	-0.627059	0.0567911	3.4761	0.0622612	0.464735	ORC1
ENSG00000085871	0.042798	6.32866	0.0728176	0.787278	0.989864	MGST2
ENSG00000085872	-0.0329974	2.21239	0.0254951	0.87314	0.998454	CHERP
ENSG00000085982	0.0430042	5.44597	0.0712429	0.789536	0.990163	USP40
ENSG00000085998	0.0436235	5.52487	0.0739419	0.785682	0.989614	POMGNT1
ENSG00000085999	-1.90067	-2.05657	5.68749	0.0170863	0.250467	RAD54L
ENSG00000086015	0.0255777	3.46181	0.0200944	0.887274	0.999381	MAST2
ENSG00000086061	0.0766992	7.67126	0.23954	0.624538	0.96592	DNAJA1
ENSG00000086062	0.157262	5.96619	0.968765	0.324988	0.847877	B4GALT1
ENSG00000086065	0.0394196	5.60583	0.0603584	0.80593	0.992036	CHMP5
ENSG00000086102	-0.0911417	5.86191	0.327294	0.567257	0.953626	NFX1
ENSG00000086189	-0.0126188	3.47187	0.00506159	0.943283	0.999381	DIMT1
ENSG00000086200	0.0369574	4.8954	0.0506394	0.821954	0.993252	IPO11
ENSG00000086205	-0.0467929	4.70563	0.0789844	0.778679	0.988147	FOLH1
ENSG00000086232	0.0561611	5.89522	0.124078	0.724653	0.980846	EIF2AK1
ENSG00000086289	-0.0826139	5.13248	0.253555	0.614583	0.963313	EPDR1
ENSG00000086300	0.0600086	6.67421	0.144074	0.704264	0.977758	SNX10
ENSG00000086475	0.0654737	5.46755	0.166156	0.683551	0.975158	SEPHS1
ENSG00000086504	0.20371	5.13935	1.57573	0.209377	0.739483	MRPL28
ENSG00000086544	0.0925655	5.22976	0.328277	0.566676	0.953626	ITPKC
ENSG00000086548	0.464807	-0.216783	1.66351	0.19713	0.720022	CEACAM6
ENSG00000086589	0.0363195	4.16721	0.04629	0.82965	0.99365	RBM22
ENSG00000086598	0.0602879	8.75082	0.149652	0.698868	0.977133	TMED2
ENSG00000086619	0.113288	5.48366	0.494808	0.481791	0.932365	ERO1B
ENSG00000086666	-0.0290412	6.52284	0.0338272	0.854075	0.996713	ZFAND6
ENSG00000086696	0.329232	7.49849	4.38828	0.0361867	0.361236	HSD17B2
ENSG00000086730	0.327408	2.02871	2.30355	0.129079	0.619269	LAT2
ENSG00000086827	0.128486	4.98247	0.621834	0.430367	0.908404	ZW10
ENSG00000086848	0.189359	3.25745	1.10702	0.29273	0.827221	ALG9
ENSG00000086991	-0.713257	-0.158093	4.1717	0.0411045	0.384029	NOX4
ENSG00000087008	-0.192834	5.34908	1.39088	0.238256	0.773896	ACOX3
ENSG00000087053	-0.0799549	3.70943	0.195005	0.658783	0.973368	MTMR2
ENSG00000087074	0.260349	4.33927	2.39153	0.121994	0.606046	PPP1R15A
ENSG00000087076	-0.443186	2.61084	4.68477	0.0304312	0.334358	HSD17B14
ENSG00000087077	0.0213394	5.66625	0.0177287	0.894075	0.999381	TRIP6
ENSG00000087085	0.817876	1.07558	10.362	0.00128633	0.0645676	ACHE
ENSG00000087086	-0.0179583	11.3232	0.0133269	0.908095	0.999381	FTL
ENSG00000087087	-0.183781	3.73635	1.13596	0.286508	0.823452	SRRT
ENSG00000087088	0.264282	4.13866	2.32814	0.127054	0.61519	BAX
ENSG00000087095	-0.081557	4.16913	0.23417	0.628449	0.966415	NLK
ENSG00000087111	0.0532735	2.8271	0.0815796	0.775168	0.987794	PIGS
ENSG00000087116	0.218229	3.06015	1.26408	0.260879	0.800661	ADAMTS2
ENSG00000087152	0.122438	5.04901	0.567214	0.451368	0.919801	ATXN7L3
ENSG00000087157	0.0515468	3.73345	0.0887113	0.765822	0.986973	PGS1
ENSG00000087191	0.0942119	5.26038	0.339282	0.560244	0.953073	PSMC5
ENSG00000087206	0.109837	4.01244	0.416808	0.518534	0.94595	UIMC1
ENSG00000087237	0.667687	0.172178	4.46687	0.0345582	0.355349	CETP
ENSG00000087245	1.22551	0.19161	13.1778	0.000283292	0.0289068	MMP2
ENSG00000087253	0.0808347	2.50736	0.164728	0.68484	0.975158	LPCAT2
ENSG00000087258	-0.584888	2.07666	7.29475	0.00691563	0.161495	GNAO1
ENSG00000087263	0.0538321	4.79849	0.107063	0.743513	0.983628	OGFOD1
ENSG00000087266	-0.236356	5.00081	2.04309	0.152898	0.663224	SH3BP2
ENSG00000087269	0.0318178	5.12786	0.0383345	0.844773	0.99508	NOP14
ENSG00000087274	0.0304824	6.4547	0.0371051	0.847251	0.99545	ADD1
ENSG00000087299	-0.276168	3.36702	2.35241	0.125089	0.611608	L2HGDH
ENSG00000087301	0.22688	3.92848	1.73068	0.188324	0.706825	TXNDC16
ENSG00000087302	0.00446943	5.83401	0.00078451	0.977655	0.999381	RTRAF
ENSG00000087303	-0.105536	3.4092	0.333212	0.563774	0.953073	NID2
ENSG00000087338	0.199681	4.22872	1.41542	0.234159	0.76964	GMCL1
ENSG00000087365	-0.0136298	5.78404	0.00728883	0.931964	0.999381	SF3B2
ENSG00000087448	0.214917	4.89173	1.71289	0.19061	0.710071	KLHL42
ENSG00000087460	0.0575376	7.10931	0.132682	0.715667	0.979575	GNAS
ENSG00000087470	0.0737672	5.78093	0.211627	0.645495	0.971056	DNM1L
ENSG00000087494	2.22295	-1.95623	8.25093	0.0040731	0.121463	PTHLH
ENSG00000087502	0.0378325	5.8245	0.0558831	0.813125	0.993252	ERGIC2
ENSG00000087586	-0.439984	2.08329	4.33138	0.037416	0.367412	AURKA
ENSG00000087589	0.0881501	-0.691148	0.0436237	0.834555	0.994138	CASS4
ENSG00000087884	0.0438611	3.77594	0.0649833	0.798786	0.991047	AAMDC
ENSG00000087903	1.11185	-0.225254	9.40528	0.00216362	0.0863571	RFX2
ENSG00000087995	0.206728	3.83239	1.44867	0.228742	0.763974	METTL2A
ENSG00000088002	-2.14291	-2.61026	3.58312	0.0583694	0.452039	SULT2B1
ENSG00000088035	0.0859321	3.34023	0.2336	0.628867	0.966415	ALG6
ENSG00000088038	-0.48089	-2.39434	0.304687	0.580959	0.954377	CNOT3
ENSG00000088179	-0.0862841	5.27883	0.283308	0.594541	0.958424	PTPN4
ENSG00000088205	0.098263	6.14244	0.383353	0.535814	0.950191	DDX18
ENSG00000088247	0.185335	3.92929	1.18087	0.27718	0.814982	KHSRP
ENSG00000088256	0.309557	5.04879	3.60885	0.0574728	0.448563	GNA11
ENSG00000088298	-0.0171586	4.6515	0.0108473	0.91705	0.999381	EDEM2
ENSG00000088305	-0.366241	0.529468	1.55237	0.212786	0.742605	DNMT3B
ENSG00000088325	0.146319	2.10293	0.493274	0.482471	0.932365	TPX2
ENSG00000088340	-0.52421	-1.06212	1.25032	0.263491	0.803775	FER1L4
ENSG00000088356	0.0336205	3.3014	0.0339886	0.853731	0.996713	PDRG1
ENSG00000088367	-0.335559	0.135345	1.12696	0.288425	0.82535	EPB41L1
ENSG00000088386	-0.0136761	4.46907	0.00669878	0.934769	0.999381	SLC15A1
ENSG00000088387	0.111772	5.3975	0.480635	0.488135	0.934859	DOCK9
ENSG00000088448	0.0427471	6.23568	0.0724785	0.787762	0.989969	ANKRD10
ENSG00000088451	0.0994201	4.55502	0.352666	0.552608	0.952126	TGDS
ENSG00000088538	-0.811456	-1.42241	2.02228	0.155006	0.665265	DOCK3
ENSG00000088543	-0.155151	2.71559	0.669029	0.41339	0.899924	C3orf18
ENSG00000088682	0.05412	5.54829	0.113681	0.735992	0.983505	COQ9
ENSG00000088726	-0.259131	-2.46192	0.0819934	0.774614	0.987751	TMEM40
ENSG00000088727	-0.473515	0.604422	2.79529	0.0945419	0.549929	KIF9
ENSG00000088756	-0.190095	-0.0849567	0.301663	0.582842	0.955551	ARHGAP28
ENSG00000088766	0.0259491	6.90711	0.0269851	0.869518	0.998029	CRLS1
ENSG00000088808	-0.0577508	2.81162	0.0950156	0.757895	0.985668	PPP1R13B
ENSG00000088812	-0.0420786	7.66482	0.0723281	0.787977	0.99001	ATRN
ENSG00000088826	0.0816381	3.97166	0.203179	0.652167	0.972475	SMOX
ENSG00000088827	0.0115836	1.80099	0.00262311	0.959153	0.999381	SIGLEC1
ENSG00000088832	0.236822	5.6329	2.17087	0.140646	0.642184	FKBP1A
ENSG00000088833	-0.0538936	4.71253	0.107062	0.743514	0.983628	NSFL1C
ENSG00000088836	0.370333	-1.29275	0.497395	0.480647	0.932067	SLC4A11
ENSG00000088854	-0.103005	4.47333	0.373781	0.540951	0.950843	C20orf194
ENSG00000088876	-0.0054582	2.97028	0.000880556	0.976327	0.999381	ZNF343
ENSG00000088881	0.204727	0.974114	0.634613	0.425668	0.905451	EBF4
ENSG00000088882	1.1157	-1.90137	2.71116	0.0996487	0.558819	CPXM1
ENSG00000088888	-0.11137	5.57119	0.476929	0.489817	0.935863	MAVS
ENSG00000088899	-0.077745	4.31843	0.215856	0.642216	0.970255	LZTS3
ENSG00000088926	-0.14917	6.60319	0.88542	0.346722	0.86534	F11
ENSG00000088930	0.0344377	6.71782	0.0477377	0.827048	0.99365	XRN2
ENSG00000088970	0.108227	3.30851	0.36324	0.546712	0.951559	KIZ
ENSG00000088986	0.101946	6.48926	0.413868	0.520013	0.94595	DYNLL1
ENSG00000088992	0.858451	2.40371	12.564	0.000393258	0.03386	TESC
ENSG00000089006	0.0215216	5.7676	0.0181861	0.892726	0.999381	SNX5
ENSG00000089009	0.0352522	6.77178	0.0499639	0.823126	0.993478	RPL6
ENSG00000089012	2.99647	-2.33172	8.81292	0.00299105	0.104011	SIRPG
ENSG00000089022	-0.0294103	4.40787	0.0312236	0.859742	0.996772	MAPKAPK5
ENSG00000089041	-0.138132	3.70355	0.623272	0.429834	0.908228	P2RX7
ENSG00000089048	0.0820796	4.31788	0.235944	0.627151	0.966295	ESF1
ENSG00000089050	0.120223	5.58887	0.563085	0.45302	0.919989	RBBP9
ENSG00000089053	-0.0525309	6.63158	0.111017	0.738989	0.983607	ANAPC5
ENSG00000089057	0.0801985	5.27042	0.244532	0.620952	0.964373	SLC23A2
ENSG00000089060	-0.0514698	3.96062	0.0914795	0.762305	0.986223	SLC8B1
ENSG00000089063	-0.0595019	6.32565	0.141179	0.707112	0.97875	TMEM230
ENSG00000089091	-1.04536	0.169893	10.274	0.00134916	0.0658282	DZANK1
ENSG00000089094	0.0280044	3.22284	0.024177	0.876435	0.998645	KDM2B
ENSG00000089101	2.06726	-2.33003	5.0718	0.0243181	0.300855	CFAP61
ENSG00000089123	-0.146572	3.08312	0.649334	0.420351	0.902459	TASP1
ENSG00000089127	0.0809847	5.88032	0.255588	0.613168	0.962816	OAS1
ENSG00000089154	-0.166544	5.55718	1.0701	0.300922	0.829286	GCN1
ENSG00000089157	-0.00510096	8.29132	0.00106827	0.973926	0.999381	RPLP0
ENSG00000089159	-0.14703	3.46571	0.684353	0.408092	0.898049	PXN
ENSG00000089163	0.0407093	2.17205	0.0393565	0.842744	0.99492	SIRT4
ENSG00000089177	0.0960477	4.46964	0.335693	0.562326	0.953073	KIF16B
ENSG00000089195	0.328333	3.06214	3.21184	0.0731073	0.496385	TRMT6
ENSG00000089220	-0.156969	9.75908	1.01411	0.31392	0.840483	PEBP1
ENSG00000089234	0.0120932	4.62228	0.00537083	0.941579	0.999381	BRAP
ENSG00000089248	-0.0267942	6.99638	0.0290324	0.864704	0.99802	ERP29
ENSG00000089280	-0.0403203	3.65167	0.0519719	0.819667	0.993252	FUS
ENSG00000089327	0.231755	2.0045	1.18012	0.277332	0.814982	FXYD5
ENSG00000089335	-0.0589453	5.33871	0.133689	0.714637	0.979575	ZNF302
ENSG00000089351	-0.13192	2.59647	0.461	0.497157	0.937774	GRAMD1A
ENSG00000089356	1.16989	-1.48185	4.24777	0.0393018	0.377138	FXYD3
ENSG00000089486	0.213525	-2.10072	0.0866523	0.768477	0.987461	CDIP1
ENSG00000089505	0.837178	-0.640727	4.16704	0.0412178	0.384194	CMTM1
ENSG00000089558	0.612356	-2.76978	0.286536	0.592449	0.958308	KCNH4
ENSG00000089597	-0.103138	7.38402	0.429738	0.512118	0.943788	GANAB
ENSG00000089639	-0.346195	1.50428	2.29658	0.12966	0.62029	GMIP
ENSG00000089685	0.168379	1.20711	0.420694	0.516591	0.94595	BIRC5
ENSG00000089692	0.244542	-0.589078	0.341737	0.558828	0.953073	LAG3
ENSG00000089693	0.0494571	6.09243	0.0969731	0.755493	0.985201	MLF2
ENSG00000089775	0.0216444	3.94249	0.0160132	0.899302	0.999381	ZBTB25
ENSG00000089818	-0.0315994	4.54556	0.0365537	0.848376	0.995595	NECAP1
ENSG00000089847	-1.09049	-0.0436177	10.1367	0.00145347	0.0693583	ANKRD24
ENSG00000089876	0.0350971	5.76775	0.0481759	0.826268	0.993478	DHX32
ENSG00000089902	0.00971582	4.27042	0.00336426	0.953747	0.999381	RCOR1
ENSG00000089916	0.240866	5.60526	2.22191	0.136065	0.63353	GPATCH2L
ENSG00000090006	0.281905	0.0137968	0.727985	0.393537	0.892666	LTBP4
ENSG00000090013	-0.0249325	7.08594	0.0249383	0.874521	0.998561	BLVRB
ENSG00000090020	-0.473614	-0.358724	1.71424	0.190436	0.709904	SLC9A1
ENSG00000090054	0.084161	4.66033	0.26057	0.609729	0.961575	SPTLC1
ENSG00000090060	-0.0240304	7.53021	0.0234527	0.878286	0.999046	PAPOLA
ENSG00000090061	0.183546	2.50446	0.853869	0.35546	0.870759	CCNK
ENSG00000090097	-0.221613	3.37271	1.41115	0.234866	0.770687	PCBP4
ENSG00000090104	0.887818	2.02134	17.5082	2.86075e-05	0.00762942	RGS1
ENSG00000090238	0.265308	3.41568	2.07462	0.149767	0.65671	YPEL3
ENSG00000090263	-0.0595279	4.97756	0.13349	0.714841	0.979575	MRPS33
ENSG00000090266	0.0307684	5.55817	0.0368556	0.847759	0.99545	NDUFB2
ENSG00000090273	0.254184	5.24335	2.44888	0.117609	0.595759	NUDC
ENSG00000090316	0.00388005	4.98403	0.000566245	0.981015	0.999381	MAEA
ENSG00000090339	0.429816	6.55637	7.25292	0.00707857	0.16176	ICAM1
ENSG00000090372	0.179472	4.02183	1.11572	0.290841	0.825768	STRN4
ENSG00000090376	0.00584607	2.68924	0.000937333	0.975576	0.999381	IRAK3
ENSG00000090382	0.255057	4.82111	2.40669	0.120817	0.603162	LYZ
ENSG00000090432	0.0926485	4.98983	0.322462	0.570132	0.953626	MUL1
ENSG00000090447	0.0945176	1.02402	0.134314	0.714	0.979575	TFAP4
ENSG00000090470	0.0216473	3.64704	0.0156046	0.900588	0.999381	PDCD7
ENSG00000090487	0.000880365	6.52004	3.12834e-05	0.995537	0.999467	SPG21
ENSG00000090512	0.0436619	5.09483	0.0599969	0.806501	0.992134	FETUB
ENSG00000090520	0.207189	5.33433	1.62465	0.202444	0.728856	DNAJB11
ENSG00000090530	0.355231	1.4379	1.94712	0.162898	0.675777	P3H2
ENSG00000090534	-0.631674	0.687884	5.33194	0.0209381	0.279679	THPO
ENSG00000090539	-0.107936	3.51475	0.3779	0.538729	0.950843	CHRD
ENSG00000090565	-0.160914	-2.33216	0.0378859	0.845673	0.995351	RAB11FIP3
ENSG00000090581	-0.00314767	5.07725	0.000372089	0.98461	0.999381	GNPTG
ENSG00000090612	0.245943	5.20077	2.29393	0.129881	0.620557	ZNF268
ENSG00000090615	0.0109214	5.09397	0.00442303	0.946975	0.999381	GOLGA3
ENSG00000090621	-0.0824091	4.9264	0.25409	0.61421	0.963013	PABPC4
ENSG00000090659	-0.221674	-0.527206	0.302336	0.582422	0.955488	CD209
ENSG00000090661	-0.214209	5.05879	1.7358	0.187672	0.706408	CERS4
ENSG00000090674	0.0559226	3.09403	0.0944834	0.758553	0.985668	MCOLN1
ENSG00000090686	0.0109945	5.20833	0.00461918	0.945814	0.999381	USP48
ENSG00000090857	0.124037	4.14935	0.541011	0.462014	0.92487	PDPR
ENSG00000090861	-0.156886	6.53692	0.981176	0.321909	0.846141	AARS
ENSG00000090863	-0.0149079	6.13239	0.00881749	0.925187	0.999381	GLG1
ENSG00000090905	0.012399	5.44362	0.00594537	0.938539	0.999381	TNRC6A
ENSG00000090924	0.277583	0.923053	1.15122	0.283294	0.821031	PLEKHG2
ENSG00000090971	-0.273199	1.5274	1.47958	0.223841	0.758394	NAT14
ENSG00000090975	-0.472956	3.21835	6.72577	0.00950296	0.184838	PITPNM2
ENSG00000090989	-0.0806466	5.19582	0.247393	0.618917	0.964259	EXOC1
ENSG00000091009	0.0779796	4.40123	0.217665	0.640825	0.969978	RBM27
ENSG00000091039	-0.0206854	6.85491	0.0172019	0.895652	0.999381	OSBPL8
ENSG00000091073	0.512821	0.168142	2.69725	0.100521	0.560231	DTX2
ENSG00000091106	0.0333835	2.19937	0.0243111	0.876096	0.998645	NLRC4
ENSG00000091127	0.0040428	3.36125	0.000519709	0.981812	0.999381	PUS7
ENSG00000091128	-1.2057	-2.14823	2.36605	0.124	0.610131	LAMB4
ENSG00000091129	0.670216	-0.145525	3.41273	0.0646952	0.469636	NRCAM
ENSG00000091136	0.18698	5.07302	1.24904	0.263736	0.804265	LAMB1
ENSG00000091137	-0.937499	-0.87492	4.52737	0.0333569	0.350615	SLC26A4
ENSG00000091140	0.0304972	6.51457	0.0372102	0.847038	0.99545	DLD
ENSG00000091157	-0.137	4.58385	0.685666	0.407643	0.898049	WDR7
ENSG00000091164	-0.0991859	5.56011	0.382988	0.536008	0.950191	TXNL1
ENSG00000091181	3.18927	-2.9467	4.23398	0.0396224	0.377138	IL5RA
ENSG00000091262	-0.165113	2.54151	0.73018	0.392825	0.892408	ABCC6
ENSG00000091317	-0.0434102	8.07732	0.0772429	0.781069	0.988425	CMTM6
ENSG00000091409	0.0554073	7.06755	0.124321	0.724394	0.980804	ITGA6
ENSG00000091428	-0.285488	4.94201	2.73393	0.0982371	0.557429	RAPGEF4
ENSG00000091436	0.0248796	6.87098	0.0250164	0.874326	0.998561	MAP3K20
ENSG00000091483	-0.0810379	7.28583	0.266067	0.605982	0.960283	FH
ENSG00000091490	0.0443244	5.4472	0.0730842	0.786898	0.989729	SEL1L3
ENSG00000091513	-0.165591	13.1613	1.13113	0.287534	0.824352	TF
ENSG00000091527	0.0538463	8.12828	0.11866	0.730492	0.982211	CDV3
ENSG00000091536	-0.760145	-1.0792	2.33108	0.126814	0.614965	MYO15A
ENSG00000091542	-0.0372288	6.14078	0.054879	0.814781	0.993252	ALKBH5
ENSG00000091583	-0.11821	11.6557	0.577375	0.447343	0.917972	APOH
ENSG00000091592	0.604816	0.84028	5.05993	0.0244853	0.301492	NLRP1
ENSG00000091622	-0.0477296	-0.275796	0.0176655	0.894263	0.999381	PITPNM3
ENSG00000091640	0.184748	5.12255	1.29604	0.254938	0.793264	SPAG7
ENSG00000091651	-0.629316	0.468925	4.36973	0.0365828	0.362274	ORC6
ENSG00000091656	-0.0603953	4.88694	0.13283	0.715515	0.979575	ZFHX4
ENSG00000091732	-0.178265	3.78257	1.07261	0.300358	0.82911	ZC3HC1
ENSG00000091831	-0.426318	3.46182	5.31302	0.0211666	0.28145	ESR1
ENSG00000091844	-1.77801	-1.68714	7.39605	0.00653674	0.156382	RGS17
ENSG00000091879	0.000433479	4.77396	6.0195e-06	0.998042	0.999586	ANGPT2
ENSG00000091947	0.134843	4.34998	0.648985	0.420476	0.902459	TMEM101
ENSG00000091972	0.409873	0.273303	1.59273	0.206937	0.736406	CD200
ENSG00000091986	0.015957	2.1593	0.00441065	0.947049	0.999381	CCDC80
ENSG00000092010	-0.158286	6.09434	0.990397	0.319645	0.845036	PSME1
ENSG00000092020	0.0968733	3.88408	0.318824	0.572315	0.953626	PPP2R3C
ENSG00000092036	-0.0438089	3.64404	0.0617681	0.803723	0.992036	HAUS4
ENSG00000092068	0.0451012	-0.162022	0.0172373	0.895545	0.999381	SLC7A8
ENSG00000092094	0.091579	3.39162	0.267089	0.605291	0.960277	OSGEP
ENSG00000092096	-0.912641	-1.45216	2.73085	0.0984267	0.557443	SLC22A17
ENSG00000092098	-0.105163	3.03806	0.3268	0.567549	0.953626	RNF31
ENSG00000092108	-0.0203976	5.26285	0.0158749	0.899735	0.999381	SCFD1
ENSG00000092140	0.233134	3.79762	1.82209	0.177065	0.694729	G2E3
ENSG00000092148	0.0377075	8.5523	0.0584788	0.808917	0.992858	HECTD1
ENSG00000092199	-0.0187558	7.68899	0.0143556	0.90463	0.999381	HNRNPC
ENSG00000092200	-0.0139154	0.43164	0.00236729	0.961194	0.999381	RPGRIP1
ENSG00000092201	0.0728	6.20906	0.21034	0.646501	0.971179	SUPT16H
ENSG00000092203	-0.0809418	5.69328	0.254657	0.613815	0.962816	TOX4
ENSG00000092208	-0.0237585	1.93801	0.0128417	0.909776	0.999381	GEMIN2
ENSG00000092295	-1.90939	-1.81775	7.2866	0.0069471	0.161615	TGM1
ENSG00000092330	-0.0672984	4.49482	0.164778	0.684795	0.975158	TINF2
ENSG00000092421	-0.405564	0.31453	1.83901	0.175067	0.692087	SEMA6A
ENSG00000092439	-0.170138	7.92982	1.18232	0.276883	0.814982	TRPM7
ENSG00000092445	0.0724503	1.16148	0.085667	0.76976	0.987461	TYRO3
ENSG00000092470	0.179358	0.80018	0.470709	0.492661	0.936383	WDR76
ENSG00000092529	-0.224581	-1.0061	0.23735	0.626127	0.96592	CAPN3
ENSG00000092531	0.159859	6.03981	1.00296	0.316595	0.842517	SNAP23
ENSG00000092607	-0.00782907	4.33926	0.00205735	0.963822	0.999381	TBX15
ENSG00000092621	-0.594048	5.64598	13.4338	0.000247137	0.0264842	PHGDH
ENSG00000092758	-0.632413	2.44469	7.93646	0.00484484	0.132371	COL9A3
ENSG00000092820	-0.0234848	6.72403	0.022191	0.88158	0.999381	EZR
ENSG00000092841	0.0590651	9.03905	0.143408	0.704916	0.978212	MYL6
ENSG00000092847	0.207657	4.79584	1.60027	0.205865	0.73415	AGO1
ENSG00000092853	0.350028	0.378517	1.34834	0.245569	0.781988	CLSPN
ENSG00000092871	0.17039	5.24696	1.11133	0.291794	0.826639	RFFL
ENSG00000092929	0.482336	1.17419	3.95749	0.0466633	0.402773	UNC13D
ENSG00000092931	0.163943	3.74762	0.901815	0.342295	0.861348	MFSD11
ENSG00000092964	0.0539092	5.28495	0.109484	0.740733	0.983607	DPYSL2
ENSG00000092969	-0.0553739	5.14569	0.0660735	0.797142	0.991047	TGFB2
ENSG00000092978	0.0897335	3.82604	0.267014	0.605342	0.960277	GPATCH2
ENSG00000093000	0.198874	5.7096	1.54515	0.213853	0.743869	NUP50
ENSG00000093009	-0.495026	-0.684179	1.32613	0.249495	0.78618	CDC45
ENSG00000093010	-0.188737	7.14733	1.4281	0.232075	0.767125	COMT
ENSG00000093072	0.0169029	2.52642	0.00682975	0.934136	0.999381	ADA2
ENSG00000093100	-0.425285	-1.99831	0.376519	0.539472	0.950843	AC016026.1
ENSG00000093134	0.217142	5.32131	1.80298	0.179353	0.696433	VNN3
ENSG00000093144	-0.118119	6.65163	0.559112	0.454618	0.920739	ECHDC1
ENSG00000093167	0.00270643	6.2896	0.000291143	0.986386	0.999381	LRRFIP2
ENSG00000093183	0.0800193	4.92159	0.240977	0.623502	0.965631	SEC22C
ENSG00000093217	-0.251831	3.69486	2.04764	0.152442	0.663224	XYLB
ENSG00000094755	0.270452	1.33078	1.21911	0.269535	0.810441	GABRP
ENSG00000094804	-0.629846	1.77241	8.11645	0.00438654	0.126627	CDC6
ENSG00000094880	0.131191	5.21215	0.658983	0.416919	0.901398	CDC23
ENSG00000094914	-0.212781	3.76703	1.5187	0.217816	0.749883	AAAS
ENSG00000094916	0.0863469	5.95744	0.290959	0.589606	0.957214	CBX5
ENSG00000094963	-0.987262	-0.924023	4.67296	0.0306411	0.33562	FMO2
ENSG00000094975	0.0516884	5.522	0.102805	0.748489	0.983751	SUCO
ENSG00000095002	-0.0481438	3.86619	0.0789806	0.778684	0.988147	MSH2
ENSG00000095015	-0.0676363	5.81322	0.178193	0.672931	0.974932	MAP3K1
ENSG00000095059	-0.17112	4.61263	1.07286	0.300301	0.829051	DHPS
ENSG00000095066	0.132645	2.88348	0.503788	0.477841	0.930635	HOOK2
ENSG00000095139	0.0333266	6.90576	0.044815	0.832345	0.99365	ARCN1
ENSG00000095203	0.0446853	6.33517	0.0797041	0.777699	0.988147	EPB41L4B
ENSG00000095209	-0.0728122	4.73022	0.196365	0.657671	0.973073	TMEM38B
ENSG00000095261	0.0967264	5.47868	0.357568	0.54986	0.951559	PSMD5
ENSG00000095303	0.163714	1.92101	0.587192	0.443507	0.915985	PTGS1
ENSG00000095319	-0.059894	3.4147	0.110236	0.739876	0.983607	NUP188
ENSG00000095321	-0.0637398	5.47055	0.153783	0.694946	0.977079	CRAT
ENSG00000095370	-0.278824	1.84004	1.60937	0.20458	0.732151	SH2D3C
ENSG00000095380	0.00762771	5.29445	0.00222957	0.962339	0.999381	NANS
ENSG00000095383	-0.2074	5.13994	1.49874	0.220865	0.753781	TBC1D2
ENSG00000095397	0.521159	-0.38321	1.98931	0.158413	0.669498	WHRN
ENSG00000095485	0.109447	4.19828	0.420283	0.516796	0.94595	CWF19L1
ENSG00000095539	-0.0456253	2.48164	0.0511864	0.821012	0.993252	SEMA4G
ENSG00000095564	-0.000347603	6.87619	4.8028e-06	0.998251	0.999586	BTAF1
ENSG00000095574	0.253809	3.86876	2.165	0.141185	0.643521	IKZF5
ENSG00000095585	0.11892	4.04954	0.471096	0.492483	0.936383	BLNK
ENSG00000095587	-1.43405	-2.27155	2.84082	0.0918972	0.543669	TLL2
ENSG00000095596	0.0137986	6.68821	0.00677547	0.934398	0.999381	CYP26A1
ENSG00000095627	0.242436	-1.52715	0.191775	0.661444	0.973556	TDRD1
ENSG00000095637	0.132301	5.71337	0.68338	0.408425	0.898428	SORBS1
ENSG00000095713	2.82434	-2.39652	7.47896	0.0062424	0.151816	CRTAC1
ENSG00000095739	-0.129476	4.10773	0.569306	0.450535	0.919426	BAMBI
ENSG00000095752	1.44223	-0.480623	11.973	0.000539779	0.040997	IL11
ENSG00000095777	-3.65926	-1.36188	24.7177	6.63733e-07	0.00081985	MYO3A
ENSG00000095787	-0.00310843	6.44525	0.000386855	0.984308	0.999381	WAC
ENSG00000095794	-0.123394	4.63429	0.560369	0.454112	0.920222	CREM
ENSG00000095906	-0.134684	5.04768	0.682141	0.40885	0.898762	NUBP2
ENSG00000095932	-0.177045	3.57974	0.451704	0.501527	0.941175	SMIM24
ENSG00000095951	0.12197	5.02286	0.558769	0.454757	0.920739	HIVEP1
ENSG00000095970	0.752319	1.78704	9.06096	0.00261125	0.0954034	TREM2
ENSG00000096006	0.975789	-1.55862	2.6851	0.101291	0.561551	CRISP3
ENSG00000096060	0.172806	6.23873	1.18071	0.277211	0.814982	FKBP5
ENSG00000096063	0.0607706	6.11015	0.146059	0.70233	0.977133	SRPK1
ENSG00000096070	0.0416664	3.50583	0.0555883	0.81361	0.993252	BRPF3
ENSG00000096080	0.128042	4.69013	0.606871	0.435968	0.911894	MRPS18A
ENSG00000096092	-0.0162246	4.51188	0.00961017	0.921907	0.999381	TMEM14A
ENSG00000096093	0.157616	3.67978	0.774955	0.378689	0.88494	EFHC1
ENSG00000096384	-0.0121246	8.36385	0.00602876	0.93811	0.999381	HSP90AB1
ENSG00000096401	0.0866395	6.43477	0.30047	0.583588	0.955963	CDC5L
ENSG00000096433	-0.0835136	2.19862	0.145077	0.703285	0.977271	ITPR3
ENSG00000096654	0.329548	3.22995	3.30877	0.0689112	0.481626	ZNF184
ENSG00000096696	-0.0461318	8.13454	0.0871394	0.767846	0.987461	DSP
ENSG00000096717	-0.17759	4.67052	1.15213	0.283104	0.820922	SIRT1
ENSG00000096746	0.144794	3.08596	0.624918	0.429226	0.907849	HNRNPH3
ENSG00000096872	-0.0165849	3.5764	0.00885475	0.92503	0.999381	IFT74
ENSG00000096968	-0.130667	4.0807	0.594572	0.440657	0.914806	JAK2
ENSG00000096996	0.614472	-0.166115	2.89263	0.0889854	0.536882	IL12RB1
ENSG00000097007	0.252255	4.68263	2.30817	0.128696	0.618422	ABL1
ENSG00000097021	0.0436425	3.87126	0.0636602	0.800802	0.991391	ACOT7
ENSG00000097033	0.084198	6.71289	0.285253	0.593279	0.958323	SH3GLB1
ENSG00000097046	0.438285	1.31924	3.08003	0.0792592	0.514248	CDC7
ENSG00000097096	-0.219632	4.06566	1.67729	0.195285	0.718221	SYDE2
ENSG00000099139	-0.0620187	2.97707	0.106609	0.744038	0.983628	PCSK5
ENSG00000099194	-0.29246	10.4392	3.4496	0.063267	0.466952	SCD
ENSG00000099203	0.0847999	5.14285	0.274117	0.600583	0.959323	TMED1
ENSG00000099204	0.115918	7.23188	0.540745	0.462124	0.92487	ABLIM1
ENSG00000099219	0.104677	4.85847	0.407169	0.52341	0.947465	ERMP1
ENSG00000099246	0.0294877	6.60006	0.0349043	0.851796	0.996246	RAB18
ENSG00000099250	0.0548187	6.81462	0.119084	0.73003	0.982079	NRP1
ENSG00000099251	-0.15065	1.51456	0.436802	0.50867	0.94262	HSD17B7P2
ENSG00000099256	0.336713	0.403281	1.32971	0.248857	0.785954	PRTFDC1
ENSG00000099260	0.0174794	6.98676	0.0122616	0.911829	0.999381	PALMD
ENSG00000099282	0.00330978	4.04857	0.000309012	0.985975	0.999381	TSPAN15
ENSG00000099284	0.342718	2.62862	2.62797	0.104996	0.569877	H2AFY2
ENSG00000099290	0.200041	4.39119	1.43457	0.23102	0.765806	WASHC2A
ENSG00000099308	0.045701	1.89364	0.0458602	0.83043	0.99365	MAST3
ENSG00000099326	0.0376694	2.80892	0.0392031	0.843047	0.99492	MZF1
ENSG00000099330	-0.0275603	3.73537	0.0240396	0.876784	0.998678	OCEL1
ENSG00000099331	-0.0337014	4.6513	0.0418419	0.837921	0.994138	MYO9B
ENSG00000099337	0.384816	2.38931	3.36564	0.0665696	0.475349	KCNK6
ENSG00000099338	1.1822	-0.421962	9.63488	0.00190917	0.080907	CATSPERG
ENSG00000099341	0.0392794	6.47836	0.061871	0.803563	0.992036	PSMD8
ENSG00000099364	0.274894	2.01056	1.68054	0.194853	0.717773	FBXL19
ENSG00000099365	0.390489	-0.0281107	1.43097	0.231607	0.766784	STX1B
ENSG00000099377	-0.168617	7.04275	1.14141	0.285355	0.822725	HSD3B7
ENSG00000099381	0.222205	1.03825	0.795756	0.372365	0.880467	SETD1A
ENSG00000099385	-0.0693473	3.135	0.145719	0.70266	0.977133	BCL7C
ENSG00000099617	-0.748691	-0.683297	3.22929	0.0723321	0.493304	EFNA2
ENSG00000099622	0.0126922	5.29948	0.00616406	0.937421	0.999381	CIRBP
ENSG00000099624	0.0101608	3.71672	0.00338136	0.95363	0.999381	ATP5F1D
ENSG00000099625	1.36444	-2.85625	1.14442	0.28472	0.821908	CBARP
ENSG00000099769	-0.456752	4.45253	7.1542	0.00747885	0.165901	IGFALS
ENSG00000099783	-0.0220818	5.44071	0.0187529	0.891077	0.999381	HNRNPM
ENSG00000099785	0.157915	5.38822	0.960797	0.326986	0.849265	MARCH2
ENSG00000099795	-0.0609814	5.91805	0.146684	0.701725	0.977133	NDUFB7
ENSG00000099797	0.0458944	3.4265	0.0671135	0.795587	0.991047	TECR
ENSG00000099800	-0.0503748	5.19827	0.0968885	0.755596	0.985201	TIMM13
ENSG00000099804	0.0161055	5.47515	0.010017	0.920277	0.999381	CDC34
ENSG00000099810	0.00493395	5.14419	0.000924628	0.975742	0.999381	MTAP
ENSG00000099812	-0.661154	-1.31088	1.62851	0.201909	0.72843	MISP
ENSG00000099814	0.165669	4.45169	0.979985	0.322203	0.846174	CEP170B
ENSG00000099817	0.0884052	6.18046	0.310849	0.57716	0.954318	POLR2E
ENSG00000099821	-0.184737	4.23217	1.20495	0.272334	0.812902	POLRMT
ENSG00000099840	0.173221	0.618895	0.394348	0.530023	0.949193	IZUMO4
ENSG00000099849	0.16519	1.84154	0.586232	0.44388	0.915985	RASSF7
ENSG00000099860	0.216022	4.92316	1.73473	0.187809	0.706699	GADD45B
ENSG00000099864	-0.250656	0.365459	0.692586	0.405286	0.898049	PALM
ENSG00000099866	0.0635044	-2.04763	0.00780551	0.9296	0.999381	MADCAM1
ENSG00000099875	0.0733849	5.32313	0.2049	0.650794	0.972082	MKNK2
ENSG00000099889	0.0227387	5.06089	0.0194966	0.888952	0.999381	ARVCF
ENSG00000099899	0.140119	4.76098	0.729317	0.393105	0.892451	TRMT2A
ENSG00000099901	0.01636	4.55393	0.0097728	0.921252	0.999381	RANBP1
ENSG00000099904	-0.286881	2.30648	2.04639	0.152567	0.663224	ZDHHC8
ENSG00000099910	-0.171943	3.71224	0.990167	0.319702	0.845036	KLHL22
ENSG00000099917	0.109957	3.10283	0.327431	0.567176	0.953626	MED15
ENSG00000099937	-0.0116372	8.12194	0.00551028	0.940826	0.999381	SERPIND1
ENSG00000099940	0.176299	4.78831	1.15036	0.283473	0.821091	SNAP29
ENSG00000099942	-0.0478239	6.60202	0.0918733	0.761809	0.985964	CRKL
ENSG00000099949	0.18742	4.56947	1.27268	0.259265	0.799039	LZTR1
ENSG00000099954	-0.141957	4.11566	0.687635	0.40697	0.898049	CECR2
ENSG00000099957	1.57153	-2.45618	2.57924	0.108273	0.57546	P2RX6
ENSG00000099968	-0.00281205	6.56567	0.000315946	0.985819	0.999381	BCL2L13
ENSG00000099985	1.23625	-1.85277	3.46094	0.0628346	0.466371	OSM
ENSG00000099991	0.021416	3.41561	0.0142591	0.904949	0.999381	CABIN1
ENSG00000099992	-0.159859	2.66386	0.685935	0.40755	0.898049	TBC1D10A
ENSG00000099994	0.427906	-2.1543	0.321184	0.570897	0.953626	SUSD2
ENSG00000099995	-0.118836	3.21999	0.434107	0.50998	0.943088	SF3A1
ENSG00000099998	-0.782534	-0.873793	3.07011	0.079744	0.515284	GGT5
ENSG00000099999	-0.0130931	3.04493	0.00513989	0.942846	0.999381	RNF215
ENSG00000100003	0.0709836	7.30853	0.202388	0.6528	0.97254	SEC14L2
ENSG00000100012	-1.18023	-2.6012	1.2803	0.257843	0.796863	SEC14L3
ENSG00000100014	-0.0482553	6.05235	0.0921625	0.761446	0.985964	SPECC1L
ENSG00000100023	-0.151066	3.99209	0.779275	0.377363	0.884846	PPIL2
ENSG00000100024	-0.216813	7.9403	1.86343	0.172229	0.689888	UPB1
ENSG00000100027	0.0970053	2.06884	0.204118	0.651417	0.972155	YPEL1
ENSG00000100028	0.0876171	5.62776	0.298992	0.584515	0.955963	SNRPD3
ENSG00000100029	-0.0302626	4.68419	0.0336677	0.854415	0.996733	PES1
ENSG00000100030	0.0827485	7.29771	0.278049	0.597983	0.959033	MAPK1
ENSG00000100031	-0.260731	4.36945	2.42048	0.119758	0.600364	GGT1
ENSG00000100034	-0.1134	5.35466	0.494721	0.481829	0.932365	PPM1F
ENSG00000100036	-0.340924	0.726123	1.60133	0.205714	0.733725	SLC35E4
ENSG00000100038	-0.404985	3.52883	5.2716	0.0216761	0.283882	TOP3B
ENSG00000100053	-0.203778	-1.34431	0.153531	0.695183	0.977079	CRYBB3
ENSG00000100055	0.0198867	2.53204	0.00901726	0.924347	0.999381	CYTH4
ENSG00000100056	0.328348	2.62629	2.96946	0.0848504	0.527203	ESS2
ENSG00000100058	0.0590754	1.90302	0.0752393	0.783856	0.988624	CRYBB2P1
ENSG00000100060	-0.044661	1.74968	0.0407679	0.839987	0.994533	MFNG
ENSG00000100065	0.0587769	4.70983	0.12501	0.723663	0.98031	CARD10
ENSG00000100068	0.30194	2.30058	2.13996	0.143506	0.647282	LRP5L
ENSG00000100075	-0.0789354	6.3865	0.24367	0.621568	0.964617	SLC25A1
ENSG00000100077	0.149831	3.50875	0.674648	0.411436	0.89936	GRK3
ENSG00000100079	-0.115344	-1.24562	0.0491928	0.824474	0.993478	LGALS2
ENSG00000100083	-0.0133666	3.82505	0.00600003	0.938258	0.999381	GGA1
ENSG00000100084	-0.0205705	2.52614	0.011219	0.915646	0.999381	HIRA
ENSG00000100092	-0.991536	-0.392302	6.62638	0.0100479	0.189423	SH3BP1
ENSG00000100095	-2.75185	-2.3893	6.99311	0.00818242	0.171942	SEZ6L
ENSG00000100097	0.125447	7.15795	0.613955	0.433302	0.909811	LGALS1
ENSG00000100099	0.194067	4.47096	1.36964	0.241873	0.776818	HPS4
ENSG00000100100	0.138525	5.39937	0.729583	0.393018	0.892408	PIK3IP1
ENSG00000100104	0.224715	4.66109	1.86162	0.172438	0.689974	SRRD
ENSG00000100105	0.105671	3.47201	0.358673	0.549244	0.951559	PATZ1
ENSG00000100106	0.305768	5.19573	3.54328	0.0597872	0.456307	TRIOBP
ENSG00000100109	0.0731046	5.68634	0.208664	0.647817	0.971414	TFIP11
ENSG00000100116	-0.173296	4.43629	1.05903	0.303436	0.830292	GCAT
ENSG00000100121	-0.991398	-2.40202	1.20221	0.272881	0.81365	GGTLC2
ENSG00000100122	0.789799	-1.39168	2.13443	0.144024	0.648062	CRYBB1
ENSG00000100124	0.116955	3.4857	0.442779	0.505784	0.942217	ANKRD54
ENSG00000100129	-0.0506354	6.03313	0.101058	0.750563	0.984269	EIF3L
ENSG00000100138	-0.0333395	5.39718	0.0429016	0.835911	0.994138	SNU13
ENSG00000100139	0.333429	3.90363	3.65667	0.0558452	0.442811	MICALL1
ENSG00000100146	1.94074	-2.68027	2.75897	0.0967105	0.554484	SOX10
ENSG00000100147	-0.119307	1.73351	0.29864	0.584736	0.955963	CCDC134
ENSG00000100150	-0.00521549	4.2008	0.000942758	0.975505	0.999381	DEPDC5
ENSG00000100151	-0.0331574	3.88193	0.037184	0.847091	0.99545	PICK1
ENSG00000100154	-0.0104081	3.3939	0.00333095	0.953976	0.999381	TTC28
ENSG00000100162	0.0891959	-1.28101	0.0313301	0.859506	0.996772	CENPM
ENSG00000100167	1.81428	-2.15274	5.01206	0.0251713	0.305193	SEPTIN3
ENSG00000100170	-0.341968	-0.54295	0.797351	0.371887	0.880467	SLC5A1
ENSG00000100181	-0.0262547	-0.883293	0.00345328	0.95314	0.999381	TPTEP1
ENSG00000100191	-1.24861	-2.85303	0.954804	0.3285	0.850722	SLC5A4
ENSG00000100196	0.202067	4.4567	1.46434	0.226241	0.761572	KDELR3
ENSG00000100197	-0.337422	2.00397	1.27839	0.258198	0.797099	CYP2D6
ENSG00000100201	-0.0157018	8.63713	0.010147	0.919763	0.999381	DDX17
ENSG00000100206	-1.3527	-2.05897	3.10323	0.0781372	0.513564	DMC1
ENSG00000100207	0.859638	-2.94673	0.400656	0.526751	0.947648	TCF20
ENSG00000100209	-0.0562262	3.36745	0.100784	0.750891	0.984269	HSCB
ENSG00000100211	0.038808	3.29078	0.0467985	0.828731	0.99365	CBY1
ENSG00000100216	0.062117	5.29534	0.147943	0.700509	0.977133	TOMM22
ENSG00000100218	-0.0158397	-2.38947	0.000319949	0.985729	0.999381	RSPH14
ENSG00000100219	0.0148389	9.12246	0.00905449	0.924192	0.999381	XBP1
ENSG00000100220	0.173515	7.09167	1.21925	0.269508	0.810441	RTCB
ENSG00000100221	0.136198	5.93263	0.730189	0.392822	0.892408	JOSD1
ENSG00000100225	0.0625257	7.2229	0.158274	0.69075	0.976765	FBXO7
ENSG00000100226	0.157135	3.95153	0.836848	0.3603	0.874541	GTPBP1
ENSG00000100227	0.0877664	5.2162	0.294026	0.587652	0.956356	POLDIP3
ENSG00000100228	-1.31029	-2.32612	2.21814	0.136398	0.634404	RAB36
ENSG00000100234	0.0650982	4.95347	0.15847	0.690569	0.976765	TIMP3
ENSG00000100239	-0.0847573	6.78475	0.287824	0.591619	0.957581	PPP6R2
ENSG00000100241	-0.152714	5.73946	0.8932	0.344612	0.863243	SBF1
ENSG00000100242	0.0401206	6.95015	0.0649293	0.798868	0.991047	SUN2
ENSG00000100243	-0.0101018	5.53262	0.00394161	0.94994	0.999381	CYB5R3
ENSG00000100246	-0.170733	2.23901	0.726839	0.39391	0.892666	DNAL4
ENSG00000100258	-0.0183938	4.07975	0.0118507	0.913313	0.999381	LMF2
ENSG00000100263	-0.00213522	3.2644	0.000142037	0.990491	0.999381	RHBDD3
ENSG00000100266	0.000310186	6.16178	3.81013e-06	0.998443	0.999586	PACSIN2
ENSG00000100271	0.469038	0.444102	2.56168	0.109482	0.578052	TTLL1
ENSG00000100276	0.902724	-1.85636	1.88518	0.169747	0.686269	RASL10A
ENSG00000100280	0.126371	5.63487	0.6193	0.431308	0.908895	AP1B1
ENSG00000100281	0.063127	3.92608	0.136363	0.711924	0.979575	HMGXB4
ENSG00000100284	-0.034551	5.41697	0.0461642	0.829878	0.99365	TOM1
ENSG00000100285	0.453414	-0.451742	1.44039	0.230077	0.76526	NEFH
ENSG00000100288	-0.234326	-1.20762	0.231858	0.630149	0.966644	CHKB
ENSG00000100290	-0.333491	0.299899	1.10977	0.292131	0.826714	BIK
ENSG00000100292	0.244703	4.77802	2.11463	0.145898	0.649853	HMOX1
ENSG00000100294	0.282053	3.21633	2.45318	0.117287	0.595744	MCAT
ENSG00000100296	0.0648108	4.22601	0.148488	0.699985	0.977133	THOC5
ENSG00000100297	0.270479	3.07843	2.19903	0.138098	0.637744	MCM5
ENSG00000100298	-0.181848	-1.8677	0.0756775	0.783243	0.988561	APOBEC3H
ENSG00000100299	-0.0409885	3.25758	0.0513856	0.820669	0.993252	ARSA
ENSG00000100300	0.00715873	5.64866	0.0019789	0.964518	0.999381	TSPO
ENSG00000100302	-1.72731	-2.11327	4.42238	0.0354705	0.359438	RASD2
ENSG00000100304	-0.164984	4.51516	0.986599	0.320575	0.845403	TTLL12
ENSG00000100307	0.0349774	4.28414	0.0427463	0.836204	0.994138	CBX7
ENSG00000100311	-0.0172822	2.66378	0.00813819	0.928119	0.999381	PDGFB
ENSG00000100316	-0.0319403	8.5663	0.0419371	0.83774	0.994138	RPL3
ENSG00000100319	-0.188468	3.44646	1.14503	0.284592	0.821908	ZMAT5
ENSG00000100320	0.0426617	0.92411	0.0277513	0.867695	0.998029	RBFOX2
[truncated: 21,559 more rows]
