# Supplementary material for: Chenodeoxycholic Acid Modulates Bile Acid Synthesis Independent of Fibroblast Growth Factor 19 in Primary Human Hepatocytes
Source: Front Endocrinol (Lausanne). 2021 Feb 22;11:554922. doi: 10.3389/fendo.2020.554922 (PMC7937932; doi:10.3389/fendo.2020.554922)
Supplement: Supplementary Table 4 — GO pathway analysis. [file Table_4.xlsx]

## Sheet: Input genes CDCA
ensembl_ID	external_gene_name
ENSG00000005471	ABCB4
ENSG00000024422	EHD2
ENSG00000047936	ROS1
ENSG00000073670	ADAM11
ENSG00000073734	ABCB11
ENSG00000078081	LAMP3
ENSG00000079102	RUNX1T1
ENSG00000080709	KCNN2
ENSG00000087258	GNAO1
ENSG00000090512	FETUB
ENSG00000100092	SH3BP1
ENSG00000100181	TPTEP1
ENSG00000101200	AVP
ENSG00000101342	TLDC2
ENSG00000101425	BPI
ENSG00000101680	LAMA1
ENSG00000102445	RUBCNL
ENSG00000103710	RASL12
ENSG00000104213	PDGFRL
ENSG00000104833	TUBB4A
ENSG00000105371	ICAM4
ENSG00000107242	PIP5K1B
ENSG00000108688	CCL7
ENSG00000112319	EYA4
ENSG00000113108	APBB3
ENSG00000113494	PRLR
ENSG00000114737	CISH
ENSG00000115009	CCL20
ENSG00000115556	PLCD4
ENSG00000116017	ARID3A
ENSG00000116128	BCL9
ENSG00000117090	SLAMF1
ENSG00000119121	TRPM6
ENSG00000119714	GPR68
ENSG00000119725	ZNF410
ENSG00000120738	EGR1
ENSG00000120907	ADRA1A
ENSG00000121281	ADCY7
ENSG00000121446	RGSL1
ENSG00000121769	FABP3
ENSG00000122966	CIT
ENSG00000123689	G0S2
ENSG00000125245	GPR18
ENSG00000127954	STEAP4
ENSG00000128594	LRRC4
ENSG00000129204	USP6
ENSG00000130287	NCAN
ENSG00000131471	AOC3
ENSG00000131482	G6PC
ENSG00000131910	NR0B2
ENSG00000133069	TMCC2
ENSG00000133640	LRRIQ1
ENSG00000134533	RERG
ENSG00000135476	ESPL1
ENSG00000135960	EDAR
ENSG00000136327	NKX2-8
ENSG00000136720	HS6ST1
ENSG00000137872	SEMA6D
ENSG00000138075	ABCG5
ENSG00000138134	STAMBPL1
ENSG00000138587	MNS1
ENSG00000138769	CDKL2
ENSG00000139725	RHOF
ENSG00000140287	HDC
ENSG00000140323	DISP2
ENSG00000143126	CELSR2
ENSG00000143297	FCRL5
ENSG00000143514	TP53BP2
ENSG00000143839	REN
ENSG00000143882	ATP6V1C2
ENSG00000144649	GASK1A
ENSG00000145198	VWA5B2
ENSG00000146216	TTBK1
ENSG00000146399	TAAR1
ENSG00000146530	VWDE
ENSG00000146858	ZC3HAV1L
ENSG00000146904	EPHA1
ENSG00000147437	GNRH1
ENSG00000150636	CCDC102B
ENSG00000151012	SLC7A11
ENSG00000151062	CACNA2D4
ENSG00000151617	EDNRA
ENSG00000152760	TCTEX1D1
ENSG00000153902	LGI4
ENSG00000153993	SEMA3D
ENSG00000157306	ZFHX2-AS1
ENSG00000158220	ESYT3
ENSG00000160097	FNDC5
ENSG00000160271	RALGDS
ENSG00000161055	SCGB3A1
ENSG00000161640	SIGLEC11
ENSG00000162344	FGF19
ENSG00000162383	SLC1A7
ENSG00000162543	UBXN10
ENSG00000162745	OLFML2B
ENSG00000162989	KCNJ3
ENSG00000163825	RTP3
ENSG00000163958	ZDHHC19
ENSG00000163959	SLC51A
ENSG00000164188	RANBP3L
ENSG00000164675	IQUB
ENSG00000164935	DCSTAMP
ENSG00000165023	DIRAS2
ENSG00000165868	HSPA12A
ENSG00000165935	SMCO2
ENSG00000166831	RBPMS2
ENSG00000167094	TTC16
ENSG00000167612	ANKRD33
ENSG00000167910	CYP7A1
ENSG00000168389	MFSD2A
ENSG00000168398	BDKRB2
ENSG00000169071	ROR2
ENSG00000170379	TCAF2
ENSG00000171408	PDE7B
ENSG00000171703	TCEA2
ENSG00000171811	CFAP46
ENSG00000172379	ARNT2
ENSG00000172399	MYOZ2
ENSG00000172731	LRRC20
ENSG00000172935	MRGPRF
ENSG00000173208	ABCD2
ENSG00000173991	TCAP
ENSG00000174004	NRROS
ENSG00000174939	ASPHD1
ENSG00000175315	CST6
ENSG00000175857	GAPT
ENSG00000176381	PRR18
ENSG00000176723	ZNF843
ENSG00000176868	AL358781.1
ENSG00000176945	MUC20
ENSG00000177363	LRRN4CL
ENSG00000177602	HASPIN
ENSG00000178150	ZNF114
ENSG00000178193	RP4-682C21.5
ENSG00000178342	KCNG2
ENSG00000178386	ZNF223
ENSG00000178752	ERFE
ENSG00000179071	CCDC89
ENSG00000179577	AP003471.1
ENSG00000179636	TPPP2
ENSG00000180509	KCNE1
ENSG00000181656	GPR88
ENSG00000181751	C5orf30
ENSG00000181798	LINC00471
ENSG00000182196	ARL6IP4
ENSG00000182575	NXPH3
ENSG00000182759	MAFA
ENSG00000182866	LCK
ENSG00000182896	TMEM95
ENSG00000183186	C2CD4C
ENSG00000183495	EP400
ENSG00000183496	MEX3B
ENSG00000183873	SCN5A
ENSG00000184492	FOXD4L1
ENSG00000185269	NOTUM
ENSG00000185745	IFIT1
ENSG00000186185	KIF18B
ENSG00000186198	SLC51B
ENSG00000186684	CYP27C1
ENSG00000186907	RTN4RL2
ENSG00000188487	INSC
ENSG00000188566	NDOR1
ENSG00000188859	FAM78B
ENSG00000189120	SP6
ENSG00000189212	DPY19L2P1
ENSG00000196188	CTSE
ENSG00000196220	SRGAP3
ENSG00000196860	TOMM20L
ENSG00000197046	SIGLEC15
ENSG00000197748	CFAP43
ENSG00000198756	COLGALT2
ENSG00000199691	RN7SKP173
ENSG00000199933	RNY1P16
ENSG00000202343	AL078581.1
ENSG00000203280	AL022323.1
ENSG00000204528	PSORS1C3
ENSG00000204610	TRIM15
ENSG00000204789	ZNF204P
ENSG00000204872	NAT8B
ENSG00000205078	SYCE1L
ENSG00000205336	ADGRG1
ENSG00000205592	MUC19
ENSG00000205913	SRRM2-AS1
ENSG00000206775	SNORD37
ENSG00000207174	SNORD116-15
ENSG00000207258	Y_RNA
ENSG00000207280	SNORD20
ENSG00000207313	SNORA2B
ENSG00000207352	RNU6-540P
ENSG00000207497	Y_RNA
ENSG00000207609	MIR491
ENSG00000207638	MIR99A
ENSG00000207750	MIR553
ENSG00000207808	MIR27A
ENSG00000212993	POU5F1B
ENSG00000213149	CNN2P9
ENSG00000213190	MLLT11
ENSG00000213412	HNRNPA1P33
ENSG00000213630	BOLA3P3
ENSG00000213888	LINC01521
ENSG00000213959	AL035419.1
ENSG00000213999	MEF2B
ENSG00000214067	AL360182.1
ENSG00000214093	AL096701.1
ENSG00000214125	AC005005.1
ENSG00000214189	ZNF788P
ENSG00000214215	C12orf74
ENSG00000214252	AZGP1P2
ENSG00000214491	SEC14L6
ENSG00000214553	LRRC37A11P
ENSG00000214595	EML6
ENSG00000214896	RPSAP55
ENSG00000215124	AMD1P4
ENSG00000215187	FAM166B
ENSG00000215218	UBE2QL1
ENSG00000216316	AL022722.1
ENSG00000217643	PTGES3P2
ENSG00000220305	HNRNPH1P1
ENSG00000221539	SNORD99
ENSG00000223382	LINC01778
ENSG00000223584	TVP23CP1
ENSG00000223656	HMGB3P10
ENSG00000223668	EEF1A1P24
ENSG00000223718	AC093107.1
ENSG00000224186	C5orf66
ENSG00000224397	SMIM25
ENSG00000224549	AC017067.1
ENSG00000224812	TMEM72-AS1
ENSG00000225506	CYP4A22-AS1
ENSG00000225766	DHRS4L1
ENSG00000225953	SATB2-AS1
ENSG00000225956	AL050320.1
ENSG00000226026	AC092802.1
ENSG00000226047	AL807761.3
ENSG00000226087	AC073283.2
ENSG00000226144	RPS27AP3
ENSG00000226644	AL121899.1
ENSG00000226912	ISCA2P1
ENSG00000226964	RHEBP2
ENSG00000227070	AC104170.1
ENSG00000227544	AC018647.1
ENSG00000227630	LINC01132
ENSG00000227632	AC018804.1
ENSG00000227855	DPY19L2P3
ENSG00000227953	LINC01341
ENSG00000228133	AC099684.1
ENSG00000228395	AL356481.1
ENSG00000228477	AL663070.1
ENSG00000228744	RPS3AP30
ENSG00000228753	EIF4BP2
ENSG00000229005	HNF4A-AS1
ENSG00000229155	LINC02038
ENSG00000229668	AL133384.1
ENSG00000229728	AL136531.1
ENSG00000229871	RPSAP20
ENSG00000230483	AC124057.1
ENSG00000230635	CYP4F60P
ENSG00000230769	Z98048.1
ENSG00000230873	STMND1
ENSG00000230898	AL596087.3
ENSG00000231047	GCNT1P3
ENSG00000231256	CFAP97D1
ENSG00000231424	BX284613.2
ENSG00000231707	PABPC1P1
ENSG00000231742	LINC01273
ENSG00000231806	PCAT7
ENSG00000231842	RP11-527F13.1
ENSG00000231911	TPRKBP1
ENSG00000231948	HS1BP3-IT1
ENSG00000232000	CLCN3P1
ENSG00000232194	Z99943.1
ENSG00000232229	LINC00865
ENSG00000232545	AC253536.3
ENSG00000232693	AC012370.1
ENSG00000232882	PHKA1P1
ENSG00000232936	AL157400.2
ENSG00000233072	RPS15AP6
ENSG00000233208	LINC00642
ENSG00000233215	LINC01687
ENSG00000233325	MIPEPP3
ENSG00000233483	AC008105.2
ENSG00000234119	AC079248.2
ENSG00000234771	SLC25A25-AS1
ENSG00000234899	SOX9-AS1
ENSG00000234913	AC016027.2
ENSG00000235088	AL031667.2
ENSG00000235214	FAM83C-AS1
ENSG00000235775	AC063976.4
ENSG00000236155	AL355877.1
ENSG00000236333	TRHDE-AS1
ENSG00000236512	AL390026.1
ENSG00000236754	AC007666.1
ENSG00000237514	PTP4A1P7
ENSG00000237742	AL365259.1
ENSG00000237879	LINC00398
ENSG00000238290	AL034417.2
ENSG00000239494	RN7SL333P
ENSG00000239523	MYLK-AS1
ENSG00000240288	GHRLOS
ENSG00000240401	AC012358.3
ENSG00000240602	AADACP1
ENSG00000241057	AC004951.3
ENSG00000241157	AC104763.1
ENSG00000241217	RN7SL809P
ENSG00000241224	C3orf85
ENSG00000241487	RN7SL586P
ENSG00000241975	ELOCP19
ENSG00000241985	WWTR1-IT1
ENSG00000243167	RPS10P28
ENSG00000243302	AC018638.4
ENSG00000244122	UGT1A7
ENSG00000245017	LINC02453
ENSG00000245330	AP005717.1
ENSG00000245970	AP003352.1
ENSG00000246145	RRS1-AS1
ENSG00000247033	AC099508.1
ENSG00000247324	AC010547.1
ENSG00000247373	TMED2-DT
ENSG00000248221	STX18-IT1
ENSG00000248483	POU5F2
ENSG00000248596	AC139491.2
ENSG00000248632	RP11-366M4.11
ENSG00000249518	AC011352.2
ENSG00000249626	AC024560.2
ENSG00000249755	AC083829.1
ENSG00000249920	HNRNPA1P55
ENSG00000250365	AL139353.2
ENSG00000250436	LINC02499
ENSG00000250899	AC125807.2
ENSG00000250994	AC005355.1
ENSG00000251284	AC111000.5
ENSG00000251485	AC068134.3
ENSG00000251633	GYG1P1
ENSG00000251691	AC114786.3
ENSG00000252367	Y_RNA
ENSG00000253392	AC119403.1
ENSG00000253661	ZFHX4-AS1
ENSG00000253873	PCDHGA11
ENSG00000253888	AC090150.1
ENSG00000254101	LINC02055
ENSG00000254158	AC104117.4
ENSG00000254206	NPIPB11
ENSG00000254260	AC015468.3
ENSG00000254281	KB-1507C5.4
ENSG00000254402	LRRC24
ENSG00000254416	LINC02732
ENSG00000254418	SPON1-AS1
ENSG00000254602	AP000662.1
ENSG00000254607	AP001783.1
ENSG00000254615	AC027031.2
ENSG00000254786	AP001636.1
ENSG00000254801	AC084851.1
ENSG00000255006	ELOCP22
ENSG00000255115	AP002812.4
ENSG00000255197	AC090559.1
ENSG00000255389	Z97989.1
ENSG00000255447	AC044839.3
ENSG00000255471	AP001528.1
ENSG00000255568	BRWD1-AS2
ENSG00000255774	LINC02747
ENSG00000255871	AC007529.1
ENSG00000256124	LINC01152
ENSG00000256138	ZKSCAN7P1
ENSG00000256361	AC027544.1
ENSG00000256450	AC007552.1
ENSG00000256553	TRAV1-2
ENSG00000256591	AP003108.2
ENSG00000256720	BTG1P1
ENSG00000256843	AC023157.2
ENSG00000256863	AP001880.2
ENSG00000256995	AC084816.1
ENSG00000257303	AC073896.2
ENSG00000257591	ZNF625
ENSG00000257732	AC089983.1
ENSG00000257838	OTOAP1
ENSG00000257954	AC125611.2
ENSG00000258080	ARHGAP42P4
ENSG00000258092	AC005841.1
ENSG00000258450	AL139099.2
ENSG00000258527	ASB9P1
ENSG00000258552	FAM204DP
ENSG00000258604	AL161668.4
ENSG00000258787	SEPHS1P2
ENSG00000258988	AL135978.1
ENSG00000259062	ACTN1-AS1
ENSG00000259078	PTBP1P
ENSG00000259173	AC090515.3
ENSG00000259493	AC023968.2
ENSG00000259579	AC087762.1
ENSG00000259768	AC004943.2
ENSG00000259818	AL606760.3
ENSG00000259834	AL365361.1
ENSG00000259887	FIGNL2-DT
ENSG00000260046	AL162632.3
ENSG00000260105	AOC4P
ENSG00000260198	AC009102.1
ENSG00000260244	AC104083.1
ENSG00000260494	AC002310.3
ENSG00000260647	AC127537.1
ENSG00000260742	AC009962.1
ENSG00000260805	AC092803.1
ENSG00000260823	AC026461.3
ENSG00000260855	AL591848.4
ENSG00000260979	AC022167.3
ENSG00000261072	AC084783.1
ENSG00000261221	ZNF865
ENSG00000261338	AC021016.2
ENSG00000261468	AC096921.2
ENSG00000261476	AC009163.4
ENSG00000261596	AC005632.3
ENSG00000261647	IMPDH1P11
ENSG00000261837	AC046158.2
ENSG00000262209	PCDHGB3
ENSG00000262211	AC008914.1
ENSG00000263588	AC091043.1
ENSG00000263593	MIR4804
ENSG00000263979	MIR4672
ENSG00000264311	CCDC58P1
ENSG00000264853	AC011933.2
ENSG00000265222	AC079336.2
ENSG00000265520	MIR548V
ENSG00000265918	RN7SL543P
ENSG00000266010	GATA6-AS1
ENSG00000266088	AC004585.1
ENSG00000266236	NARF-IT1
ENSG00000266278	LINC01910
ENSG00000266933	AC005775.1
ENSG00000267194	RP1-193H18.2
ENSG00000267259	ERVE-1
ENSG00000267283	AC005306.1
ENSG00000267361	SEC24AP1
ENSG00000267390	AC036176.1
ENSG00000267430	AC036176.2
ENSG00000267493	CIRBP-AS1
ENSG00000267702	AP005131.6
ENSG00000268592	AL355312.3
ENSG00000268751	SCGB1B2P
ENSG00000269971	AL020997.2
ENSG00000270002	AC022028.2
ENSG00000270030	AC136475.7
ENSG00000270096	AC078795.2
ENSG00000270141	TERC
ENSG00000270177	AC104109.2
ENSG00000270673	YTHDF3-AS1
ENSG00000270750	RP11-461L13.3
ENSG00000271011	AC010680.3
ENSG00000271815	AC008897.3
ENSG00000271888	AL136162.1
ENSG00000272072	AC004492.1
ENSG00000272155	AC055822.1
ENSG00000272248	AL138831.2
ENSG00000272267	AC021242.3
ENSG00000272345	AL031775.1
ENSG00000272554	AC012087.2
ENSG00000272563	AC016745.2
ENSG00000272567	AC109347.2
ENSG00000272610	MAGI1-IT1
ENSG00000272622	AC010735.2
ENSG00000272638	AC006027.1
ENSG00000272646	AC079766.1
ENSG00000272662	AC073352.1
ENSG00000272742	AC135457.1
ENSG00000272829	AC002470.1
ENSG00000272948	AP001412.1
ENSG00000273165	AL121652.1
ENSG00000273369	AC096586.2
ENSG00000273416	AL732292.2
ENSG00000273447	AC004067.1
ENSG00000273576	AC009283.1
ENSG00000273882	MIR8066
ENSG00000274227	AC073575.2
ENSG00000274653	AC106782.5
ENSG00000275185	AC130324.3
ENSG00000275491	LINC01730
ENSG00000275645	AC068338.3
ENSG00000276007	AC079414.3
ENSG00000276317	AL357033.3
ENSG00000276564	AC130650.2
ENSG00000276809	AL138955.1
ENSG00000278029	CTD-2240J17.2
ENSG00000278231	AL133342.1
ENSG00000278576	AL162171.3
ENSG00000278746	RN7SL660P
ENSG00000278861	AC117503.2
ENSG00000278879	AP000560.1
ENSG00000278891	AC105101.1
ENSG00000279041	AC102945.2
ENSG00000279133	AC018628.1
ENSG00000279196	AC135048.4
ENSG00000279333	AC096636.1
ENSG00000279361	AC079331.1
ENSG00000279428	AC087164.2
ENSG00000279476	AC092139.3
ENSG00000279594	AL049780.3
ENSG00000279619	AC020907.5
ENSG00000279722	AC007342.7
ENSG00000279792	AC015909.5
ENSG00000279805	Z95114.3
ENSG00000279819	AL390318.1
ENSG00000279880	AC134407.3
ENSG00000280306	AC137056.2
ENSG00000280392	AC007496.3
ENSG00000280426	AC084876.2
ENSG00000281344	HELLPAR
ENSG00000281358	RASSF1-AS1
ENSG00000282097	AL160408.6
ENSG00000282772	AL358790.1
ENSG00000283529	AL035685.1
ENSG00000283598	MIR1295B

## Sheet: Input genes recFGF19
ensembl_ID	external_gene_name
ENSG00000005249	PRKAR2B
ENSG00000006747	SCIN
ENSG00000007264	MATK
ENSG00000038295	TLL1
ENSG00000061455	PRDM6
ENSG00000068831	RASGRP2
ENSG00000070190	DAPP1
ENSG00000074181	NOTCH3
ENSG00000085265	FCN1
ENSG00000090565	RAB11FIP3
ENSG00000100191	SLC5A4
ENSG00000100385	IL2RB
ENSG00000103489	XYLT1
ENSG00000104321	TRPA1
ENSG00000104522	TSTA3
ENSG00000105374	NKG7
ENSG00000105613	MAST1
ENSG00000106031	HOXA13
ENSG00000111012	CYP27B1
ENSG00000114547	ROPN1B
ENSG00000119514	GALNT12
ENSG00000120071	KANSL1
ENSG00000120693	SMAD9
ENSG00000122188	LAX1
ENSG00000123119	NECAB1
ENSG00000123411	IKZF4
ENSG00000124116	WFDC3
ENSG00000126860	EVI2A
ENSG00000127366	TAS2R5
ENSG00000128011	LRFN1
ENSG00000132563	REEP2
ENSG00000133063	CHIT1
ENSG00000133808	MICALCL
ENSG00000136866	ZFP37
ENSG00000138172	CALHM2
ENSG00000138439	FAM117B
ENSG00000138778	CENPE
ENSG00000139910	NOVA1
ENSG00000140465	CYP1A1
ENSG00000141404	GNAL
ENSG00000142675	CNKSR1
ENSG00000143494	VASH2
ENSG00000152284	TCF7L1
ENSG00000152433	ZNF547
ENSG00000153898	MCOLN2
ENSG00000155530	LRGUK
ENSG00000155657	TTN
ENSG00000160883	HK3
ENSG00000161642	ZNF385A
ENSG00000163600	ICOS
ENSG00000164185	ZNF474
ENSG00000165799	RNASE7
ENSG00000166455	C16orf46
ENSG00000166501	PRKCB
ENSG00000166845	C18orf54
ENSG00000167207	NOD2
ENSG00000167476	JSRP1
ENSG00000167604	NFKBID
ENSG00000167703	SLC43A2
ENSG00000167912	AC090152.1
ENSG00000168621	GDNF
ENSG00000168995	SIGLEC7
ENSG00000169129	AFAP1L2
ENSG00000169618	PROKR1
ENSG00000170801	HTRA3
ENSG00000171931	FBXW10
ENSG00000171984	SHLD1
ENSG00000172250	SERHL
ENSG00000173705	SUSD5
ENSG00000173825	TIGD3
ENSG00000174236	REP15
ENSG00000174371	EXO1
ENSG00000175567	UCP2
ENSG00000177301	KCNA2
ENSG00000177640	CASC2
ENSG00000177721	ANXA2R
ENSG00000178162	FAR2P2
ENSG00000179299	NSUN7
ENSG00000179715	PCED1B
ENSG00000180221	TPT1P10
ENSG00000180537	RNF182
ENSG00000182230	FAM153B
ENSG00000182950	ODF3L1
ENSG00000183317	EPHA10
ENSG00000183929	DUSP5P1
ENSG00000184139	RPL7AP28
ENSG00000184434	LRRC19
ENSG00000184635	ZNF93
ENSG00000184922	FMNL1
ENSG00000186193	SAPCD2
ENSG00000186479	RGS7BP
ENSG00000186765	FSCN2
ENSG00000187589	TERF1P2
ENSG00000187730	GABRD
ENSG00000188050	RNF133
ENSG00000196189	SEMA4A
ENSG00000197332	AC008543.1
ENSG00000197405	C5AR1
ENSG00000197880	MDS2
ENSG00000198336	MYL4
ENSG00000198673	TAFA2
ENSG00000199856	U3
ENSG00000199962	Y_RNA
ENSG00000203279	AL590705.1
ENSG00000203414	BTBD7P1
ENSG00000203859	HSD3B2
ENSG00000203872	C6orf163
ENSG00000203942	C10orf62
ENSG00000203971	AL354984.1
ENSG00000204623	ZNRD1ASP
ENSG00000205111	CDKL4
ENSG00000205277	MUC12
ENSG00000205312	KRT17P4
ENSG00000207475	SNORA80E
ENSG00000207962	MIR30C1
ENSG00000213057	C1orf220
ENSG00000213062	Z99572.1
ENSG00000213148	AC073465.1
ENSG00000213433	RPLP1P6
ENSG00000213600	U73169.1
ENSG00000213854	CNN2P6
ENSG00000214511	HIGD1C
ENSG00000215022	AL008729.1
ENSG00000215208	KRT18P60
ENSG00000215244	LINC02649
ENSG00000215529	EFCAB8
ENSG00000216307	AL136309.1
ENSG00000216813	AL358178.1
ENSG00000217512	AL356776.1
ENSG00000221063	MIR1296
ENSG00000223224	SNORD71
ENSG00000223949	ROR1-AS1
ENSG00000224464	PGAM1P6
ENSG00000224649	AF124730.1
ENSG00000224875	AC083949.1
ENSG00000224982	TMEM233
ENSG00000224985	AL590714.1
ENSG00000225014	KCTD9P1
ENSG00000225079	FTH1P22
ENSG00000225704	RP4-798A17.5
ENSG00000226383	LINC01876
ENSG00000226632	UBE2V1P1
ENSG00000226751	AF127936.1
ENSG00000226754	AL606760.1
ENSG00000226864	ATE1-AS1
ENSG00000227110	LMCD1-AS1
ENSG00000227207	RPL31P12
ENSG00000227525	RPL7P6
ENSG00000227560	RPS15AP30
ENSG00000228056	CFL1P3
ENSG00000228194	Z83846.1
ENSG00000228291	ARL4AP3
ENSG00000228620	Z97056.1
ENSG00000229133	RPS7P4
ENSG00000229221	HNRNPA1P66
ENSG00000230155	FO393401.1
ENSG00000230615	AL139220.2
ENSG00000230679	ENO1-AS1
ENSG00000230928	AL139241.1
ENSG00000231196	RP11-495P10.7
ENSG00000231249	ITPR1-DT
ENSG00000231595	AC005224.2
ENSG00000231888	MTND5P15
ENSG00000232352	SEMA3B-AS1
ENSG00000232517	AC112198.2
ENSG00000232850	AL590708.1
ENSG00000232934	AL157786.1
ENSG00000233144	AL512656.1
ENSG00000233491	AC008163.1
ENSG00000233521	LINC01638
ENSG00000234073	AC011816.1
ENSG00000234219	CDCA4P4
ENSG00000234460	AL772337.3
ENSG00000235413	KRT18P63
ENSG00000235669	AC004593.1
ENSG00000235831	BHLHE40-AS1
ENSG00000236056	GAPDHP14
ENSG00000236404	VLDLR-AS1
ENSG00000236459	HNRNPA1P22
ENSG00000236499	LINC00896
ENSG00000236849	LINC01474
ENSG00000236908	LINC02827
ENSG00000236977	ANKRD44-IT1
ENSG00000237007	KRT18P52
ENSG00000237065	NANOGP4
ENSG00000237074	AL596218.1
ENSG00000237135	DDX10P1
ENSG00000237976	AL391069.2
ENSG00000238121	LINC00426
ENSG00000238245	MYO5BP2
ENSG00000239344	AC090686.1
ENSG00000239653	PSMD6-AS2
ENSG00000240823	RN7SL23P
ENSG00000241571	ATP5F1AP7
ENSG00000241772	AC092620.1
ENSG00000242493	RN7SL37P
ENSG00000243250	RPS6P16
ENSG00000243304	AC008494.1
ENSG00000243609	RPS2P44
ENSG00000243896	OR2A7
ENSG00000244327	AC109992.2
ENSG00000244356	RN7SL398P
ENSG00000244459	AC147067.1
ENSG00000244617	ASPRV1
ENSG00000247095	MIR210HG
ENSG00000247157	LINC01252
ENSG00000248015	AC005329.1
ENSG00000248663	LINC00992
ENSG00000248763	AC111000.2
ENSG00000249031	SUMO2P6
ENSG00000249238	BCL9P1
ENSG00000249258	AC079193.2
ENSG00000249347	AC073648.2
ENSG00000249476	AC008467.1
ENSG00000250290	NCAPGP1
ENSG00000251111	FCF1P8
ENSG00000251348	HSPD1P11
ENSG00000251455	AC092611.1
ENSG00000251467	AC020893.2
ENSG00000252391	RNU6-638P
ENSG00000253284	AC092828.1
ENSG00000253347	AC040934.1
ENSG00000253384	AC124242.2
ENSG00000253463	HMGB1P19
ENSG00000253485	PCDHGA5
ENSG00000253537	PCDHGA7
ENSG00000255153	TOLLIP-AS1
ENSG00000255234	AP000446.1
ENSG00000255345	AP002957.1
ENSG00000255690	TRIL
ENSG00000255703	AC127070.3
ENSG00000256564	AC007552.2
ENSG00000256987	AC023050.5
ENSG00000257176	AC009318.1
ENSG00000257181	AC025423.4
ENSG00000258082	AL391832.3
ENSG00000258337	AC130895.1
ENSG00000258458	AL160314.2
ENSG00000258472	AC005726.1
ENSG00000259336	AC021231.1
ENSG00000259366	AC108449.2
ENSG00000259444	AL161669.1
ENSG00000259462	CPEB1-AS1
ENSG00000259577	CERNA1
ENSG00000259630	AC104046.1
ENSG00000259738	ZNF444P1
ENSG00000259775	AL138976.2
ENSG00000259802	AC012640.2
ENSG00000260111	AC012184.1
ENSG00000260285	AL133367.1
ENSG00000260296	AC095057.3
ENSG00000260360	AL353708.1
ENSG00000260774	AC021087.3
ENSG00000261017	AC096996.1
ENSG00000261087	AP003469.4
ENSG00000261251	Z97055.2
ENSG00000261270	AC012181.2
ENSG00000261291	AC007906.1
ENSG00000261379	AC010735.1
ENSG00000261407	AC013565.3
ENSG00000261451	AC104964.3
ENSG00000261490	AC005674.2
ENSG00000261665	TUBAP4
ENSG00000261734	AC116096.1
ENSG00000261783	AC009054.2
ENSG00000261934	PCDHGA9
ENSG00000262089	AC040977.1
ENSG00000262576	PCDHGA4
ENSG00000262904	TMPOP2
ENSG00000263080	AC009121.3
ENSG00000263126	AC040162.3
ENSG00000263412	AC004477.1
ENSG00000263639	MSMB
ENSG00000264404	LINC02675
ENSG00000264623	MIR4796
ENSG00000264707	L3MBTL4-AS1
ENSG00000264964	AP001033.1
ENSG00000265688	MAFG-DT
ENSG00000265692	LINC01970
ENSG00000265967	AC100830.3
ENSG00000266521	AC021549.1
ENSG00000267546	AC015802.4
ENSG00000267727	AC008738.5
ENSG00000267855	NDUFA7
ENSG00000267871	ZNF460-AS1
ENSG00000268061	NAPA-AS1
ENSG00000268603	AC053503.5
ENSG00000268659	AL589863.1
ENSG00000269028	MTRNR2L12
ENSG00000269189	AL445223.1
ENSG00000269243	AC008894.2
ENSG00000269834	ZNF528-AS1
ENSG00000269949	AC069307.1
ENSG00000270000	AC005479.2
ENSG00000270059	AC121493.1
ENSG00000270574	AC010680.2
ENSG00000270681	AC095055.1
ENSG00000271182	AC123912.5
ENSG00000271590	AC108463.3
ENSG00000271614	ATP2B1-AS1
ENSG00000271840	RP1-224A6.9
ENSG00000272010	AC100814.1
ENSG00000272092	AC087623.2
ENSG00000272367	CTC-428H11.2
ENSG00000272368	AC074032.1
ENSG00000272384	AC016405.3
ENSG00000272502	AC104958.2
ENSG00000272583	AL592494.2
ENSG00000272663	AC093635.1
ENSG00000272791	AC073389.3
ENSG00000272983	AL117339.4
ENSG00000273056	AL354694.1
ENSG00000273096	AL021707.8
ENSG00000273151	AC073957.3
ENSG00000273230	AC102953.2
ENSG00000273253	AL022328.4
ENSG00000273254	AF129075.2
ENSG00000273733	AC011472.4
ENSG00000273812	BX640514.2
ENSG00000274414	AL121772.1
ENSG00000274428	U1
ENSG00000274898	AC001226.1
ENSG00000275056	AC020663.3
ENSG00000275092	AL031710.2
ENSG00000275216	AL161431.1
ENSG00000275356	C7orf77
ENSG00000277214	AC009159.2
ENSG00000277297	ATP5F1AP10
ENSG00000277918	U1
ENSG00000278472	AC009268.2
ENSG00000278818	Metazoa_SRP
ENSG00000278949	AC127070.4
ENSG00000278987	AL031009.1
ENSG00000278991	AC090181.3
ENSG00000279078	SND1-IT1
ENSG00000279082	LINC01727
ENSG00000279138	AP002847.1
ENSG00000279232	AC008522.1
ENSG00000279344	AC007342.6
ENSG00000279366	AC120349.2
ENSG00000279598	AC009948.4
ENSG00000279670	AL359922.3
ENSG00000279764	AC009102.3
ENSG00000279861	AC073548.1
ENSG00000280010	AP001350.2
ENSG00000280028	AC007431.3
ENSG00000280047	AC091825.3
ENSG00000280067	AC023818.1
ENSG00000280083	AC079777.1
ENSG00000280132	AC026471.6
ENSG00000280347	AC000123.3
ENSG00000280381	AC026362.2
ENSG00000280388	AC006330.1
ENSG00000281571	AC241585.2
ENSG00000282308	DPRXP3
ENSG00000282961	PRNCR1
ENSG00000283023	FRG1GP
ENSG00000283696	AL592295.4

## Sheet: Input genes condMed
ensembl_ID	external_gene_name
ENSG00000004777	ARHGAP33
ENSG00000004809	SLC22A16
ENSG00000006047	YBX2
ENSG00000008516	MMP25
ENSG00000021645	NRXN3
ENSG00000026751	SLAMF7
ENSG00000054219	LY75
ENSG00000067191	CACNB1
ENSG00000073670	ADAM11
ENSG00000074047	GLI2
ENSG00000074370	ATP2A3
ENSG00000076344	RGS11
ENSG00000078579	FGF20
ENSG00000084453	SLCO1A2
ENSG00000087245	MMP2
ENSG00000095752	IL11
ENSG00000095777	MYO3A
ENSG00000100526	CDKN3
ENSG00000101342	TLDC2
ENSG00000102837	OLFM4
ENSG00000103489	XYLT1
ENSG00000105122	RASAL3
ENSG00000105889	STEAP1B
ENSG00000105894	PTN
ENSG00000105963	ADAP1
ENSG00000106089	STX1A
ENSG00000106633	GCK
ENSG00000106976	DNM1
ENSG00000107593	PKD2L1
ENSG00000109846	CRYAB
ENSG00000110944	IL23A
ENSG00000111752	PHC1
ENSG00000114854	TNNC1
ENSG00000117115	PADI2
ENSG00000118473	SGIP1
ENSG00000120738	EGR1
ENSG00000121957	GPSM2
ENSG00000123685	BATF3
ENSG00000124216	SNAI1
ENSG00000127124	HIVEP3
ENSG00000127472	PLA2G5
ENSG00000127954	STEAP4
ENSG00000128683	GAD1
ENSG00000131037	EPS8L1
ENSG00000133874	RNF122
ENSG00000137821	LRRC49
ENSG00000139044	B4GALNT3
ENSG00000140274	DUOXA2
ENSG00000140403	DNAJA4
ENSG00000141434	MEP1B
ENSG00000143502	SUSD4
ENSG00000143786	CNIH3
ENSG00000145283	SLC10A6
ENSG00000145736	GTF2H2
ENSG00000146267	FAXC
ENSG00000148483	TMEM236
ENSG00000151006	PRSS53
ENSG00000152932	RAB3C
ENSG00000153558	FBXL2
ENSG00000154608	CEP170P1
ENSG00000158077	NLRP14
ENSG00000159212	CLIC6
ENSG00000160318	CLDND2
ENSG00000161040	FBXL13
ENSG00000161381	PLXDC1
ENSG00000161544	CYGB
ENSG00000162344	FGF19
ENSG00000163116	STPG2
ENSG00000163217	BMP10
ENSG00000163221	S100A12
ENSG00000163564	PYHIN1
ENSG00000164053	ATRIP
ENSG00000165868	HSPA12A
ENSG00000166682	TMPRSS5
ENSG00000166736	HTR3A
ENSG00000166762	CATSPER2
ENSG00000166845	C18orf54
ENSG00000167476	JSRP1
ENSG00000167549	CORO6
ENSG00000167910	CYP7A1
ENSG00000168427	KLHL30
ENSG00000168646	AXIN2
ENSG00000169385	RNASE2
ENSG00000169604	ANTXR1
ENSG00000170627	GTSF1
ENSG00000170703	TTLL6
ENSG00000171044	XKR6
ENSG00000171954	CYP4F22
ENSG00000173702	MUC13
ENSG00000173917	HOXB2
ENSG00000174145	NWD2
ENSG00000174500	GCSAM
ENSG00000174792	ODAPH
ENSG00000175262	C1orf127
ENSG00000175711	B3GNTL1
ENSG00000176204	LRRTM4
ENSG00000176826	FKBP9P1
ENSG00000176927	EFCAB5
ENSG00000177807	KCNJ10
ENSG00000178162	FAR2P2
ENSG00000178882	RFLNA
ENSG00000179869	ABCA13
ENSG00000180739	S1PR5
ENSG00000181790	ADGRB1
ENSG00000182722	SEPHS1P1
ENSG00000183196	CHST6
ENSG00000184139	RPL7AP28
ENSG00000184730	APOBR
ENSG00000185031	SLC2A3P2
ENSG00000185101	ANO9
ENSG00000185338	SOCS1
ENSG00000186188	FFAR4
ENSG00000186198	SLC51B
ENSG00000186765	FSCN2
ENSG00000188185	LINC00265
ENSG00000188676	IDO2
ENSG00000188761	BCL2L15
ENSG00000189149	CRYM-AS1
ENSG00000196188	CTSE
ENSG00000196209	SIRPB2
ENSG00000196872	KIAA1211L
ENSG00000197054	ZNF763
ENSG00000197273	GUCA2A
ENSG00000197457	STMN3
ENSG00000198720	ANKRD13B
ENSG00000203434	AL353740.1
ENSG00000203647	AC106827.1
ENSG00000204531	POU5F1
ENSG00000204934	ATP6V0E2-AS1
ENSG00000205464	ATP6AP1L
ENSG00000205531	NAP1L4
ENSG00000205809	KLRC2
ENSG00000206629	RNU1-63P
ENSG00000207297	SNORD7
ENSG00000207460	SNORD116-19
ENSG00000211673	IGLV3-1
ENSG00000213126	AC092642.1
ENSG00000213186	TRIM59
ENSG00000213205	STRADBP1
ENSG00000213344	PCNPP3
ENSG00000213904	LIPE-AS1
ENSG00000215186	GOLGA6B
ENSG00000216316	AL022722.1
ENSG00000217258	AC007249.3
ENSG00000218890	NUFIP1P1
ENSG00000219085	NPM1P37
ENSG00000219409	AL590704.1
ENSG00000219863	RPL31P28
ENSG00000221639	AC053527.1
ENSG00000222445	RN7SKP56
ENSG00000223382	LINC01778
ENSG00000224086	AC245452.1
ENSG00000225058	AC092941.1
ENSG00000225611	LINC02158
ENSG00000226652	PSMD10P2
ENSG00000226659	AC021028.1
ENSG00000227082	LINC02798
ENSG00000227252	AC012063.1
ENSG00000227388	AL133410.1
ENSG00000227527	AC096540.1
ENSG00000227540	AC016394.1
ENSG00000227698	AP001619.1
ENSG00000227908	AC016596.1
ENSG00000227963	RBM15-AS1
ENSG00000228242	AC093495.1
ENSG00000228280	AL731568.1
ENSG00000228327	AL669831.1
ENSG00000230177	RP5-1112D6.4
ENSG00000230356	NCAPD2P1
ENSG00000230445	LRRC37A6P
ENSG00000230506	AL354824.1
ENSG00000230530	LIMD1-AS1
ENSG00000230838	LINC01614
ENSG00000230865	TSEN15P1
ENSG00000230943	LINC02541
ENSG00000231889	TRAF3IP2-AS1
ENSG00000232093	DCST1-AS1
ENSG00000232517	AC112198.2
ENSG00000232931	LINC00342
ENSG00000232934	AL157786.1
ENSG00000233117	LINC00702
ENSG00000233757	AC092835.1
ENSG00000234380	LINC01426
ENSG00000234690	EPCAM-DT
ENSG00000234694	AL139289.2
ENSG00000235092	ID2-AS1
ENSG00000236155	AL355877.1
ENSG00000236269	ENO1-IT1
ENSG00000236860	RPL39P29
ENSG00000238086	PPP1R26P1
ENSG00000240563	L1TD1
ENSG00000241319	SETP6
ENSG00000243302	AC018638.4
ENSG00000243323	PTPRVP
ENSG00000243629	LINC00880
ENSG00000244560	AC004890.2
ENSG00000244693	CTAGE8
ENSG00000245149	RNF139-AS1
ENSG00000247373	TMED2-DT
ENSG00000248663	LINC00992
ENSG00000248874	C5orf17
ENSG00000249839	AC011330.1
ENSG00000250371	AC007370.2
ENSG00000251107	PDCD5P2
ENSG00000251393	AC005280.1
ENSG00000251396	LINC01301
ENSG00000251432	LINC02615
ENSG00000251733	SCARNA8
ENSG00000253111	AC091114.1
ENSG00000254101	LINC02055
ENSG00000254418	SPON1-AS1
ENSG00000254554	AC080023.1
ENSG00000255142	AP006621.2
ENSG00000255213	NPM1P35
ENSG00000255385	UBTFL10
ENSG00000255647	AC093510.1
ENSG00000255703	AC127070.3
ENSG00000255980	AP000439.2
ENSG00000256139	AC007637.1
ENSG00000256618	MTRNR2L1
ENSG00000257027	AC010186.3
ENSG00000257542	OR7E47P
ENSG00000257605	AC073611.1
ENSG00000258072	AC126177.6
ENSG00000258551	AC104035.1
ENSG00000258701	LINC00638
ENSG00000259030	FPGT-TNNI3K
ENSG00000259070	LINC00639
ENSG00000259343	TMC3-AS1
ENSG00000259818	AL606760.3
ENSG00000259834	AL365361.1
ENSG00000260060	AC009088.1
ENSG00000260101	AC008074.2
ENSG00000260114	CTD-2574D22.4
ENSG00000260236	AC099778.1
ENSG00000260500	AC010336.2
ENSG00000260583	AP000223.1
ENSG00000260630	SNAI3-AS1
ENSG00000260751	AC008870.2
ENSG00000260805	AC092803.1
ENSG00000260874	AC106820.5
ENSG00000260920	AL031985.3
ENSG00000261071	AL441883.1
ENSG00000261664	TTC39A-AS1
ENSG00000261783	AC009054.2
ENSG00000261799	AC007406.5
ENSG00000263063	AC024361.2
ENSG00000264175	MIR3189
ENSG00000264443	NCMAP-DT
ENSG00000264644	KRT18P8
ENSG00000265091	AP001496.2
ENSG00000265713	AC023389.2
ENSG00000266289	AC012213.3
ENSG00000266805	AP005432.1
ENSG00000267218	AC005336.2
ENSG00000267547	AC060766.4
ENSG00000268061	NAPA-AS1
ENSG00000268220	RP11-379K17.12
ENSG00000268713	AC005261.3
ENSG00000269533	AC003002.3
ENSG00000269924	AC024451.4
ENSG00000270100	AC012065.4
ENSG00000271551	AL355297.4
ENSG00000271936	AC012073.1
ENSG00000271941	RP11-188P20.3
ENSG00000271980	AC012640.4
ENSG00000272215	U7
ENSG00000272361	AC005014.2
ENSG00000272667	AC012306.2
ENSG00000272829	AC002470.1
ENSG00000272894	AC004982.2
ENSG00000273080	AC009309.1
ENSG00000273132	AL355312.4
ENSG00000273391	AC083880.1
ENSG00000273437	AC108673.3
ENSG00000273486	AC096992.2
ENSG00000273585	RP11-14C10.5
ENSG00000274159	AL133243.1
ENSG00000274421	AL162390.1
ENSG00000274964	AC026356.1
ENSG00000275185	AC130324.3
ENSG00000275944	AC244100.3
ENSG00000276148	AC084824.5
ENSG00000276517	AL133243.3
ENSG00000276934	AC009704.2
ENSG00000277246	AL157762.1
ENSG00000278126	AC139768.1
ENSG00000278896	AC025031.5
ENSG00000278948	AL031587.5
ENSG00000279026	AC005225.4
ENSG00000279306	AL139288.2
ENSG00000279377	AC003973.2
ENSG00000279407	AC007191.1
ENSG00000279544	AL133243.4
ENSG00000279801	AC111170.3
ENSG00000279885	AP005060.1
ENSG00000279948	AC008895.1
ENSG00000280132	AC026471.6
ENSG00000280187	AC022107.1
ENSG00000280440	AC002064.3
ENSG00000282386	AL358472.4
ENSG00000283511	AC137936.2
ENSG00000283529	AL035685.1
ENSG00000283597	FAM169B

## Sheet: CDCA_GO_BP
ID	Description	GeneRatio	BgRatio	pvalue	p.adjust	qvalue	geneID	Count
GO:0015718	monocarboxylic acid transport	9/158	164/19174	8.88621e-06	0.0121917	0.0111945	ABCB4/ABCB11/FABP3/SLC51A/MFSD2A/BDKRB2/ABCD2/ERFE/SLC51B	9
GO:0046942	carboxylic acid transport	12/158	316/19174	1.25571e-05	0.0121917	0.0111945	ABCB4/ABCB11/AVP/FABP3/SLC7A11/SLC1A7/SLC51A/MFSD2A/BDKRB2/ABCD2/ERFE/SLC51B	12
GO:0015849	organic acid transport	12/158	324/19174	1.61052e-05	0.0121917	0.0111945	ABCB4/ABCB11/AVP/FABP3/SLC7A11/SLC1A7/SLC51A/MFSD2A/BDKRB2/ABCD2/ERFE/SLC51B	12
GO:0006869	lipid transport	12/158	369/19174	5.72721e-05	0.0325162	0.0298568	ABCB4/ABCB11/FABP3/ABCG5/REN/ESYT3/SLC51A/MFSD2A/BDKRB2/ABCD2/ERFE/SLC51B	12
GO:0099624	atrial cardiac muscle cell membrane repolarization	3/158	12/19174	0.000114366	0.0481944	0.0442528	KCNN2/KCNJ3/SCN5A	3
GO:0010876	lipid localization	12/158	409/19174	0.00015122	0.0481944	0.0442528	ABCB4/ABCB11/FABP3/ABCG5/REN/ESYT3/SLC51A/MFSD2A/BDKRB2/ABCD2/ERFE/SLC51B	12
GO:1903522	regulation of blood circulation	10/158	294/19174	0.000167491	0.0481944	0.0442528	KCNN2/GNAO1/AVP/ADRA1A/CACNA2D4/KCNJ3/BDKRB2/KCNG2/KCNE1/SCN5A	10
GO:0015721	bile acid and bile salt transport	4/158	34/19174	0.000169773	0.0481944	0.0442528	ABCB4/ABCB11/SLC51A/SLC51B	4

## Sheet: CDCA_GO_MF
ID	Description	GeneRatio	BgRatio	pvalue	p.adjust	qvalue	geneID	Count
GO:0015245	fatty acid transporter activity	3/157	13/18968	0.000149706	0.0308923	0.0254981	FABP3/MFSD2A/ABCD2	3
GO:0004629	phospholipase C activity	4/157	33/18968	0.000153312	0.0308923	0.0254981	PLCD4/EDNRA/BDKRB2/NOTUM	4

## Sheet: CDCA_GO_CC
ID	Description	GeneRatio	BgRatio	pvalue	p.adjust	qvalue	Count
Nothing significant!

## Sheet: CDCA_GO_KEGG
ID	Description	GeneRatio	BgRatio	pvalue	p.adjust	qvalue	geneID	Count
hsa04976	Bile secretion	9/73	72/7946	1.50663e-08	2.48594e-06	2.41061e-06	5244/8647/3781/113/8431/64240/200931/1581/123264	9

## Sheet: recFGF19_GO_BP
ID	Description	GeneRatio	BgRatio	pvalue	p.adjust	qvalue	Count
Nothing significant!

## Sheet: recFGF19_GO_MF
ID	Description	GeneRatio	BgRatio	pvalue	p.adjust	qvalue	Count
Nothing significant!

## Sheet: recFGF19_GO_CC
ID	Description	GeneRatio	BgRatio	pvalue	p.adjust	qvalue	Count
Nothing significant!

[truncated: 5 more sheets: recFGF19_GO_KEGG, condMed_GO_BP, condMed_GO_MF, condMed_GO_CC, condMed_GO_KEGG]
